# Supplementary material for: A minimum information standard for reproducing bench-scale bacterial cell growth and productivity
Source: Commun Biol. 2018 Dec 6;1:219. doi: 10.1038/s42003-018-0220-6 (PMC6283831; doi:10.1038/s42003-018-0220-6)
Supplement: Supplementary file 2 — Supplementary Data 1 [file 42003_2018_220_MOESM2_ESM.xlsx]

## Sheet: S1a
Well_id	Yeast_extract_source	Yeast_extract	Glycerol	Tryptone	Magnesium_sulfate	pH	Buffer_capacity	Osmolality	Dipotassium_phosphate	Potassium_phosphate	Sodium_chloride	Well_bottom	Well_volume	Well_fill_volume	Well_cover	Shake_speed	Temperature	Time	Inoculum_amount	Inoculum_age	Antibiotic_conc	Flask_baffles	Flask_volume	Flask_fill_volume	Flask_cover	Exp_number	Category	Plate	Exp_plate	Well	Exp_date	Plate_streak_date	titer	dcm	yield
e26-1-1-1-E4	Sigma	24	5	12	0.12	7.2	90	750	12.7	2.28	6.63	Round	2.5	0.1	Foil	230	30	48	0.01	16	0.025	NA	NA	NA	NA	e26	Exp	1	1	E4	2017-10-10T00:00:00Z	2017-10-04T00:00:00Z	4.15981	8.61027	0.483121
e26-2-1-1-F5	Sigma	24	5	12	0.12	7.2	90	750	12.7	2.28	6.63	Pyramidal	2.5	0.1	Foil	230	30	48	0.01	16	0.025	NA	NA	NA	NA	e26	Exp	1	2	F5	2017-10-10T00:00:00Z	2017-10-04T00:00:00Z	2.14383	6.37705	0.336179
e26-3-1-1-D8	Sigma	24	5	12	0.12	7.2	90	750	12.7	2.28	6.63	Round	10	0.1	Foil	230	30	48	0.01	16	0.025	NA	NA	NA	NA	e26	Exp	1	3	D8	2017-10-10T00:00:00Z	2017-10-04T00:00:00Z	15.2334	9.8058	1.55351
e26-4-1-1-D10	Sigma	24	5	12	0.12	7.2	90	750	12.7	2.28	6.63	Pyramidal	10	0.1	Foil	230	30	48	0.01	16	0.025	NA	NA	NA	NA	e26	Exp	1	4	D10	2017-10-10T00:00:00Z	2017-10-04T00:00:00Z	9.48353	9.50356	0.997892
e26-5-1-1-D7	Sigma	24	5	12	0.12	7.2	90	750	12.7	2.28	6.63	Round	2.5	0.1	Foil	460	30	48	0.01	16	0.025	NA	NA	NA	NA	e26	Exp	1	5	D7	2017-10-10T00:00:00Z	2017-10-04T00:00:00Z	5.83009	10.3095	0.565504
e26-6-1-1-E3	Sigma	24	5	12	0.12	7.2	90	750	12.7	2.28	6.63	Pyramidal	2.5	0.1	Foil	460	30	48	0.01	16	0.025	NA	NA	NA	NA	e26	Exp	1	6	E3	2017-10-10T00:00:00Z	2017-10-04T00:00:00Z	5.81705	9.57408	0.607584
e26-7-1-1-E5	Sigma	24	5	12	0.12	7.2	90	750	12.7	2.28	6.63	Round	10	0.1	Foil	460	30	48	0.01	16	0.025	NA	NA	NA	NA	e26	Exp	1	7	E5	2017-10-10T00:00:00Z	2017-10-04T00:00:00Z	4.65244	12.6704	0.367191
e26-8-1-1-E10	Sigma	24	5	12	0.12	7.2	90	750	12.7	2.28	6.63	Pyramidal	10	0.1	Foil	460	30	48	0.01	16	0.025	NA	NA	NA	NA	e26	Exp	1	8	E10	2017-10-10T00:00:00Z	2017-10-04T00:00:00Z	4.20361	12.3849	0.339414
e26-9-1-1-C9	Sigma	24	5	12	0.12	7.2	90	750	12.7	2.28	6.63	Round	2.5	0.1	Aeraseal	230	30	48	0.01	16	0.025	NA	NA	NA	NA	e26	Exp	1	1	C9	2017-10-10T00:00:00Z	2017-10-04T00:00:00Z	5.36911	8.52632	0.629711
e26-10-1-1-D4	Sigma	24	5	12	0.12	7.2	90	750	12.7	2.28	6.63	Pyramidal	2.5	0.1	Aeraseal	230	30	48	0.01	16	0.025	NA	NA	NA	NA	e26	Exp	1	2	D4	2017-10-10T00:00:00Z	2017-10-04T00:00:00Z	3.76254	8.32146	0.452149
e26-11-1-1-C8	Sigma	24	5	12	0.12	7.2	90	750	12.7	2.28	6.63	Round	10	0.1	Aeraseal	230	30	48	0.01	16	0.025	NA	NA	NA	NA	e26	Exp	1	3	C8	2017-10-10T00:00:00Z	2017-10-04T00:00:00Z	15.8113	9.30207	1.69976
e26-12-1-1-B5	Sigma	24	5	12	0.12	7.2	90	750	12.7	2.28	6.63	Pyramidal	10	0.1	Aeraseal	230	30	48	0.01	16	0.025	NA	NA	NA	NA	e26	Exp	1	4	B5	2017-10-10T00:00:00Z	2017-10-04T00:00:00Z	9.75622	10.8704	0.897507
e26-13-1-1-D3	Sigma	24	5	12	0.12	7.2	90	750	12.7	2.28	6.63	Round	2.5	0.1	Aeraseal	460	30	48	0.01	16	0.025	NA	NA	NA	NA	e26	Exp	1	5	D3	2017-10-10T00:00:00Z	2017-10-04T00:00:00Z	4.26409	9.93005	0.429413
e26-14-1-1-C6	Sigma	24	5	12	0.12	7.2	90	750	12.7	2.28	6.63	Pyramidal	2.5	0.1	Aeraseal	460	30	48	0.01	16	0.025	NA	NA	NA	NA	e26	Exp	1	6	C6	2017-10-10T00:00:00Z	2017-10-04T00:00:00Z	5.66491	10.5715	0.535867
e26-15-1-1-C10	Sigma	24	5	12	0.12	7.2	90	750	12.7	2.28	6.63	Round	10	0.1	Aeraseal	460	30	48	0.01	16	0.025	NA	NA	NA	NA	e26	Exp	1	7	C10	2017-10-10T00:00:00Z	2017-10-04T00:00:00Z	5.48966	11.1793	0.491055
e26-16-1-1-C4	Sigma	24	5	12	0.12	7.2	90	750	12.7	2.28	6.63	Pyramidal	10	0.1	Aeraseal	460	30	48	0.01	16	0.025	NA	NA	NA	NA	e26	Exp	1	8	C4	2017-10-10T00:00:00Z	2017-10-04T00:00:00Z	4.82278	10.7058	0.450483
e26-17-5-1-E6	Sigma	24	5	12	0.12	7.2	90	750	12.7	2.28	6.63	Round	2.5	0.3	Foil	230	30	48	0.01	16	0.025	NA	NA	NA	NA	e26	Exp	1	1	E6	2017-10-10T00:00:00Z	2017-10-04T00:00:00Z	1.08614	4.57033	0.23765
e26-18-1-1-E8	Sigma	24	5	12	0.12	7.2	90	750	12.7	2.28	6.63	Pyramidal	2.5	0.3	Foil	230	30	48	0.01	16	0.025	NA	NA	NA	NA	e26	Exp	1	2	E8	2017-10-10T00:00:00Z	2017-10-04T00:00:00Z	1.32513	5.06063	0.26185
e26-19-1-1-E9	Sigma	24	5	12	0.12	7.2	90	750	12.7	2.28	6.63	Round	10	0.3	Foil	230	30	48	0.01	16	0.025	NA	NA	NA	NA	e26	Exp	1	3	E9	2017-10-10T00:00:00Z	2017-10-04T00:00:00Z	10.332	8.58341	1.20372
e26-20-1-1-F4	Sigma	24	5	12	0.12	7.2	90	750	12.7	2.28	6.63	Pyramidal	10	0.3	Foil	230	30	48	0.01	16	0.025	NA	NA	NA	NA	e26	Exp	1	4	F4	2017-10-10T00:00:00Z	2017-10-04T00:00:00Z	10.4834	8.7849	1.19335
e26-21-1-1-E7	Sigma	24	5	12	0.12	7.2	90	750	12.7	2.28	6.63	Round	2.5	0.3	Foil	460	30	48	0.01	16	0.025	NA	NA	NA	NA	e26	Exp	1	5	E7	2017-10-10T00:00:00Z	2017-10-04T00:00:00Z	8.87485	8.76139	1.01295
e26-22-1-1-F6	Sigma	24	5	12	0.12	7.2	90	750	12.7	2.28	6.63	Pyramidal	2.5	0.3	Foil	460	30	48	0.01	16	0.025	NA	NA	NA	NA	e26	Exp	1	6	F6	2017-10-10T00:00:00Z	2017-10-04T00:00:00Z	11.3056	9.1946	1.22959
e26-23-1-1-D9	Sigma	24	5	12	0.12	7.2	90	750	12.7	2.28	6.63	Round	10	0.3	Foil	460	30	48	0.01	16	0.025	NA	NA	NA	NA	e26	Exp	1	7	D9	2017-10-10T00:00:00Z	2017-10-04T00:00:00Z	6.84996	9.62445	0.711724
e26-24-1-1-F3	Sigma	24	5	12	0.12	7.2	90	750	12.7	2.28	6.63	Pyramidal	10	0.3	Foil	460	30	48	0.01	16	0.025	NA	NA	NA	NA	e26	Exp	1	8	F3	2017-10-10T00:00:00Z	2017-10-04T00:00:00Z	6.48234	10.1114	0.641092
e26-25-1-1-B3	Sigma	24	5	12	0.12	7.2	90	750	12.7	2.28	6.63	Round	2.5	0.3	Aeraseal	230	30	48	0.01	16	0.025	NA	NA	NA	NA	e26	Exp	1	1	B3	2017-10-10T00:00:00Z	2017-10-04T00:00:00Z	2.14999	7.74721	0.277518
e26-26-1-1-B10	Sigma	24	5	12	0.12	7.2	90	750	12.7	2.28	6.63	Pyramidal	2.5	0.3	Aeraseal	230	30	48	0.01	16	0.025	NA	NA	NA	NA	e26	Exp	1	2	B10	2017-10-10T00:00:00Z	2017-10-04T00:00:00Z	1.00214	4.11361	0.243616
e26-27-1-1-C7	Sigma	24	5	12	0.12	7.2	90	750	12.7	2.28	6.63	Round	10	0.3	Aeraseal	230	30	48	0.01	16	0.025	NA	NA	NA	NA	e26	Exp	1	3	C7	2017-10-10T00:00:00Z	2017-10-04T00:00:00Z	9.93553	8.11661	1.2241
e26-28-1-1-B8	Sigma	24	5	12	0.12	7.2	90	750	12.7	2.28	6.63	Pyramidal	10	0.3	Aeraseal	230	30	48	0.01	16	0.025	NA	NA	NA	NA	e26	Exp	1	4	B8	2017-10-10T00:00:00Z	2017-10-04T00:00:00Z	13.9816	9.38602	1.48962
e26-29-1-1-B9	Sigma	24	5	12	0.12	7.2	90	750	12.7	2.28	6.63	Round	2.5	0.3	Aeraseal	460	30	48	0.01	16	0.025	NA	NA	NA	NA	e26	Exp	1	5	B9	2017-10-10T00:00:00Z	2017-10-04T00:00:00Z	8.60254	8.08639	1.06383
e26-30-1-1-D6	Sigma	24	5	12	0.12	7.2	90	750	12.7	2.28	6.63	Pyramidal	2.5	0.3	Aeraseal	460	30	48	0.01	16	0.025	NA	NA	NA	NA	e26	Exp	1	6	D6	2017-10-10T00:00:00Z	2017-10-04T00:00:00Z	11.5312	9.65468	1.19437
e26-31-1-1-D5	Sigma	24	5	12	0.12	7.2	90	750	12.7	2.28	6.63	Round	10	0.3	Aeraseal	460	30	48	0.01	16	0.025	NA	NA	NA	NA	e26	Exp	1	7	D5	2017-10-10T00:00:00Z	2017-10-04T00:00:00Z	7.40168	9.82259	0.753536
e26-32-1-1-C3	Sigma	24	5	12	0.12	7.2	90	750	12.7	2.28	6.63	Pyramidal	10	0.3	Aeraseal	460	30	48	0.01	16	0.025	NA	NA	NA	NA	e26	Exp	1	8	C3	2017-10-10T00:00:00Z	2017-10-04T00:00:00Z	6.6306	10.2961	0.643992
e27-1-1-1-E9	Millipore	20	3	10	0	6.7	70	850	7.06	4	13.3	Round	2.5	0.1	Aeraseal	460	30	48	0.01	16	0.025	NA	NA	NA	NA	e27	Exp	1	1	E9	2017-10-11T00:00:00Z	2017-10-05T00:00:00Z	3.74838	7.89833	0.474579
e27-2-1-1-B4	Sigma	20	3	10	0	7.5	110	850	17.8	1.01	9.22	Round	2.5	0.1	Aeraseal	460	30	48	0.01	16	0.025	NA	NA	NA	NA	e27	Exp	1	1	B4	2017-10-11T00:00:00Z	2017-10-05T00:00:00Z	2.01191	3.99272	0.503895
e27-3-1-1-E5	Millipore	28	3	10	0	7.5	110	650	17.8	1.01	1.98	Round	2.5	0.1	Aeraseal	460	30	48	0.01	16	0.025	NA	NA	NA	NA	e27	Exp	1	1	E5	2017-10-11T00:00:00Z	2017-10-05T00:00:00Z	3.66288	8.75132	0.418552
e27-4-1-1-F8	Sigma	28	3	10	0	6.7	70	650	7.06	4	6.1	Round	2.5	0.1	Aeraseal	460	30	48	0.01	16	0.025	NA	NA	NA	NA	e27	Exp	1	1	F8	2017-10-11T00:00:00Z	2017-10-05T00:00:00Z	3.40825	6.96138	0.489594
e27-5-1-1-F7	Millipore	20	7	10	0	7.5	70	650	11.4	0.643	5.49	Round	2.5	0.1	Aeraseal	460	30	48	0.01	16	0.025	NA	NA	NA	NA	e27	Exp	1	1	F7	2017-10-11T00:00:00Z	2017-10-05T00:00:00Z	5.51667	7.84124	0.703546
e27-6-1-1-B2	Sigma	20	7	10	0	6.7	110	650	11.1	6.28	3.22	Round	2.5	0.1	Aeraseal	460	30	48	0.01	16	0.025	NA	NA	NA	NA	e27	Exp	1	1	B2	2017-10-11T00:00:00Z	2017-10-05T00:00:00Z	3.5785	5.88004	0.608584
e27-7-1-1-B8	Millipore	28	7	10	0	6.7	110	850	11.1	6.28	7.66	Round	2.5	0.1	Aeraseal	460	30	48	0.01	16	0.025	NA	NA	NA	NA	e27	Exp	1	1	B8	2017-10-11T00:00:00Z	2017-10-05T00:00:00Z	6.81755	10.5379	0.646956
e27-8-1-1-E4	Sigma	28	7	10	0	7.5	70	850	11.4	0.643	9.93	Round	2.5	0.1	Aeraseal	460	30	48	0.01	16	0.025	NA	NA	NA	NA	e27	Exp	1	1	E4	2017-10-11T00:00:00Z	2017-10-05T00:00:00Z	3.68722	6.78676	0.543297
e27-9-1-1-B6	Millipore	20	3	14	0	6.7	110	650	11.1	6.28	3.79	Round	2.5	0.1	Aeraseal	460	30	48	0.01	16	0.025	NA	NA	NA	NA	e27	Exp	1	1	B6	2017-10-11T00:00:00Z	2017-10-05T00:00:00Z	3.79779	8.10318	0.468679
e27-10-1-1-D8	Sigma	20	3	14	0	7.5	70	650	11.4	0.643	6.06	Round	2.5	0.1	Aeraseal	460	30	48	0.01	16	0.025	NA	NA	NA	NA	e27	Exp	1	1	D8	2017-10-11T00:00:00Z	2017-10-05T00:00:00Z	1.91704	4.64085	0.41308
e27-11-1-1-B9	Millipore	28	3	14	0	7.5	70	850	11.4	0.643	10.5	Round	2.5	0.1	Aeraseal	460	30	48	0.01	16	0.025	NA	NA	NA	NA	e27	Exp	1	1	B9	2017-10-11T00:00:00Z	2017-10-05T00:00:00Z	4.08822	8.12669	0.503061
e27-12-1-1-D6	Sigma	28	3	14	0	6.7	110	850	11.1	6.28	8.22	Round	2.5	0.1	Aeraseal	460	30	48	0.01	16	0.025	NA	NA	NA	NA	e27	Exp	1	1	D6	2017-10-11T00:00:00Z	2017-10-05T00:00:00Z	1.32969	5.13787	0.258801
e27-13-1-1-C2	Millipore	20	7	14	0	7.5	110	850	17.8	1.01	7.25	Round	2.5	0.1	Aeraseal	460	30	48	0.01	16	0.025	NA	NA	NA	NA	e27	Exp	1	1	C2	2017-10-11T00:00:00Z	2017-10-05T00:00:00Z	5.39366	7.6196	0.707868
e27-14-1-1-B5	Sigma	20	7	14	0	6.7	70	850	7.06	4	11.4	Round	2.5	0.1	Aeraseal	460	30	48	0.01	16	0.025	NA	NA	NA	NA	e27	Exp	1	1	B5	2017-10-11T00:00:00Z	2017-10-05T00:00:00Z	5.10714	6.07481	0.840707
e27-15-1-1-C7	Millipore	28	7	14	0	6.7	70	650	7.06	4	4.13	Round	2.5	0.1	Aeraseal	460	30	48	0.01	16	0.025	NA	NA	NA	NA	e27	Exp	1	1	C7	2017-10-11T00:00:00Z	2017-10-05T00:00:00Z	7.47229	12.3748	0.603829
e27-16-1-1-E8	Sigma	28	7	14	0	7.5	110	650	17.8	1.01	0.00478	Round	2.5	0.1	Aeraseal	460	30	48	0.01	16	0.025	NA	NA	NA	NA	e27	Exp	1	1	E8	2017-10-11T00:00:00Z	2017-10-05T00:00:00Z	5.3089	7.69012	0.690353
e27-17-1-1-E3	Millipore	20	3	10	0.24	6.7	70	650	7.06	4	7.5	Round	2.5	0.1	Aeraseal	460	30	48	0.01	16	0.025	NA	NA	NA	NA	e27	Exp	1	1	E3	2017-10-11T00:00:00Z	2017-10-05T00:00:00Z	3.80715	8.62035	0.441647
e27-18-1-1-D7	Sigma	20	3	10	0.24	7.5	110	650	17.8	1.01	3.38	Round	2.5	0.1	Aeraseal	460	30	48	0.01	16	0.025	NA	NA	NA	NA	e27	Exp	1	1	D7	2017-10-11T00:00:00Z	2017-10-05T00:00:00Z	3.0866	6.23937	0.494698
e27-19-1-1-F3	Millipore	28	3	10	0.24	7.5	110	850	17.8	1.01	7.82	Round	2.5	0.1	Aeraseal	460	30	48	0.01	16	0.025	NA	NA	NA	NA	e27	Exp	1	1	F3	2017-10-11T00:00:00Z	2017-10-05T00:00:00Z	3.8261	8.22408	0.465232
e27-20-1-1-F4	Sigma	28	3	10	0.24	6.7	70	850	7.06	4	11.9	Round	2.5	0.1	Aeraseal	460	30	48	0.01	16	0.025	NA	NA	NA	NA	e27	Exp	1	1	F4	2017-10-11T00:00:00Z	2017-10-05T00:00:00Z	4.07774	8.80169	0.46329
e27-21-1-1-D3	Millipore	20	7	10	0.24	7.5	70	850	11.4	0.643	11.3	Round	2.5	0.1	Aeraseal	460	30	48	0.01	16	0.025	NA	NA	NA	NA	e27	Exp	1	1	D3	2017-10-11T00:00:00Z	2017-10-05T00:00:00Z	5.39787	7.18974	0.750774
e27-22-1-1-B7	Sigma	20	7	10	0.24	6.7	110	850	11.1	6.28	9.06	Round	2.5	0.1	Aeraseal	460	30	48	0.01	16	0.025	NA	NA	NA	NA	e27	Exp	1	1	B7	2017-10-11T00:00:00Z	2017-10-05T00:00:00Z	5.93176	7.77072	0.763349
e27-23-1-1-C8	Millipore	28	7	10	0.24	6.7	110	650	11.1	6.28	1.82	Round	2.5	0.1	Aeraseal	460	30	48	0.01	16	0.025	NA	NA	NA	NA	e27	Exp	1	1	C8	2017-10-11T00:00:00Z	2017-10-05T00:00:00Z	7.08912	11.3271	0.625856
e27-24-1-1-D9	Sigma	28	7	10	0.24	7.5	70	650	11.4	0.643	4.09	Round	2.5	0.1	Aeraseal	460	30	48	0.01	16	0.025	NA	NA	NA	NA	e27	Exp	1	1	D9	2017-10-11T00:00:00Z	2017-10-05T00:00:00Z	6.10284	10.3498	0.589656
e27-25-1-1-C6	Millipore	20	3	14	0.24	6.7	110	850	11.1	6.28	9.63	Round	2.5	0.1	Aeraseal	460	30	48	0.01	16	0.025	NA	NA	NA	NA	e27	Exp	1	1	C6	2017-10-11T00:00:00Z	2017-10-05T00:00:00Z	3.45265	6.76325	0.510501
e27-26-1-1-C4	Sigma	20	3	14	0.24	7.5	70	850	11.4	0.643	11.9	Round	2.5	0.1	Aeraseal	460	30	48	0.01	16	0.025	NA	NA	NA	NA	e27	Exp	1	1	C4	2017-10-11T00:00:00Z	2017-10-05T00:00:00Z	3.21704	6.42743	0.500517
e27-27-1-1-C5	Millipore	28	3	14	0.24	7.5	70	650	11.4	0.643	4.65	Round	2.5	0.1	Aeraseal	460	30	48	0.01	16	0.025	NA	NA	NA	NA	e27	Exp	1	1	C5	2017-10-11T00:00:00Z	2017-10-05T00:00:00Z	3.63548	8.80841	0.412728
e27-28-1-1-D4	Sigma	28	3	14	0.24	6.7	110	650	11.1	6.28	2.38	Round	2.5	0.1	Aeraseal	460	30	48	0.01	16	0.025	NA	NA	NA	NA	e27	Exp	1	1	D4	2017-10-11T00:00:00Z	2017-10-05T00:00:00Z	3.41506	9.25505	0.368994
e27-29-1-1-C3	Millipore	20	7	14	0.24	7.5	110	650	17.8	1.01	1.41	Round	2.5	0.1	Aeraseal	460	30	48	0.01	16	0.025	NA	NA	NA	NA	e27	Exp	1	1	C3	2017-10-11T00:00:00Z	2017-10-05T00:00:00Z	6.18056	9.80916	0.63008
e27-30-1-1-F2	Sigma	20	7	14	0.24	6.7	70	650	7.06	4	5.53	Round	2.5	0.1	Aeraseal	460	30	48	0.01	16	0.025	NA	NA	NA	NA	e27	Exp	1	1	F2	2017-10-11T00:00:00Z	2017-10-05T00:00:00Z	6.78361	10.9946	0.616994
e27-31-1-1-F9	Millipore	28	7	14	0.24	6.7	70	850	7.06	4	9.97	Round	2.5	0.1	Aeraseal	460	30	48	0.01	16	0.025	NA	NA	NA	NA	e27	Exp	1	1	F9	2017-10-11T00:00:00Z	2017-10-05T00:00:00Z	7.72836	11.8913	0.64992
e27-32-1-1-C9	Sigma	28	7	14	0.24	7.5	110	850	17.8	1.01	5.84	Round	2.5	0.1	Aeraseal	460	30	48	0.01	16	0.025	NA	NA	NA	NA	e27	Exp	1	1	C9	2017-10-11T00:00:00Z	2017-10-05T00:00:00Z	6.20582	9.48677	0.654155
e28-1-1-1-E2	Sigma	24	5	12	0.12	7.2	90	750	12.7	2.28	6.63	Round	2.5	0.1	Aeraseal	460	30	24	0.0025	3	0.00625	NA	NA	NA	NA	e28	Exp	1	1	E2	2017-10-16T00:00:00Z	2017-10-05T00:00:00Z	6.03762	10.6789	0.565377
e28-2-1-1-B3	Sigma	24	5	12	0.12	7.2	90	750	12.7	2.28	6.63	Round	2.5	0.1	Aeraseal	460	37	24	0.0025	3	0.00625	NA	NA	NA	NA	e28	Exp	1	2	B3	2017-10-16T00:00:00Z	2017-10-05T00:00:00Z	6.00243	9.05692	0.662746
e28-3-1-3-C4	Sigma	24	5	12	0.12	7.2	90	750	12.7	2.28	6.63	Round	2.5	0.1	Aeraseal	460	30	72	0.0025	3	0.00625	NA	NA	NA	NA	e28	Exp	3	3	C4	2017-10-16T00:00:00Z	2017-10-05T00:00:00Z	5.06552	9.3961	0.53911
e28-4-1-3-B4	Sigma	24	5	12	0.12	7.2	90	750	12.7	2.28	6.63	Round	2.5	0.1	Aeraseal	460	37	72	0.0025	3	0.00625	NA	NA	NA	NA	e28	Exp	3	4	B4	2017-10-16T00:00:00Z	2017-10-05T00:00:00Z	5.27309	10.7663	0.489779
e28-5-1-1-B6	Sigma	24	5	12	0.12	7.2	90	750	12.7	2.28	6.63	Round	2.5	0.1	Aeraseal	460	30	24	0.04	3	0.00625	NA	NA	NA	NA	e28	Exp	1	1	B6	2017-10-16T00:00:00Z	2017-10-05T00:00:00Z	6.54397	10.1584	0.644192
e28-6-1-1-D3	Sigma	24	5	12	0.12	7.2	90	750	12.7	2.28	6.63	Round	2.5	0.1	Aeraseal	460	37	24	0.04	3	0.00625	NA	NA	NA	NA	e28	Exp	1	2	D3	2017-10-16T00:00:00Z	2017-10-05T00:00:00Z	5.91056	9.56401	0.618
e28-7-1-3-C3	Sigma	24	5	12	0.12	7.2	90	750	12.7	2.28	6.63	Round	2.5	0.1	Aeraseal	460	30	72	0.04	3	0.00625	NA	NA	NA	NA	e28	Exp	3	3	C3	2017-10-16T00:00:00Z	2017-10-05T00:00:00Z	5.43368	10.2524	0.529988
e28-8-1-3-D4	Sigma	24	5	12	0.12	7.2	90	750	12.7	2.28	6.63	Round	2.5	0.1	Aeraseal	460	37	72	0.04	3	0.00625	NA	NA	NA	NA	e28	Exp	3	4	D4	2017-10-16T00:00:00Z	2017-10-05T00:00:00Z	5.03078	10.5513	0.476792
e28-9-1-1-B4	Sigma	24	5	12	0.12	7.2	90	750	12.7	2.28	6.63	Round	2.5	0.1	Aeraseal	460	30	24	0.0025	16 + 96	0.00625	NA	NA	NA	NA	e28	Exp	1	1	B4	2017-10-16T00:00:00Z	2017-10-05T00:00:00Z	6.34108	11.2599	0.563156
e28-10-1-1-D5	Sigma	24	5	12	0.12	7.2	90	750	12.7	2.28	6.63	Round	2.5	0.1	Aeraseal	460	37	24	0.0025	16 + 96	0.00625	NA	NA	NA	NA	e28	Exp	1	2	D5	2017-10-16T00:00:00Z	2017-10-05T00:00:00Z	5.88832	9.62445	0.611808
e28-11-1-3-B6	Sigma	24	5	12	0.12	7.2	90	750	12.7	2.28	6.63	Round	2.5	0.1	Aeraseal	460	30	72	0.0025	16 + 96	0.00625	NA	NA	NA	NA	e28	Exp	3	3	B6	2017-10-16T00:00:00Z	2017-10-05T00:00:00Z	4.41482	8.79833	0.501779
e28-12-1-3-B2	Sigma	24	5	12	0.12	7.2	90	750	12.7	2.28	6.63	Round	2.5	0.1	Aeraseal	460	37	72	0.0025	16 + 96	0.00625	NA	NA	NA	NA	e28	Exp	3	4	B2	2017-10-16T00:00:00Z	2017-10-05T00:00:00Z	5.08155	9.92669	0.511907
e28-13-1-1-C3	Sigma	24	5	12	0.12	7.2	90	750	12.7	2.28	6.63	Round	2.5	0.1	Aeraseal	460	30	24	0.04	16 + 96	0.00625	NA	NA	NA	NA	e28	Exp	1	1	C3	2017-10-16T00:00:00Z	2017-10-05T00:00:00Z	6.5031	10.642	0.611079
e28-14-1-1-C2	Sigma	24	5	12	0.12	7.2	90	750	12.7	2.28	6.63	Round	2.5	0.1	Aeraseal	460	37	24	0.04	16 + 96	0.00625	NA	NA	NA	NA	e28	Exp	1	2	C2	2017-10-16T00:00:00Z	2017-10-05T00:00:00Z	5.70175	9.32893	0.61119
e28-15-1-3-C5	Sigma	24	5	12	0.12	7.2	90	750	12.7	2.28	6.63	Round	2.5	0.1	Aeraseal	460	30	72	0.04	16 + 96	0.00625	NA	NA	NA	NA	e28	Exp	3	3	C5	2017-10-16T00:00:00Z	2017-10-05T00:00:00Z	4.38366	9.92669	0.441603
e28-16-1-3-B5	Sigma	24	5	12	0.12	7.2	90	750	12.7	2.28	6.63	Round	2.5	0.1	Aeraseal	460	37	72	0.04	16 + 96	0.00625	NA	NA	NA	NA	e28	Exp	3	4	B5	2017-10-16T00:00:00Z	2017-10-05T00:00:00Z	5.17289	10.5983	0.488085
e28-17-1-1-E3	Sigma	24	5	12	0.12	7.2	90	750	12.7	2.28	6.63	Round	2.5	0.1	Aeraseal	460	30	24	0.0025	3	0.1	NA	NA	NA	NA	e28	Exp	1	1	E3	2017-10-16T00:00:00Z	2017-10-05T00:00:00Z	6.28191	10.9174	0.575405
e28-18-1-1-C6	Sigma	24	5	12	0.12	7.2	90	750	12.7	2.28	6.63	Round	2.5	0.1	Aeraseal	460	37	24	0.0025	3	0.1	NA	NA	NA	NA	e28	Exp	1	2	C6	2017-10-16T00:00:00Z	2017-10-05T00:00:00Z	5.65232	9.22818	0.612506
e28-19-1-3-D2	Sigma	24	5	12	0.12	7.2	90	750	12.7	2.28	6.63	Round	2.5	0.1	Aeraseal	460	30	72	0.0025	3	0.1	NA	NA	NA	NA	e28	Exp	3	3	D2	2017-10-16T00:00:00Z	2017-10-05T00:00:00Z	4.96346	9.40617	0.527682
e28-20-1-3-E6	Sigma	24	5	12	0.12	7.2	90	750	12.7	2.28	6.63	Round	2.5	0.1	Aeraseal	460	37	72	0.0025	3	0.1	NA	NA	NA	NA	e28	Exp	3	4	E6	2017-10-16T00:00:00Z	2017-10-05T00:00:00Z	5.30517	10.1416	0.523108
e28-21-1-1-D2	Sigma	24	5	12	0.12	7.2	90	750	12.7	2.28	6.63	Round	2.5	0.1	Aeraseal	460	30	24	0.04	3	0.1	NA	NA	NA	NA	e28	Exp	1	1	D2	2017-10-16T00:00:00Z	2017-10-05T00:00:00Z	6.19664	10.3834	0.596783
e28-22-1-1-D6	Sigma	24	5	12	0.12	7.2	90	750	12.7	2.28	6.63	Round	2.5	0.1	Aeraseal	460	37	24	0.04	3	0.1	NA	NA	NA	NA	e28	Exp	1	2	D6	2017-10-16T00:00:00Z	2017-10-05T00:00:00Z	5.41552	8.14012	0.665288
e28-23-1-3-D5	Sigma	24	5	12	0.12	7.2	90	750	12.7	2.28	6.63	Round	2.5	0.1	Aeraseal	460	30	72	0.04	3	0.1	NA	NA	NA	NA	e28	Exp	3	3	D5	2017-10-16T00:00:00Z	2017-10-05T00:00:00Z	5.27792	9.3558	0.564133
e28-24-1-3-E5	Sigma	24	5	12	0.12	7.2	90	750	12.7	2.28	6.63	Round	2.5	0.1	Aeraseal	460	37	72	0.04	3	0.1	NA	NA	NA	NA	e28	Exp	3	4	E5	2017-10-16T00:00:00Z	2017-10-05T00:00:00Z	5.43537	8.85206	0.614023
e28-25-1-1-E5	Sigma	24	5	12	0.12	7.2	90	750	12.7	2.28	6.63	Round	2.5	0.1	Aeraseal	460	30	24	0.0025	16 + 96	0.1	NA	NA	NA	NA	e28	Exp	1	1	E5	2017-10-16T00:00:00Z	2017-10-05T00:00:00Z	6.3952	11.0383	0.579366
e28-26-1-1-C5	Sigma	24	5	12	0.12	7.2	90	750	12.7	2.28	6.63	Round	2.5	0.1	Aeraseal	460	37	24	0.0025	16 + 96	0.1	NA	NA	NA	NA	e28	Exp	1	2	C5	2017-10-16T00:00:00Z	2017-10-05T00:00:00Z	5.51569	8.93602	0.617243
e28-27-1-3-C2	Sigma	24	5	12	0.12	7.2	90	750	12.7	2.28	6.63	Round	2.5	0.1	Aeraseal	460	30	72	0.0025	16 + 96	0.1	NA	NA	NA	NA	e28	Exp	3	3	C2	2017-10-16T00:00:00Z	2017-10-05T00:00:00Z	5.53616	9.74871	0.567886
e28-28-1-3-C6	Sigma	24	5	12	0.12	7.2	90	750	12.7	2.28	6.63	Round	2.5	0.1	Aeraseal	460	37	72	0.0025	16 + 96	0.1	NA	NA	NA	NA	e28	Exp	3	4	C6	2017-10-16T00:00:00Z	2017-10-05T00:00:00Z	5.06849	10.2021	0.49681
e28-29-1-1-C4	Sigma	24	5	12	0.12	7.2	90	750	12.7	2.28	6.63	Round	2.5	0.1	Aeraseal	460	30	24	0.04	16 + 96	0.1	NA	NA	NA	NA	e28	Exp	1	1	C4	2017-10-16T00:00:00Z	2017-10-05T00:00:00Z	7.09733	11.1088	0.638893
e28-30-1-1-E6	Sigma	24	5	12	0.12	7.2	90	750	12.7	2.28	6.63	Round	2.5	0.1	Aeraseal	460	37	24	0.04	16 + 96	0.1	NA	NA	NA	NA	e28	Exp	1	2	E6	2017-10-16T00:00:00Z	2017-10-05T00:00:00Z	5.49443	9.02669	0.608687
e28-31-1-3-E4	Sigma	24	5	12	0.12	7.2	90	750	12.7	2.28	6.63	Round	2.5	0.1	Aeraseal	460	30	72	0.04	16 + 96	0.1	NA	NA	NA	NA	e28	Exp	3	3	E4	2017-10-16T00:00:00Z	2017-10-05T00:00:00Z	3.79376	9.30207	0.40784
e28-32-1-3-D3	Sigma	24	5	12	0.12	7.2	90	750	12.7	2.28	6.63	Round	2.5	0.1	Aeraseal	460	37	72	0.04	16 + 96	0.1	NA	NA	NA	NA	e28	Exp	3	4	D3	2017-10-16T00:00:00Z	2017-10-05T00:00:00Z	5.59222	9.62445	0.581043
e30-1-1-1-D6	Millipore	20	7	12	0.24	7.5	90	750	14.6	0.827	6.37	Round	2.5	0.1	Aeraseal	460	30	24	0.01	16	0.025	NA	NA	NA	NA	e30	Exp	1	1	D6	2017-10-25T00:00:00Z	2017-10-18T00:00:00Z	6.89203	10.1416	0.679579
e30-2-1-1-B8	Millipore	20	3	12	0	7.5	90	750	14.6	0.827	7.64	Round	10	0.1	Aeraseal	460	30	24	0.01	16	0.025	NA	NA	NA	NA	e30	Exp	1	2	B8	2017-10-25T00:00:00Z	2017-10-18T00:00:00Z	4.11528	8.52296	0.482846
e30-3-1-1-D5	Millipore	20	3	12	0.24	7.5	90	750	14.6	0.827	7.64	Round	2.5	0.3	Aeraseal	460	30	24	0.01	16	0.025	NA	NA	NA	NA	e30	Exp	1	1	D5	2017-10-25T00:00:00Z	2017-10-18T00:00:00Z	5.90362	8.39535	0.703201
e30-4-1-1-B6	Millipore	20	7	12	0	7.5	90	750	14.6	0.827	6.37	Round	10	0.3	Aeraseal	460	30	24	0.01	16	0.025	NA	NA	NA	NA	e30	Exp	1	2	B6	2017-10-25T00:00:00Z	2017-10-18T00:00:00Z	8.45008	11.2801	0.749116
e30-5-1-2-D3	Millipore	20	3	12	0	6.7	90	750	9.08	5.14	8.56	Round	2.5	0.1	Aeraseal	460	30	48	0.01	16	0.025	NA	NA	NA	NA	e30	Exp	2	3	D3	2017-10-25T00:00:00Z	2017-10-18T00:00:00Z	4.10808	8.49945	0.483335
e30-6-1-2-B7	Millipore	20	7	12	0.24	6.7	90	750	9.08	5.14	7.29	Round	10	0.1	Aeraseal	460	30	48	0.01	16	0.025	NA	NA	NA	NA	e30	Exp	2	4	B7	2017-10-25T00:00:00Z	2017-10-18T00:00:00Z	7.80546	12.0457	0.647985
e30-7-1-2-E3	Millipore	20	7	12	0	6.7	90	750	9.08	5.14	7.29	Round	2.5	0.3	Aeraseal	460	30	48	0.01	16	0.025	NA	NA	NA	NA	e30	Exp	2	3	E3	2017-10-25T00:00:00Z	2017-10-18T00:00:00Z	11.0996	10.9274	1.01575
e30-8-1-2-B2	Millipore	20	3	12	0.24	6.7	90	750	9.08	5.14	8.56	Round	10	0.3	Aeraseal	460	30	48	0.01	16	0.025	NA	NA	NA	NA	e30	Exp	2	4	B2	2017-10-25T00:00:00Z	2017-10-18T00:00:00Z	4.93547	8.36176	0.590242
e30-9-1-1-E7	Millipore	20	3	12	0.24	6.7	90	750	9.08	5.14	8.56	Round	2.5	0.1	Aeraseal	460	37	24	0.01	16	0.025	NA	NA	NA	NA	e30	Exp	1	5	E7	2017-10-25T00:00:00Z	2017-10-18T00:00:00Z	3.68924	8.76139	0.421079
e30-10-1-1-C3	Millipore	20	7	12	0	6.7	90	750	9.08	5.14	7.29	Round	10	0.1	Aeraseal	460	37	24	0.01	16	0.025	NA	NA	NA	NA	e30	Exp	1	6	C3	2017-10-25T00:00:00Z	2017-10-18T00:00:00Z	4.99754	11.1894	0.446632
e30-11-1-1-E9	Millipore	20	7	12	0.24	6.7	90	750	9.08	5.14	7.29	Round	2.5	0.3	Aeraseal	460	37	24	0.01	16	0.025	NA	NA	NA	NA	e30	Exp	1	5	E9	2017-10-25T00:00:00Z	2017-10-18T00:00:00Z	9.75451	11.6159	0.839757
e30-12-1-1-C5	Millipore	20	3	12	0	6.7	90	750	9.08	5.14	8.56	Round	10	0.3	Aeraseal	460	37	24	0.01	16	0.025	NA	NA	NA	NA	e30	Exp	1	6	C5	2017-10-25T00:00:00Z	2017-10-18T00:00:00Z	4.98323	9.76214	0.510465
e30-13-1-2-E8	Millipore	20	7	12	0	7.5	90	750	14.6	0.827	6.37	Round	2.5	0.1	Aeraseal	460	37	48	0.01	16	0.025	NA	NA	NA	NA	e30	Exp	2	7	E8	2017-10-25T00:00:00Z	2017-10-18T00:00:00Z	6.20376	10.2659	0.604309
e30-14-1-2-C4	Millipore	20	3	12	0.24	7.5	90	750	14.6	0.827	7.64	Round	10	0.1	Aeraseal	460	37	48	0.01	16	0.025	NA	NA	NA	NA	e30	Exp	2	8	C4	2017-10-25T00:00:00Z	2017-10-18T00:00:00Z	3.45793	9.99386	0.346006
e30-15-1-2-F3	Millipore	20	3	12	0	7.5	90	750	14.6	0.827	7.64	Round	2.5	0.3	Aeraseal	460	37	48	0.01	16	0.025	NA	NA	NA	NA	e30	Exp	2	7	F3	2017-10-25T00:00:00Z	2017-10-18T00:00:00Z	6.32901	7.68004	0.824085
e30-16-1-2-C3	Millipore	20	7	12	0.24	7.5	90	750	14.6	0.827	6.37	Round	10	0.3	Aeraseal	460	37	48	0.01	16	0.025	NA	NA	NA	NA	e30	Exp	2	8	C3	2017-10-25T00:00:00Z	2017-10-18T00:00:00Z	9.42981	10.5513	0.893709
e30-17-1-1-D2	Millipore	28	7	12	0	6.7	90	750	9.08	5.14	5.89	Round	2.5	0.1	Aeraseal	460	30	24	0.01	16	0.025	NA	NA	NA	NA	e30	Exp	1	1	D2	2017-10-25T00:00:00Z	2017-10-18T00:00:00Z	8.36268	12.264	0.681887
e30-18-1-1-B2	Millipore	28	3	12	0.24	6.7	90	750	9.08	5.14	7.16	Round	10	0.1	Aeraseal	460	30	24	0.01	16	0.025	NA	NA	NA	NA	e30	Exp	1	2	B2	2017-10-25T00:00:00Z	2017-10-18T00:00:00Z	4.28739	11.0786	0.386999
e30-19-1-1-D3	Millipore	28	3	12	0	6.7	90	750	9.08	5.14	7.16	Round	2.5	0.3	Aeraseal	460	30	24	0.01	16	0.025	NA	NA	NA	NA	e30	Exp	1	1	D3	2017-10-25T00:00:00Z	2017-10-18T00:00:00Z	8.84275	11.2129	0.788623
e30-20-1-1-B4	Millipore	28	7	12	0.24	6.7	90	750	9.08	5.14	5.89	Round	10	0.3	Aeraseal	460	30	24	0.01	16	0.025	NA	NA	NA	NA	e30	Exp	1	2	B4	2017-10-25T00:00:00Z	2017-10-18T00:00:00Z	9.85662	13.4898	0.730674
e30-21-1-2-D8	Millipore	28	3	12	0.24	7.5	90	750	14.6	0.827	6.23	Round	2.5	0.1	Aeraseal	460	30	48	0.01	16	0.025	NA	NA	NA	NA	e30	Exp	2	3	D8	2017-10-25T00:00:00Z	2017-10-18T00:00:00Z	3.33454	7.70355	0.432857
e30-22-1-2-B6	Millipore	28	7	12	0	7.5	90	750	14.6	0.827	4.96	Round	10	0.1	Aeraseal	460	30	48	0.01	16	0.025	NA	NA	NA	NA	e30	Exp	2	4	B6	2017-10-25T00:00:00Z	2017-10-18T00:00:00Z	7.09442	13.1707	0.53865
e30-23-1-2-D4	Millipore	28	7	12	0.24	7.5	90	750	14.6	0.827	4.96	Round	2.5	0.3	Aeraseal	460	30	48	0.01	16	0.025	NA	NA	NA	NA	e30	Exp	2	3	D4	2017-10-25T00:00:00Z	2017-10-18T00:00:00Z	10.843	10.5513	1.02764
e30-24-1-2-B3	Millipore	28	3	12	0	7.5	90	750	14.6	0.827	6.23	Round	10	0.3	Aeraseal	460	30	48	0.01	16	0.025	NA	NA	NA	NA	e30	Exp	2	4	B3	2017-10-25T00:00:00Z	2017-10-18T00:00:00Z	6.26335	9.42296	0.66469
e30-25-1-1-E3	Millipore	28	3	12	0	7.5	90	750	14.6	0.827	6.23	Round	2.5	0.1	Aeraseal	460	37	24	0.01	16	0.025	NA	NA	NA	NA	e30	Exp	1	5	E3	2017-10-25T00:00:00Z	2017-10-18T00:00:00Z	4.3448	8.62035	0.504016
e30-26-1-1-C4	Millipore	28	7	12	0.24	7.5	90	750	14.6	0.827	4.96	Round	10	0.1	Aeraseal	460	37	24	0.01	16	0.025	NA	NA	NA	NA	e30	Exp	1	6	C4	2017-10-25T00:00:00Z	2017-10-18T00:00:00Z	6.53522	12.526	0.521734
e30-27-1-1-E6	Millipore	28	7	12	0	7.5	90	750	14.6	0.827	4.96	Round	2.5	0.3	Aeraseal	460	37	24	0.01	16	0.025	NA	NA	NA	NA	e30	Exp	1	5	E6	2017-10-25T00:00:00Z	2017-10-18T00:00:00Z	10.9297	11.6965	0.934448
e30-28-1-1-C9	Millipore	28	3	12	0.24	7.5	90	750	14.6	0.827	6.23	Round	10	0.3	Aeraseal	460	37	24	0.01	16	0.025	NA	NA	NA	NA	e30	Exp	1	6	C9	2017-10-25T00:00:00Z	2017-10-18T00:00:00Z	5.41489	9.50356	0.569775
e30-29-1-2-F5	Millipore	28	7	12	0.24	6.7	90	750	9.08	5.14	5.89	Round	2.5	0.1	Aeraseal	460	37	48	0.01	16	0.025	NA	NA	NA	NA	e30	Exp	2	7	F5	2017-10-25T00:00:00Z	2017-10-18T00:00:00Z	7.48894	12.2741	0.610142
e30-30-1-2-C5	Millipore	28	3	12	0	6.7	90	750	9.08	5.14	7.16	Round	10	0.1	Aeraseal	460	37	48	0.01	16	0.025	NA	NA	NA	NA	e30	Exp	2	8	C5	2017-10-25T00:00:00Z	2017-10-18T00:00:00Z	4.92126	13.8928	0.354232
e30-31-1-2-E6	Millipore	28	3	12	0.24	6.7	90	750	9.08	5.14	7.16	Round	2.5	0.3	Aeraseal	460	37	48	0.01	16	0.025	NA	NA	NA	NA	e30	Exp	2	7	E6	2017-10-25T00:00:00Z	2017-10-18T00:00:00Z	8.12151	8.9058	0.911936
e30-32-1-2-C7	Millipore	28	7	12	0	6.7	90	750	9.08	5.14	5.89	Round	10	0.3	Aeraseal	460	37	48	0.01	16	0.025	NA	NA	NA	NA	e30	Exp	2	8	C7	2017-10-25T00:00:00Z	2017-10-18T00:00:00Z	9.80307	12.9323	0.75803
e30-33-1-1-D9	Sigma	20	7	12	0	6.7	90	750	9.08	5.14	7.29	Round	2.5	0.1	Aeraseal	460	30	24	0.01	16	0.025	NA	NA	NA	NA	e30	Exp	1	1	D9	2017-10-25T00:00:00Z	2017-10-18T00:00:00Z	7.13468	7.12258	1.0017
e30-34-1-1-B3	Sigma	20	3	12	0.24	6.7	90	750	9.08	5.14	8.56	Round	10	0.1	Aeraseal	460	30	24	0.01	16	0.025	NA	NA	NA	NA	e30	Exp	1	2	B3	2017-10-25T00:00:00Z	2017-10-18T00:00:00Z	4.12316	10.1248	0.407232
e30-35-1-1-D8	Sigma	20	3	12	0	6.7	90	750	9.08	5.14	8.56	Round	2.5	0.3	Aeraseal	460	30	24	0.01	16	0.025	NA	NA	NA	NA	e30	Exp	1	1	D8	2017-10-25T00:00:00Z	2017-10-18T00:00:00Z	5.22675	6.87743	0.759985
e30-36-1-1-B9	Sigma	20	7	12	0.24	6.7	90	750	9.08	5.14	7.29	Round	10	0.3	Aeraseal	460	30	24	0.01	16	0.025	NA	NA	NA	NA	e30	Exp	1	2	B9	2017-10-25T00:00:00Z	2017-10-18T00:00:00Z	8.50631	11.6998	0.727045
e30-37-1-2-E5	Sigma	20	3	12	0.24	7.5	90	750	14.6	0.827	7.64	Round	2.5	0.1	Aeraseal	460	30	48	0.01	16	0.025	NA	NA	NA	NA	e30	Exp	2	3	E5	2017-10-25T00:00:00Z	2017-10-18T00:00:00Z	3.72712	8.09311	0.46053
e30-38-1-2-B4	Sigma	20	7	12	0	7.5	90	750	14.6	0.827	6.37	Round	10	0.1	Aeraseal	460	30	48	0.01	16	0.025	NA	NA	NA	NA	e30	Exp	2	4	B4	2017-10-25T00:00:00Z	2017-10-18T00:00:00Z	2.82753	6.4375	0.439227
e30-39-1-2-E2	Sigma	20	7	12	0.24	7.5	90	750	14.6	0.827	6.37	Round	2.5	0.3	Aeraseal	460	30	48	0.01	16	0.025	NA	NA	NA	NA	e30	Exp	2	3	E2	2017-10-25T00:00:00Z	2017-10-18T00:00:00Z	9.20168	9.56401	0.962116
e30-40-1-2-B9	Sigma	20	3	12	0	7.5	90	750	14.6	0.827	7.64	Round	10	0.3	Aeraseal	460	30	48	0.01	16	0.025	NA	NA	NA	NA	e30	Exp	2	4	B9	2017-10-25T00:00:00Z	2017-10-18T00:00:00Z	3.0762	6.79683	0.452593
e30-41-1-1-E4	Sigma	20	3	12	0	7.5	90	750	14.6	0.827	7.64	Round	2.5	0.1	Aeraseal	460	37	24	0.01	16	0.025	NA	NA	NA	NA	e30	Exp	1	5	E4	2017-10-25T00:00:00Z	2017-10-18T00:00:00Z	2.36096	6.32668	0.373175
e30-42-1-1-C7	Sigma	20	7	12	0.24	7.5	90	750	14.6	0.827	6.37	Round	10	0.1	Aeraseal	460	37	24	0.01	16	0.025	NA	NA	NA	NA	e30	Exp	1	6	C7	2017-10-25T00:00:00Z	2017-10-18T00:00:00Z	5.72798	11.0886	0.516563
e30-43-1-1-E5	Sigma	20	7	12	0	7.5	90	750	14.6	0.827	6.37	Round	2.5	0.3	Aeraseal	460	37	24	0.01	16	0.025	NA	NA	NA	NA	e30	Exp	1	5	E5	2017-10-25T00:00:00Z	2017-10-18T00:00:00Z	5.73938	8.39535	0.683638
e30-44-1-1-C8	Sigma	20	3	12	0.24	7.5	90	750	14.6	0.827	7.64	Round	10	0.3	Aeraseal	460	37	24	0.01	16	0.025	NA	NA	NA	NA	e30	Exp	1	6	C8	2017-10-25T00:00:00Z	2017-10-18T00:00:00Z	4.70592	7.49198	0.628128
e30-45-1-2-E7	Sigma	20	7	12	0.24	6.7	90	750	9.08	5.14	7.29	Round	2.5	0.1	Aeraseal	460	37	48	0.01	16	0.025	NA	NA	NA	NA	e30	Exp	2	7	E7	2017-10-25T00:00:00Z	2017-10-18T00:00:00Z	6.07934	9.98378	0.608922
e30-46-1-2-C8	Sigma	20	3	12	0	6.7	90	750	9.08	5.14	8.56	Round	10	0.1	Aeraseal	460	37	48	0.01	16	0.025	NA	NA	NA	NA	e30	Exp	2	8	C8	2017-10-25T00:00:00Z	2017-10-18T00:00:00Z	2.53968	11.5454	0.219974
e30-47-1-2-E9	Sigma	20	3	12	0.24	6.7	90	750	9.08	5.14	8.56	Round	2.5	0.3	Aeraseal	460	37	48	0.01	16	0.025	NA	NA	NA	NA	e30	Exp	2	7	E9	2017-10-25T00:00:00Z	2017-10-18T00:00:00Z	7.28658	8.47594	0.859678
e30-48-1-2-C6	Sigma	20	7	12	0	6.7	90	750	9.08	5.14	7.29	Round	10	0.3	Aeraseal	460	37	48	0.01	16	0.025	NA	NA	NA	NA	e30	Exp	2	8	C6	2017-10-25T00:00:00Z	2017-10-18T00:00:00Z	4.74568	7.80094	0.608348
e30-49-1-1-D7	Sigma	28	7	12	0.24	7.5	90	750	14.6	0.827	4.96	Round	2.5	0.1	Aeraseal	460	30	24	0.01	16	0.025	NA	NA	NA	NA	e30	Exp	1	1	D7	2017-10-25T00:00:00Z	2017-10-18T00:00:00Z	8.06763	11.1256	0.725143
e30-50-1-1-B5	Sigma	28	3	12	0	7.5	90	750	14.6	0.827	6.23	Round	10	0.1	Aeraseal	460	30	24	0.01	16	0.025	NA	NA	NA	NA	e30	Exp	1	2	B5	2017-10-25T00:00:00Z	2017-10-18T00:00:00Z	1.68526	5.54757	0.303783
e30-51-1-1-D4	Sigma	28	3	12	0.24	7.5	90	750	14.6	0.827	6.23	Round	2.5	0.3	Aeraseal	460	30	24	0.01	16	0.025	NA	NA	NA	NA	e30	Exp	1	1	D4	2017-10-25T00:00:00Z	2017-10-18T00:00:00Z	7.99797	9.44311	0.846963
e30-52-1-1-B7	Sigma	28	7	12	0	7.5	90	750	14.6	0.827	4.96	Round	10	0.3	Aeraseal	460	30	24	0.01	16	0.025	NA	NA	NA	NA	e30	Exp	1	2	B7	2017-10-25T00:00:00Z	2017-10-18T00:00:00Z	4.58448	10.1148	0.453246
e30-53-1-2-D9	Sigma	28	3	12	0	6.7	90	750	9.08	5.14	7.16	Round	2.5	0.1	Aeraseal	460	30	48	0.01	16	0.025	NA	NA	NA	NA	e30	Exp	2	3	D9	2017-10-25T00:00:00Z	2017-10-18T00:00:00Z	4.17487	7.82445	0.533568
e30-54-1-2-B8	Sigma	28	7	12	0.24	6.7	90	750	9.08	5.14	5.89	Round	10	0.1	Aeraseal	460	30	48	0.01	16	0.025	NA	NA	NA	NA	e30	Exp	2	4	B8	2017-10-25T00:00:00Z	2017-10-18T00:00:00Z	6.99431	12.5159	0.558835
e30-55-1-2-D5	Sigma	28	7	12	0	6.7	90	750	9.08	5.14	5.89	Round	2.5	0.3	Aeraseal	460	30	48	0.01	16	0.025	NA	NA	NA	NA	e30	Exp	2	3	D5	2017-10-25T00:00:00Z	2017-10-18T00:00:00Z	10.007	10.3263	0.969081
e30-56-1-2-B5	Sigma	28	3	12	0.24	6.7	90	750	9.08	5.14	7.16	Round	10	0.3	Aeraseal	460	30	48	0.01	16	0.025	NA	NA	NA	NA	e30	Exp	2	4	B5	2017-10-25T00:00:00Z	2017-10-18T00:00:00Z	6.70907	10.961	0.612084
e30-57-1-1-E8	Sigma	28	3	12	0.24	6.7	90	750	9.08	5.14	7.16	Round	2.5	0.1	Aeraseal	460	37	24	0.01	16	0.025	NA	NA	NA	NA	e30	Exp	1	5	E8	2017-10-25T00:00:00Z	2017-10-18T00:00:00Z	4.61861	10.8301	0.426463
e30-58-1-1-C6	Sigma	28	7	12	0	6.7	90	750	9.08	5.14	5.89	Round	10	0.1	Aeraseal	460	37	24	0.01	16	0.025	NA	NA	NA	NA	e30	Exp	1	6	C6	2017-10-25T00:00:00Z	2017-10-18T00:00:00Z	4.3202	8.44908	0.511322
e30-59-1-1-E2	Sigma	28	7	12	0.24	6.7	90	750	9.08	5.14	5.89	Round	2.5	0.3	Aeraseal	460	37	24	0.01	16	0.025	NA	NA	NA	NA	e30	Exp	1	5	E2	2017-10-25T00:00:00Z	2017-10-18T00:00:00Z	9.10063	14.0271	0.64879
e30-60-1-1-C2	Sigma	28	3	12	0	6.7	90	750	9.08	5.14	7.16	Round	10	0.3	Aeraseal	460	37	24	0.01	16	0.025	NA	NA	NA	NA	e30	Exp	1	6	C2	2017-10-25T00:00:00Z	2017-10-18T00:00:00Z	3.89988	8.97296	0.434626
e30-61-1-2-F4	Sigma	28	7	12	0	7.5	90	750	14.6	0.827	4.96	Round	2.5	0.1	Aeraseal	460	37	48	0.01	16	0.025	NA	NA	NA	NA	e30	Exp	2	7	F4	2017-10-25T00:00:00Z	2017-10-18T00:00:00Z	4.1369	9.03677	0.457786
e30-62-1-2-C2	Sigma	28	3	12	0.24	7.5	90	750	14.6	0.827	6.23	Round	10	0.1	Aeraseal	460	37	48	0.01	16	0.025	NA	NA	NA	NA	e30	Exp	2	8	C2	2017-10-25T00:00:00Z	2017-10-18T00:00:00Z	3.46176	11.1692	0.309937
e30-63-1-2-F2	Sigma	28	3	12	0	7.5	90	750	14.6	0.827	6.23	Round	2.5	0.3	Aeraseal	460	37	48	0.01	16	0.025	NA	NA	NA	NA	e30	Exp	2	7	F2	2017-10-25T00:00:00Z	2017-10-18T00:00:00Z	6.89975	8.68079	0.79483
e30-64-1-2-C9	Sigma	28	7	12	0.24	7.5	90	750	14.6	0.827	4.96	Round	10	0.3	Aeraseal	460	37	48	0.01	16	0.025	NA	NA	NA	NA	e30	Exp	2	8	C9	2017-10-25T00:00:00Z	2017-10-18T00:00:00Z	9.61585	14.4637	0.664829
e31-1-1-1-C4	Sigma	24	5	12	0.12	7.2	90	750	12.7	2.28	6.63	NA	NA	NA	NA	NA	30	28	0.01	16	0.025	Baffled	125	0.075	Foam	e31	Exp	1	NA	C4	2017-10-23T00:00:00Z	2017-10-18T00:00:00Z	4.52443	10.3633	0.436584
e31-2-1-1-E2	Sigma	24	5	12	0.12	7.2	90	750	12.7	2.28	6.63	NA	NA	NA	NA	NA	30	28	0.01	16	0.025	Unbaffled	125	0.075	Foam	e31	Exp	1	NA	E2	2017-10-23T00:00:00Z	2017-10-18T00:00:00Z	6.83455	9.92669	0.688502
e31-3-1-1-C6	Sigma	24	5	12	0.12	7.2	90	750	12.7	2.28	6.63	NA	NA	NA	NA	NA	30	28	0.01	16	0.025	Baffled	250	0.075	Foam	e31	Exp	1	NA	C6	2017-10-23T00:00:00Z	2017-10-18T00:00:00Z	3.8243	10.3901	0.36807
e31-4-1-1-D2	Sigma	24	5	12	0.12	7.2	90	750	12.7	2.28	6.63	NA	NA	NA	NA	NA	30	28	0.01	16	0.025	Unbaffled	250	0.075	Foam	e31	Exp	1	NA	D2	2017-10-23T00:00:00Z	2017-10-18T00:00:00Z	8.87985	9.73192	0.912447
e31-5-1-1-B4	Sigma	24	5	12	0.12	7.2	90	750	12.7	2.28	6.63	NA	NA	NA	NA	NA	30	28	0.01	16	0.025	Baffled	125	0.15	Foam	e31	Exp	1	NA	B4	2017-10-23T00:00:00Z	2017-10-18T00:00:00Z	6.95142	10.9778	0.633225
e31-6-1-1-D6	Sigma	24	5	12	0.12	7.2	90	750	12.7	2.28	6.63	NA	NA	NA	NA	NA	30	28	0.01	16	0.025	Unbaffled	125	0.15	Foam	e31	Exp	1	NA	D6	2017-10-23T00:00:00Z	2017-10-18T00:00:00Z	10.2641	10.3129	0.995267
e31-7-1-1-D3	Sigma	24	5	12	0.12	7.2	90	750	12.7	2.28	6.63	NA	NA	NA	NA	NA	30	28	0.01	16	0.025	Baffled	250	0.15	Foam	e31	Exp	1	NA	D3	2017-10-23T00:00:00Z	2017-10-18T00:00:00Z	4.00227	10.2625	0.389989
e31-8-1-1-B5	Sigma	24	5	12	0.12	7.2	90	750	12.7	2.28	6.63	NA	NA	NA	NA	NA	30	28	0.01	16	0.025	Unbaffled	250	0.15	Foam	e31	Exp	1	NA	B5	2017-10-23T00:00:00Z	2017-10-18T00:00:00Z	10.3747	9.93005	1.04478
e31-9-1-1-C5	Sigma	24	5	12	0.12	7.2	90	750	12.7	2.28	6.63	NA	NA	NA	NA	NA	30	28	0.01	16	0.025	Baffled	125	0.075	Aluminum	e31	Exp	1	NA	C5	2017-10-23T00:00:00Z	2017-10-18T00:00:00Z	7.03018	11.3808	0.617723
e31-10-1-1-B2	Sigma	24	5	12	0.12	7.2	90	750	12.7	2.28	6.63	NA	NA	NA	NA	NA	30	28	0.01	16	0.025	Unbaffled	125	0.075	Aluminum	e31	Exp	1	NA	B2	2017-10-23T00:00:00Z	2017-10-18T00:00:00Z	6.78029	10.2793	0.659606
e31-11-1-1-E4	Sigma	24	5	12	0.12	7.2	90	750	12.7	2.28	6.63	NA	NA	NA	NA	NA	30	28	0.01	16	0.025	Baffled	250	0.075	Aluminum	e31	Exp	1	NA	E4	2017-10-23T00:00:00Z	2017-10-18T00:00:00Z	3.98909	11.1021	0.35931
e31-12-1-1-C3	Sigma	24	5	12	0.12	7.2	90	750	12.7	2.28	6.63	NA	NA	NA	NA	NA	30	28	0.01	16	0.025	Unbaffled	250	0.075	Aluminum	e31	Exp	1	NA	C3	2017-10-23T00:00:00Z	2017-10-18T00:00:00Z	5.24116	8.90915	0.588289
e31-13-1-1-B3	Sigma	24	5	12	0.12	7.2	90	750	12.7	2.28	6.63	NA	NA	NA	NA	NA	30	28	0.01	16	0.025	Baffled	125	0.15	Aluminum	e31	Exp	1	NA	B3	2017-10-23T00:00:00Z	2017-10-18T00:00:00Z	3.47759	8.17034	0.425635
e31-14-1-1-C2	Sigma	24	5	12	0.12	7.2	90	750	12.7	2.28	6.63	NA	NA	NA	NA	NA	30	28	0.01	16	0.025	Unbaffled	125	0.15	Aluminum	e31	Exp	1	NA	C2	2017-10-23T00:00:00Z	2017-10-18T00:00:00Z	5.05436	7.93191	0.637218
e31-15-1-1-D4	Sigma	24	5	12	0.12	7.2	90	750	12.7	2.28	6.63	NA	NA	NA	NA	NA	30	28	0.01	16	0.025	Baffled	250	0.15	Aluminum	e31	Exp	1	NA	D4	2017-10-23T00:00:00Z	2017-10-18T00:00:00Z	3.54669	9.09386	0.390009
e31-16-1-1-E5	Sigma	24	5	12	0.12	7.2	90	750	12.7	2.28	6.63	NA	NA	NA	NA	NA	30	28	0.01	16	0.025	Unbaffled	250	0.15	Aluminum	e31	Exp	1	NA	E5	2017-10-23T00:00:00Z	2017-10-18T00:00:00Z	3.28098	7.1528	0.458699
e45-1-E9	Sigma	24	5	10	0.12	7.2	70	750	9.91	1.77	8.55	Pyramidal	2.5	0.1	Aeraseal	460	30	48	0.0025	3	0.00625	NA	NA	NA	NA	e45	Exp	1	7	E9	2018-01-23T00:00:00Z	2018-01-11T00:00:00Z	4.84292	8.77482	0.551911
e45-1-C5	Sigma	24	5	10	0.12	7.2	110	750	15.6	2.79	5.25	Round	2.5	0.1	Foil	460	30	48	0.04	3	0.00625	NA	NA	NA	NA	e45	Exp	1	3	C5	2018-01-23T00:00:00Z	2018-01-11T00:00:00Z	4.96414	8.1737	0.607331
e45-1-D8	Sigma	24	5	10	0.12	7.2	110	750	15.6	2.79	5.25	Pyramidal	2.5	0.1	Foil	460	30	48	0.0025	16 + 96	0.00625	NA	NA	NA	NA	e45	Exp	1	9	D8	2018-01-23T00:00:00Z	2018-01-11T00:00:00Z	5.11321	8.28788	0.61695
e45-1-F2	Sigma	24	5	10	0.12	7.2	70	750	9.91	1.77	8.55	Round	2.5	0.1	Aeraseal	460	30	48	0.04	16 + 96	0.00625	NA	NA	NA	NA	e45	Exp	1	8	F2	2018-01-23T00:00:00Z	2018-01-11T00:00:00Z	4.03432	8.07967	0.499317
e45-1-F8	Sigma	24	5	10	0.12	7.2	110	750	15.6	2.79	5.25	Round	2.5	0.1	Aeraseal	460	30	48	0.0025	3	0.1	NA	NA	NA	NA	e45	Exp	1	8	F8	2018-01-23T00:00:00Z	2018-01-11T00:00:00Z	5.154	8.16027	0.631596
e45-1-F4	Sigma	24	5	10	0.12	7.2	70	750	9.91	1.77	8.55	Pyramidal	2.5	0.1	Foil	460	30	48	0.04	3	0.1	NA	NA	NA	NA	e45	Exp	1	9	F4	2018-01-23T00:00:00Z	2018-01-11T00:00:00Z	5.03878	7.18303	0.701484
e45-1-F9	Sigma	24	5	10	0.12	7.2	70	750	9.91	1.77	8.55	Round	2.5	0.1	Foil	460	30	48	0.0025	16 + 96	0.1	NA	NA	NA	NA	e45	Exp	1	3	F9	2018-01-23T00:00:00Z	2018-01-11T00:00:00Z	5.81999	7.93527	0.733433
e45-1-B8	Sigma	24	5	10	0.12	7.2	110	750	15.6	2.79	5.25	Pyramidal	2.5	0.1	Aeraseal	460	30	48	0.04	16 + 96	0.1	NA	NA	NA	NA	e45	Exp	1	7	B8	2018-01-23T00:00:00Z	2018-01-11T00:00:00Z	5.41822	7.8043	0.694261
e45-1-C6	Sigma	24	5	10	0.12	7.2	70	750	9.91	1.77	8.55	Round	2.5	0.1	Foil	460	37	48	0.0025	3	0.00625	NA	NA	NA	NA	e45	Exp	1	6	C6	2018-01-23T00:00:00Z	2018-01-11T00:00:00Z	4.72575	8.1099	0.582714
e45-1-E2	Sigma	24	5	10	0.12	7.2	110	750	15.6	2.79	5.25	Pyramidal	2.5	0.1	Aeraseal	460	37	48	0.04	3	0.00625	NA	NA	NA	NA	e45	Exp	1	21	E2	2018-01-23T00:00:00Z	2018-01-11T00:00:00Z	4.73084	8.48266	0.557707
e45-1-B6	Sigma	24	5	10	0.12	7.2	110	750	15.6	2.79	5.25	Round	2.5	0.1	Aeraseal	460	37	48	0.0025	16 + 96	0.00625	NA	NA	NA	NA	e45	Exp	1	5	B6	2018-01-23T00:00:00Z	2018-01-11T00:00:00Z	5.10646	8.88565	0.574686
e45-1-B3	Sigma	24	5	10	0.12	7.2	70	750	9.91	1.77	8.55	Pyramidal	2.5	0.1	Foil	460	37	48	0.04	16 + 96	0.00625	NA	NA	NA	NA	e45	Exp	1	1	B3	2018-01-23T00:00:00Z	2018-01-11T00:00:00Z	5.29933	8.62035	0.614747
e45-1-B2	Sigma	24	5	10	0.12	7.2	110	750	15.6	2.79	5.25	Pyramidal	2.5	0.1	Foil	460	37	48	0.0025	3	0.1	NA	NA	NA	NA	e45	Exp	1	1	B2	2018-01-23T00:00:00Z	2018-01-11T00:00:00Z	4.98606	7.82781	0.636968
e45-1-C7	Sigma	24	5	10	0.12	7.2	70	750	9.91	1.77	8.55	Round	2.5	0.1	Aeraseal	460	37	48	0.04	3	0.1	NA	NA	NA	NA	e45	Exp	1	5	C7	2018-01-23T00:00:00Z	2018-01-11T00:00:00Z	4.48833	7.54907	0.594554
e45-1-D6	Sigma	24	5	10	0.12	7.2	70	750	9.91	1.77	8.55	Pyramidal	2.5	0.1	Aeraseal	460	37	48	0.0025	16 + 96	0.1	NA	NA	NA	NA	e45	Exp	1	21	D6	2018-01-23T00:00:00Z	2018-01-11T00:00:00Z	5.00374	8.06288	0.62059
e45-1-D3	Sigma	24	5	10	0.12	7.2	110	750	15.6	2.79	5.25	Round	2.5	0.1	Foil	460	37	48	0.04	16 + 96	0.1	NA	NA	NA	NA	e45	Exp	1	6	D3	2018-01-23T00:00:00Z	2018-01-11T00:00:00Z	5.45737	7.45504	0.732038
e45-1-E3	Sigma	24	5	14	0.12	7.2	70	750	9.91	1.77	7.85	Round	2.5	0.1	Aeraseal	460	30	48	0.0025	3	0.00625	NA	NA	NA	NA	e45	Exp	1	8	E3	2018-01-23T00:00:00Z	2018-01-11T00:00:00Z	5.17123	9.26512	0.55814
e45-1-F6	Sigma	24	5	14	0.12	7.2	110	750	15.6	2.79	4.55	Pyramidal	2.5	0.1	Foil	460	30	48	0.04	3	0.00625	NA	NA	NA	NA	e45	Exp	1	9	F6	2018-01-23T00:00:00Z	2018-01-11T00:00:00Z	4.99139	8.73117	0.571675
e45-1-C8	Sigma	24	5	14	0.12	7.2	110	750	15.6	2.79	4.55	Round	2.5	0.1	Foil	460	30	48	0.0025	16 + 96	0.00625	NA	NA	NA	NA	e45	Exp	1	3	C8	2018-01-23T00:00:00Z	2018-01-11T00:00:00Z	5.41718	9.59423	0.564629
e45-1-C9	Sigma	24	5	14	0.12	7.2	70	750	9.91	1.77	7.85	Pyramidal	2.5	0.1	Aeraseal	460	30	48	0.04	16 + 96	0.00625	NA	NA	NA	NA	e45	Exp	1	7	C9	2018-01-23T00:00:00Z	2018-01-11T00:00:00Z	5.21593	9.11736	0.572087
e45-1-C4	Sigma	24	5	14	0.12	7.2	110	750	15.6	2.79	4.55	Pyramidal	2.5	0.1	Aeraseal	460	30	48	0.0025	3	0.1	NA	NA	NA	NA	e45	Exp	1	7	C4	2018-01-23T00:00:00Z	2018-01-11T00:00:00Z	5.89066	8.40542	0.700816
e45-1-B4	Sigma	24	5	14	0.12	7.2	70	750	9.91	1.77	7.85	Round	2.5	0.1	Foil	460	30	48	0.04	3	0.1	NA	NA	NA	NA	e45	Exp	1	3	B4	2018-01-23T00:00:00Z	2018-01-11T00:00:00Z	5.58796	8.18042	0.68309
e45-1-C2	Sigma	24	5	14	0.12	7.2	70	750	9.91	1.77	7.85	Pyramidal	2.5	0.1	Foil	460	30	48	0.0025	16 + 96	0.1	NA	NA	NA	NA	e45	Exp	1	9	C2	2018-01-23T00:00:00Z	2018-01-11T00:00:00Z	5.9873	8.07967	0.741033
e45-1-D9	Sigma	24	5	14	0.12	7.2	110	750	15.6	2.79	4.55	Round	2.5	0.1	Aeraseal	460	30	48	0.04	16 + 96	0.1	NA	NA	NA	NA	e45	Exp	1	8	D9	2018-01-23T00:00:00Z	2018-01-11T00:00:00Z	5.3894	8.4793	0.635595
e45-1-D7	Sigma	24	5	14	0.12	7.2	70	750	9.91	1.77	7.85	Pyramidal	2.5	0.1	Foil	460	37	48	0.0025	3	0.00625	NA	NA	NA	NA	e45	Exp	1	1	D7	2018-01-23T00:00:00Z	2018-01-11T00:00:00Z	5.16285	8.41885	0.613249
e45-1-D4	Sigma	24	5	14	0.12	7.2	110	750	15.6	2.79	4.55	Round	2.5	0.1	Aeraseal	460	37	48	0.04	3	0.00625	NA	NA	NA	NA	e45	Exp	1	5	D4	2018-01-23T00:00:00Z	2018-01-11T00:00:00Z	4.84869	8.88229	0.545883
e45-1-E5	Sigma	24	5	14	0.12	7.2	110	750	15.6	2.79	4.55	Pyramidal	2.5	0.1	Aeraseal	460	37	48	0.0025	16 + 96	0.00625	NA	NA	NA	NA	e45	Exp	1	21	E5	2018-01-23T00:00:00Z	2018-01-11T00:00:00Z	4.85355	8.73453	0.555674
e45-1-C3	Sigma	24	5	14	0.12	7.2	70	750	9.91	1.77	7.85	Round	2.5	0.1	Foil	460	37	48	0.04	16 + 96	0.00625	NA	NA	NA	NA	e45	Exp	1	6	C3	2018-01-23T00:00:00Z	2018-01-11T00:00:00Z	5.25268	9.30542	0.564475
e45-1-B7	Sigma	24	5	14	0.12	7.2	110	750	15.6	2.79	4.55	Round	2.5	0.1	Foil	460	37	48	0.0025	3	0.1	NA	NA	NA	NA	e45	Exp	1	6	B7	2018-01-23T00:00:00Z	2018-01-11T00:00:00Z	4.67955	7.79422	0.600386
e45-1-E7	Sigma	24	5	14	0.12	7.2	70	750	9.91	1.77	7.85	Pyramidal	2.5	0.1	Aeraseal	460	37	48	0.04	3	0.1	NA	NA	NA	NA	e45	Exp	1	21	E7	2018-01-23T00:00:00Z	2018-01-11T00:00:00Z	4.30272	7.95206	0.541082
e45-1-F7	Sigma	24	5	14	0.12	7.2	70	750	9.91	1.77	7.85	Round	2.5	0.1	Aeraseal	460	37	48	0.0025	16 + 96	0.1	NA	NA	NA	NA	e45	Exp	1	5	F7	2018-01-23T00:00:00Z	2018-01-11T00:00:00Z	4.81386	8.19721	0.587256
e45-1-E8	Sigma	24	5	14	0.12	7.2	110	750	15.6	2.79	4.55	Pyramidal	2.5	0.1	Foil	460	37	48	0.04	16 + 96	0.1	NA	NA	NA	NA	e45	Exp	1	1	E8	2018-01-23T00:00:00Z	2018-01-11T00:00:00Z	5.47541	8.36176	0.654815
e26-17-1-1-B4	Sigma	24	5	12	0.12	7.2	90	750	12.7	2.28	6.63	Round	2.5	0.1	Aeraseal	460	30	48	0.01	16	0.025	NA	NA	NA	NA	e26	Centerpoint	1	5	B4	2017-10-10T00:00:00Z	2017-10-04T00:00:00Z	5.13537	9.39945	0.546347
e26-17-2-1-B6	Sigma	24	5	12	0.12	7.2	90	750	12.7	2.28	6.63	Round	2.5	0.1	Aeraseal	460	30	48	0.01	16	0.025	NA	NA	NA	NA	e26	Centerpoint	1	5	B6	2017-10-10T00:00:00Z	2017-10-04T00:00:00Z	4.12924	9.86625	0.418522
e26-17-3-1-B7	Sigma	24	5	12	0.12	7.2	90	750	12.7	2.28	6.63	Round	2.5	0.1	Aeraseal	460	30	48	0.01	16	0.025	NA	NA	NA	NA	e26	Centerpoint	1	5	B7	2017-10-10T00:00:00Z	2017-10-04T00:00:00Z	4.57091	9.8696	0.46313
e26-17-4-1-C5	Sigma	24	5	12	0.12	7.2	90	750	12.7	2.28	6.63	Round	2.5	0.1	Aeraseal	460	30	48	0.01	16	0.025	NA	NA	NA	NA	e26	Centerpoint	1	5	C5	2017-10-10T00:00:00Z	2017-10-04T00:00:00Z	5.27282	9.57744	0.550546
e27-33-1-1-B3	Sigma	24	5	12	0.12	7.2	90	750	12.7	2.28	6.63	Round	2.5	0.1	Aeraseal	460	30	48	0.01	16	0.025	NA	NA	NA	NA	e27	Centerpoint	1	1	B3	2017-10-11T00:00:00Z	2017-10-05T00:00:00Z	3.94132	9.85281	0.400019
e27-33-2-1-D5	Sigma	24	5	12	0.12	7.2	90	750	12.7	2.28	6.63	Round	2.5	0.1	Aeraseal	460	30	48	0.01	16	0.025	NA	NA	NA	NA	e27	Centerpoint	1	1	D5	2017-10-11T00:00:00Z	2017-10-05T00:00:00Z	5.21172	9.12072	0.571416
e27-33-3-1-F5	Sigma	24	5	12	0.12	7.2	90	750	12.7	2.28	6.63	Round	2.5	0.1	Aeraseal	460	30	48	0.01	16	0.025	NA	NA	NA	NA	e27	Centerpoint	1	1	F5	2017-10-11T00:00:00Z	2017-10-05T00:00:00Z	5.44787	9.81587	0.555006
e27-33-4-1-F6	Sigma	24	5	12	0.12	7.2	90	750	12.7	2.28	6.63	Round	2.5	0.1	Aeraseal	460	30	48	0.01	16	0.025	NA	NA	NA	NA	e27	Centerpoint	1	1	F6	2017-10-11T00:00:00Z	2017-10-05T00:00:00Z	5.22843	9.97035	0.524397
e28-33-1-2-B2	Sigma	24	5	12	0.12	7.2	90	750	12.7	2.28	6.63	Round	2.5	0.1	Aeraseal	460	30	48	0.01	16	0.025	NA	NA	NA	NA	e28	Centerpoint	2	33	B2	2017-10-16T00:00:00Z	2017-10-05T00:00:00Z	5.74834	10.4204	0.551645
e28-33-2-2-B3	Sigma	24	5	12	0.12	7.2	90	750	12.7	2.28	6.63	Round	2.5	0.1	Aeraseal	460	30	48	0.01	16	0.025	NA	NA	NA	NA	e28	Centerpoint	2	33	B3	2017-10-16T00:00:00Z	2017-10-05T00:00:00Z	6.79128	10.4136	0.652152
e28-33-3-2-C3	Sigma	24	5	12	0.12	7.2	90	750	12.7	2.28	6.63	Round	2.5	0.1	Aeraseal	460	30	48	0.01	16	0.025	NA	NA	NA	NA	e28	Centerpoint	2	33	C3	2017-10-16T00:00:00Z	2017-10-05T00:00:00Z	6.18011	10.1752	0.60737
e28-33-4-2-C4	Sigma	24	5	12	0.12	7.2	90	750	12.7	2.28	6.63	Round	2.5	0.1	Aeraseal	460	30	48	0.01	16	0.025	NA	NA	NA	NA	e28	Centerpoint	2	33	C4	2017-10-16T00:00:00Z	2017-10-05T00:00:00Z	6.71327	10.9677	0.612092
e30-65-1-2-D2	Sigma	24	5	12	0.12	7.2	90	750	12.7	2.28	6.63	Round	2.5	0.1	Aeraseal	460	30	48	0.01	16	0.025	NA	NA	NA	NA	e30	Centerpoint	2	3	D2	2017-10-25T00:00:00Z	2017-10-18T00:00:00Z	4.92453	9.27856	0.530743
e30-65-2-2-D6	Sigma	24	5	12	0.12	7.2	90	750	12.7	2.28	6.63	Round	2.5	0.1	Aeraseal	460	30	48	0.01	16	0.025	NA	NA	NA	NA	e30	Centerpoint	2	3	D6	2017-10-25T00:00:00Z	2017-10-18T00:00:00Z	5.14703	9.95356	0.517105
e30-65-3-2-D7	Sigma	24	5	12	0.12	7.2	90	750	12.7	2.28	6.63	Round	2.5	0.1	Aeraseal	460	30	48	0.01	16	0.025	NA	NA	NA	NA	e30	Centerpoint	2	3	D7	2017-10-25T00:00:00Z	2017-10-18T00:00:00Z	5.10767	9.95692	0.512977
e30-65-4-2-E4	Sigma	24	5	12	0.12	7.2	90	750	12.7	2.28	6.63	Round	2.5	0.1	Aeraseal	460	30	48	0.01	16	0.025	NA	NA	NA	NA	e30	Centerpoint	2	3	E4	2017-10-25T00:00:00Z	2017-10-18T00:00:00Z	5.62037	9.65132	0.582342
e32-1-1-1-B2	Sigma	24	5	12	0.12	7.2	90	750	12.7	2.28	6.63	Round	2.5	0.1	Aeraseal	460	30	48	0.01	16	0.025	NA	NA	NA	NA	e32	Centerpoint	1	1	B2	2017-10-24T00:00:00Z	2017-10-18T00:00:00Z	6.07574	9.8058	0.619607
e32-1-2-1-B4	Sigma	24	5	12	0.12	7.2	90	750	12.7	2.28	6.63	Round	2.5	0.1	Aeraseal	460	30	48	0.01	16	0.025	NA	NA	NA	NA	e32	Centerpoint	1	1	B4	2017-10-24T00:00:00Z	2017-10-18T00:00:00Z	5.65303	10.0039	0.565081
e32-1-3-1-C3	Sigma	24	5	12	0.12	7.2	90	750	12.7	2.28	6.63	Round	2.5	0.1	Aeraseal	460	30	48	0.01	16	0.025	NA	NA	NA	NA	e32	Centerpoint	1	1	C3	2017-10-24T00:00:00Z	2017-10-18T00:00:00Z	6.2317	9.63453	0.646809
e32-1-4-1-C4	Sigma	24	5	12	0.12	7.2	90	750	12.7	2.28	6.63	Round	2.5	0.1	Aeraseal	460	30	48	0.01	16	0.025	NA	NA	NA	NA	e32	Centerpoint	1	1	C4	2017-10-24T00:00:00Z	2017-10-18T00:00:00Z	5.64711	9.9099	0.569845
e37-15-1-1-C7	Sigma	24	5	12	0.12	7.2	90	750	12.7	2.28	6.63	Round	2.5	0.1	Aeraseal	460	30	48	0.01	16	0.025	NA	NA	NA	NA	e37	Centerpoint	1	1	C7	2017-10-31T00:00:00Z	2017-10-18T00:00:00Z	5.31228	9.10729	0.583299
e37-15-2-1-F5	Sigma	24	5	12	0.12	7.2	90	750	12.7	2.28	6.63	Round	2.5	0.1	Aeraseal	460	30	48	0.01	16	0.025	NA	NA	NA	NA	e37	Centerpoint	1	1	F5	2017-10-31T00:00:00Z	2017-10-18T00:00:00Z	5.42989	9.25169	0.586908
e37-15-3-1-F7	Sigma	24	5	12	0.12	7.2	90	750	12.7	2.28	6.63	Round	2.5	0.1	Aeraseal	460	30	48	0.01	16	0.025	NA	NA	NA	NA	e37	Centerpoint	1	1	F7	2017-10-31T00:00:00Z	2017-10-18T00:00:00Z	5.10803	8.7043	0.58684
e37-15-4-1-B7	Sigma	24	5	12	0.12	7.2	90	750	12.7	2.28	6.63	Round	2.5	0.1	Aeraseal	460	30	48	0.01	16	0.025	NA	NA	NA	NA	e37	Centerpoint	1	1	B7	2017-10-31T00:00:00Z	2017-10-18T00:00:00Z	5.16344	8.80505	0.586419
e38-1-1-1-B3	Sigma	24	5	12	0.12	7.2	90	750	12.7	2.28	6.63	Round	2.5	0.1	Aeraseal	460	30	48	0.01	16	0.025	NA	NA	NA	NA	e38	Centerpoint	1	1	B3	2017-11-04T00:00:00Z	2017-10-18T00:00:00Z	5.48255	9.29199	0.590029
e38-1-2-1-C2	Sigma	24	5	12	0.12	7.2	90	750	12.7	2.28	6.63	Round	2.5	0.1	Aeraseal	460	30	48	0.01	16	0.025	NA	NA	NA	NA	e38	Centerpoint	1	1	C2	2017-11-04T00:00:00Z	2017-10-18T00:00:00Z	6.46101	9.15766	0.705531
e38-1-3-1-C3	Sigma	24	5	12	0.12	7.2	90	750	12.7	2.28	6.63	Round	2.5	0.1	Aeraseal	460	30	48	0.01	16	0.025	NA	NA	NA	NA	e38	Centerpoint	1	1	C3	2017-11-04T00:00:00Z	2017-10-18T00:00:00Z	6.11691	9.55057	0.640475
e38-1-4-1-C5	Sigma	24	5	12	0.12	7.2	90	750	12.7	2.28	6.63	Round	2.5	0.1	Aeraseal	460	30	48	0.01	16	0.025	NA	NA	NA	NA	e38	Centerpoint	1	1	C5	2017-11-04T00:00:00Z	2017-10-18T00:00:00Z	6.07213	10.0644	0.603328
e44-1-C3	Sigma	24	5	12	0.12	7.2	90	750	12.7	2.28	6.57	Round	2.5	0.1	Aeraseal	460	30	48	0.01	16	0.025	NA	NA	NA	NA	e44	Centerpoint	1	1	C3	2018-01-17T00:00:00Z	2018-01-11T00:00:00Z	6.12132	9.09386	0.673127
e44-1-C4	Sigma	24	5	12	0.12	7.2	90	750	12.7	2.28	6.57	Round	2.5	0.1	Aeraseal	460	30	48	0.01	16	0.025	NA	NA	NA	NA	e44	Centerpoint	1	1	C4	2018-01-17T00:00:00Z	2018-01-11T00:00:00Z	7.23001	9.73528	0.742661
e44-1-D4	Sigma	24	5	12	0.12	7.2	90	750	12.7	2.28	6.57	Round	2.5	0.1	Aeraseal	460	30	48	0.01	16	0.025	NA	NA	NA	NA	e44	Centerpoint	1	1	D4	2018-01-17T00:00:00Z	2018-01-11T00:00:00Z	6.44312	9.49013	0.678929
e44-1-D5	Sigma	24	5	12	0.12	7.2	90	750	12.7	2.28	6.57	Round	2.5	0.1	Aeraseal	460	30	48	0.01	16	0.025	NA	NA	NA	NA	e44	Centerpoint	1	1	D5	2018-01-17T00:00:00Z	2018-01-11T00:00:00Z	5.83989	10.1013	0.578131
e45-1-E4	Sigma	24	5	12	0.12	7.2	90	750	12.7	2.28	6.57	Round	2.5	0.1	Aeraseal	460	30	48	0.01	16	0.025	NA	NA	NA	NA	e45	Centerpoint	1	8	E4	2018-01-23T00:00:00Z	2018-01-11T00:00:00Z	5.22401	9.07035	0.575944
e45-1-F5	Sigma	24	5	12	0.12	7.2	90	750	12.7	2.28	6.57	Round	2.5	0.1	Aeraseal	460	30	48	0.01	16	0.025	NA	NA	NA	NA	e45	Centerpoint	1	8	F5	2018-01-23T00:00:00Z	2018-01-11T00:00:00Z	5.03422	9.9099	0.507999
e45-1-E6	Sigma	24	5	12	0.12	7.2	90	750	12.7	2.28	6.57	Round	2.5	0.1	Aeraseal	460	30	48	0.01	16	0.025	NA	NA	NA	NA	e45	Centerpoint	1	8	E6	2018-01-23T00:00:00Z	2018-01-11T00:00:00Z	4.91613	8.83527	0.556421
e45-1-B9	Sigma	24	5	12	0.12	7.2	90	750	12.7	2.28	6.57	Round	2.5	0.1	Aeraseal	460	30	48	0.01	16	0.025	NA	NA	NA	NA	e45	Centerpoint	1	8	B9	2018-01-23T00:00:00Z	2018-01-11T00:00:00Z	5.33872	8.98639	0.59409
e46-1-D6	Sigma	24	5	12	0.12	7.2	90	750	12.7	2.28	6.57	Round	2.5	0.1	Aeraseal	460	30	48	0.01	16	0.025	NA	NA	NA	NA	e46	Centerpoint	1	1	D6	2018-01-24T00:00:00Z	2018-01-11T00:00:00Z	5.9915	9.90655	0.604803
e46-1-D4	Sigma	24	5	12	0.12	7.2	90	750	12.7	2.28	6.57	Round	2.5	0.1	Aeraseal	460	30	48	0.01	16	0.025	NA	NA	NA	NA	e46	Centerpoint	1	1	D4	2018-01-24T00:00:00Z	2018-01-11T00:00:00Z	5.90158	9.64125	0.612118
e46-1-C6	Sigma	24	5	12	0.12	7.2	90	750	12.7	2.28	6.57	Round	2.5	0.1	Aeraseal	460	30	48	0.01	16	0.025	NA	NA	NA	NA	e46	Centerpoint	1	1	C6	2018-01-24T00:00:00Z	2018-01-11T00:00:00Z	5.3995	9.54722	0.565558
e46-1-D3	Sigma	24	5	12	0.12	7.2	90	750	12.7	2.28	6.57	Round	2.5	0.1	Aeraseal	460	30	48	0.01	16	0.025	NA	NA	NA	NA	e46	Centerpoint	1	1	D3	2018-01-24T00:00:00Z	2018-01-11T00:00:00Z	5.92172	9.07371	0.652625
e47-1-C5	Sigma	24	5	12	0.12	7.2	90	750	12.7	2.28	6.57	Round	2.5	0.1	Aeraseal	460	30	48	0.01	16	0.025	NA	NA	NA	NA	e47	Centerpoint	1	1	C5	2018-01-31T00:00:00Z	2018-01-23T00:00:00Z	5.83811	9.79572	0.595986
e47-1-C4	Sigma	24	5	12	0.12	7.2	90	750	12.7	2.28	6.57	Round	2.5	0.1	Aeraseal	460	30	48	0.01	16	0.025	NA	NA	NA	NA	e47	Centerpoint	1	1	C4	2018-01-31T00:00:00Z	2018-01-23T00:00:00Z	5.3519	9.66811	0.553562
e47-1-D4	Sigma	24	5	12	0.12	7.2	90	750	12.7	2.28	6.57	Round	2.5	0.1	Aeraseal	460	30	48	0.01	16	0.025	NA	NA	NA	NA	e47	Centerpoint	1	1	D4	2018-01-31T00:00:00Z	2018-01-23T00:00:00Z	5.93333	9.40617	0.630792
e47-1-D3	Sigma	24	5	12	0.12	7.2	90	750	12.7	2.28	6.57	Round	2.5	0.1	Aeraseal	460	30	48	0.01	16	0.025	NA	NA	NA	NA	e47	Centerpoint	1	1	D3	2018-01-31T00:00:00Z	2018-01-23T00:00:00Z	5.98919	9.07035	0.660305
e48-1-D6	Sigma	24	5	12	0.12	7.2	90	750	12.7	2.28	6.57	Round	2.5	0.1	Aeraseal	460	30	48	0.01	16	0.025	NA	NA	NA	NA	e48	Centerpoint	1	1	D6	2018-02-03T00:00:00Z	2018-01-23T00:00:00Z	5.96515	9.72856	0.613158
e48-1-C4	Sigma	24	5	12	0.12	7.2	90	750	12.7	2.28	6.57	Round	2.5	0.1	Aeraseal	460	30	48	0.01	16	0.025	NA	NA	NA	NA	e48	Centerpoint	1	1	C4	2018-02-03T00:00:00Z	2018-01-23T00:00:00Z	5.839	10.145	0.575556
e48-1-C6	Sigma	24	5	12	0.12	7.2	90	750	12.7	2.28	6.57	Round	2.5	0.1	Aeraseal	460	30	48	0.01	16	0.025	NA	NA	NA	NA	e48	Centerpoint	1	1	C6	2018-02-03T00:00:00Z	2018-01-23T00:00:00Z	5.80838	9.68826	0.599527
e48-1-C3	Sigma	24	5	12	0.12	7.2	90	750	12.7	2.28	6.57	Round	2.5	0.1	Aeraseal	460	30	48	0.01	16	0.025	NA	NA	NA	NA	e48	Centerpoint	1	1	C3	2018-02-03T00:00:00Z	2018-01-23T00:00:00Z	5.4633	10.2121	0.53498

## Sheet: S1b
factor	factor_letter	main_effect	product	category	Exp_number	metric	effect	relative_effect	relative_effect_magnitude
Well bottom	L	TRUE	lycopene	Container	e26	DCM	0.0459657	0.00503344	0.00503344
Well cover	M	TRUE	lycopene	Container	e26	DCM	-0.168961	-0.0185019	0.0185019
Well volume	Q	TRUE	lycopene	Container	e26	DCM	1.98366	0.217219	0.217219
Well fill volume	N	TRUE	lycopene	Container	e26	DCM	-1.67051	-0.182928	0.182928
Shake speed	P	TRUE	lycopene	Container	e26	DCM	2.19985	0.240893	0.240893
Well bottom : Well cover	L:M	FALSE	lycopene	Container	e26	DCM	0.197086	0.0215817	0.0215817
Well bottom : Well volume	L:Q	FALSE	lycopene	Container	e26	DCM	-0.413271	-0.045255	0.045255
Well bottom : Well fill volume	L:N	FALSE	lycopene	Container	e26	DCM	-0.20716	-0.022685	0.022685
Well bottom : Shake speed	L:P	FALSE	lycopene	Container	e26	DCM	-0.309586	-0.033901	0.033901
Well cover : Well volume	M:Q	FALSE	lycopene	Container	e26	DCM	0.392702	0.0430026	0.0430026
Well cover : Well fill volume	M:N	FALSE	lycopene	Container	e26	DCM	-0.147552	-0.0161576	0.0161576
Well cover : Shake speed	M:P	FALSE	lycopene	Container	e26	DCM	0.467003	0.0511389	0.0511389
Well volume : Well fill volume	Q:N	FALSE	lycopene	Container	e26	DCM	0.20842	0.0228229	0.0228229
Well volume : Shake speed	Q:P	FALSE	lycopene	Container	e26	DCM	-0.644569	-0.0705831	0.0705831
Well fill volume : Shake speed	N:P	FALSE	lycopene	Container	e26	DCM	0.198765	0.0217656	0.0217656
Well bottom	L	TRUE	lycopene	Container	e26	Titer	0.477877	0.0832273	0.0832273
Well cover	M	TRUE	lycopene	Container	e26	Titer	-0.494545	-0.0861301	0.0861301
Well volume	Q	TRUE	lycopene	Container	e26	Titer	3.66632	0.638527	0.638527
Well fill volume	N	TRUE	lycopene	Container	e26	Titer	0.719398	0.125291	0.125291
Shake speed	P	TRUE	lycopene	Container	e26	Titer	-0.474519	-0.0826424	0.0826424
Well bottom : Well cover	L:M	FALSE	lycopene	Container	e26	Titer	0.243898	0.0424775	0.0424775
Well bottom : Well volume	L:Q	FALSE	lycopene	Container	e26	Titer	0.754851	0.131465	0.131465
Well bottom : Well fill volume	L:N	FALSE	lycopene	Container	e26	Titer	-1.41655	-0.246707	0.246707
Well bottom : Shake speed	L:P	FALSE	lycopene	Container	e26	Titer	-1.03948	-0.181036	0.181036
Well cover : Well volume	M:Q	FALSE	lycopene	Container	e26	Titer	-0.269033	-0.046855	0.046855
Well cover : Well fill volume	M:N	FALSE	lycopene	Container	e26	Titer	-0.0674456	-0.0117464	0.0117464
Well cover : Shake speed	M:P	FALSE	lycopene	Container	e26	Titer	0.445597	0.0776054	0.0776054
Well volume : Well fill volume	Q:N	FALSE	lycopene	Container	e26	Titer	-0.388872	-0.0677261	0.0677261
Well volume : Shake speed	Q:P	FALSE	lycopene	Container	e26	Titer	-5.58598	-0.972856	0.972856
Well fill volume : Shake speed	N:P	FALSE	lycopene	Container	e26	Titer	2.64737	0.461067	0.461067
Well bottom	L	TRUE	lycopene	Container	e26	Yield	0.0743588	0.119518	0.119518
Well cover	M	TRUE	lycopene	Container	e26	Yield	-0.0458879	-0.0737565	0.0737565
Well volume	Q	TRUE	lycopene	Container	e26	Yield	0.318565	0.512036	0.512036
Well fill volume	N	TRUE	lycopene	Container	e26	Yield	0.159135	0.25578	0.25578
Shake speed	P	TRUE	lycopene	Container	e26	Yield	-0.133979	-0.215346	0.215346
Well bottom : Well cover	L:M	FALSE	lycopene	Container	e26	Yield	-0.00830583	-0.0133501	0.0133501
Well bottom : Well volume	L:Q	FALSE	lycopene	Container	e26	Yield	0.0945468	0.151967	0.151967
Well bottom : Well fill volume	L:N	FALSE	lycopene	Container	e26	Yield	-0.125915	-0.202386	0.202386
Well bottom : Shake speed	L:P	FALSE	lycopene	Container	e26	Yield	-0.105257	-0.169181	0.169181
Well cover : Well volume	M:Q	FALSE	lycopene	Container	e26	Yield	-0.0343823	-0.0552634	0.0552634
Well cover : Well fill volume	M:N	FALSE	lycopene	Container	e26	Yield	-0.00394459	-0.00634022	0.00634022
Well cover : Shake speed	M:P	FALSE	lycopene	Container	e26	Yield	0.0349509	0.0561772	0.0561772
Well volume : Well fill volume	Q:N	FALSE	lycopene	Container	e26	Yield	-0.0260954	-0.0419436	0.0419436
Well volume : Shake speed	Q:P	FALSE	lycopene	Container	e26	Yield	-0.598642	-0.962209	0.962209
Well fill volume : Shake speed	N:P	FALSE	lycopene	Container	e26	Yield	0.273936	0.440303	0.440303
Buffer capacity	B	TRUE	lycopene	Media	e27	DCM	-0.450002	-0.0492772	0.0492772
Glycerol	G	TRUE	lycopene	Media	e27	DCM	1.67953	0.183916	0.183916
pH	S	TRUE	lycopene	Media	e27	DCM	-1.02552	-0.112299	0.112299
Osmolality	R	TRUE	lycopene	Media	e27	DCM	-0.932327	-0.102094	0.102094
Tryptone	V	TRUE	lycopene	Media	e27	DCM	0.37696	0.0412788	0.0412788
Yeast extract	W	TRUE	lycopene	Media	e27	DCM	1.79035	0.196051	0.196051
Yeast extract source	X	TRUE	lycopene	Media	e27	DCM	1.71227	0.187501	0.187501
Magnesium sulfate	K	TRUE	lycopene	Media	e27	DCM	1.47132	0.161116	0.161116
Buffer capacity : Glycerol	B:G	FALSE	lycopene	Media	e27	DCM	0.0272856	0.00298789	0.00298789
Buffer capacity : pH	B:S	FALSE	lycopene	Media	e27	DCM	0.655273	0.0717553	0.0717553
Buffer capacity : Osmolality	B:R	FALSE	lycopene	Media	e27	DCM	-0.00797578	-0.000873383	0.000873383
Buffer capacity : Tryptone	B:V	FALSE	lycopene	Media	e27	DCM	-0.234236	-0.0256499	0.0256499
Buffer capacity : Yeast extract	B:W	FALSE	lycopene	Media	e27	DCM	-0.011334	-0.00124112	0.00124112
Buffer capacity : Yeast extract source	B:X	FALSE	lycopene	Media	e27	DCM	0.248089	0.0271668	0.0271668
Buffer capacity : Magnesium sulfate	B:K	FALSE	lycopene	Media	e27	DCM	-0.0759798	-0.00832012	0.00832012
Glycerol : Osmolality	G:R	FALSE	lycopene	Media	e27	DCM	-0.181344	-0.019858	0.019858
Glycerol : Yeast extract	G:W	FALSE	lycopene	Media	e27	DCM	0.367725	0.0402675	0.0402675
Glycerol : Yeast extract source	G:X	FALSE	lycopene	Media	e27	DCM	-0.0176307	-0.00193064	0.00193064
Glycerol : Magnesium sulfate	G:K	FALSE	lycopene	Media	e27	DCM	0.280412	0.0307063	0.0307063
pH : Osmolality	S:R	FALSE	lycopene	Media	e27	DCM	0.147762	0.0161806	0.0161806
pH : Magnesium sulfate	S:K	FALSE	lycopene	Media	e27	DCM	-0.0856347	-0.00937737	0.00937737
Osmolality : Tryptone	R:V	FALSE	lycopene	Media	e27	DCM	-0.336242	-0.03682	0.03682
Osmolality : Yeast extract	R:W	FALSE	lycopene	Media	e27	DCM	0.116698	0.012779	0.012779
Osmolality : Yeast extract source	R:X	FALSE	lycopene	Media	e27	DCM	0.00923511	0.00101129	0.00101129
Osmolality : Magnesium sulfate	R:K	FALSE	lycopene	Media	e27	DCM	-0.173788	-0.0190305	0.0190305
Tryptone : Magnesium sulfate	V:K	FALSE	lycopene	Media	e27	DCM	0.237174	0.0259716	0.0259716
Yeast extract : Magnesium sulfate	W:K	FALSE	lycopene	Media	e27	DCM	0.000839556	9.1935e-05	9.1935e-05
Yeast extract source : Magnesium sulfate	X:K	FALSE	lycopene	Media	e27	DCM	-1.29879	-0.142223	0.142223
Buffer capacity	B	TRUE	lycopene	Media	e27	Titer	-0.287922	-0.0501447	0.0501447
Glycerol	G	TRUE	lycopene	Media	e27	Titer	2.61374	0.455211	0.455211
pH	S	TRUE	lycopene	Media	e27	Titer	-0.519139	-0.0904135	0.0904135
Osmolality	R	TRUE	lycopene	Media	e27	Titer	-0.171351	-0.0298425	0.0298425
Tryptone	V	TRUE	lycopene	Media	e27	Titer	0.205173	0.0357331	0.0357331
Yeast extract	W	TRUE	lycopene	Media	e27	Titer	0.557949	0.0971727	0.0971727
Yeast extract source	X	TRUE	lycopene	Media	e27	Titer	1.02785	0.179011	0.179011
Magnesium sulfate	K	TRUE	lycopene	Media	e27	Titer	0.818229	0.142503	0.142503
Buffer capacity : Glycerol	B:G	FALSE	lycopene	Media	e27	Titer	0.126656	0.0220584	0.0220584
Buffer capacity : pH	B:S	FALSE	lycopene	Media	e27	Titer	0.552178	0.0961676	0.0961676
Buffer capacity : Osmolality	B:R	FALSE	lycopene	Media	e27	Titer	0.0275691	0.00480144	0.00480144
Buffer capacity : Tryptone	B:V	FALSE	lycopene	Media	e27	Titer	-0.32021	-0.0557679	0.0557679
Buffer capacity : Yeast extract	B:W	FALSE	lycopene	Media	e27	Titer	-0.0302382	-0.00526629	0.00526629
Buffer capacity : Yeast extract source	B:X	FALSE	lycopene	Media	e27	Titer	0.141158	0.0245841	0.0245841
Buffer capacity : Magnesium sulfate	B:K	FALSE	lycopene	Media	e27	Titer	0.0926204	0.0161308	0.0161308
Glycerol : Osmolality	G:R	FALSE	lycopene	Media	e27	Titer	-0.0490351	-0.00853997	0.00853997
Glycerol : Yeast extract	G:W	FALSE	lycopene	Media	e27	Titer	0.257341	0.0448187	0.0448187
Glycerol : Yeast extract source	G:X	FALSE	lycopene	Media	e27	Titer	0.0834356	0.0145312	0.0145312
Glycerol : Magnesium sulfate	G:K	FALSE	lycopene	Media	e27	Titer	0.249022	0.0433698	0.0433698
pH : Osmolality	S:R	FALSE	lycopene	Media	e27	Titer	-0.0265398	-0.00462218	0.00462218
pH : Magnesium sulfate	S:K	FALSE	lycopene	Media	e27	Titer	-0.0600047	-0.0104504	0.0104504
Osmolality : Tryptone	R:V	FALSE	lycopene	Media	e27	Titer	-0.0771684	-0.0134397	0.0134397
Osmolality : Yeast extract	R:W	FALSE	lycopene	Media	e27	Titer	-0.120414	-0.0209713	0.0209713
Osmolality : Yeast extract source	R:X	FALSE	lycopene	Media	e27	Titer	0.0827105	0.0144049	0.0144049
Osmolality : Magnesium sulfate	R:K	FALSE	lycopene	Media	e27	Titer	0.138466	0.0241153	0.0241153
Tryptone : Magnesium sulfate	V:K	FALSE	lycopene	Media	e27	Titer	-0.0427484	-0.00744507	0.00744507
Yeast extract : Magnesium sulfate	W:K	FALSE	lycopene	Media	e27	Titer	-0.0300386	-0.00523154	0.00523154
Yeast extract source : Magnesium sulfate	X:K	FALSE	lycopene	Media	e27	Titer	-0.740749	-0.129009	0.129009
Buffer capacity	B	TRUE	lycopene	Media	e27	Yield	-0.0112916	-0.0181493	0.0181493
Glycerol	G	TRUE	lycopene	Media	e27	Yield	0.21488	0.34538	0.34538
pH	S	TRUE	lycopene	Media	e27	Yield	0.00932559	0.0149892	0.0149892
Osmolality	R	TRUE	lycopene	Media	e27	Yield	0.041252	0.0663051	0.0663051
Tryptone	V	TRUE	lycopene	Media	e27	Yield	-0.00957704	-0.0153934	0.0153934
Yeast extract	W	TRUE	lycopene	Media	e27	Yield	-0.0653264	-0.105	0.105
Yeast extract source	X	TRUE	lycopene	Media	e27	Yield	0.0133652	0.0214821	0.0214821
Magnesium sulfate	K	TRUE	lycopene	Media	e27	Yield	0.00393814	0.00632985	0.00632985
Buffer capacity : Glycerol	B:G	FALSE	lycopene	Media	e27	Yield	0.0148514	0.023871	0.023871
Buffer capacity : pH	B:S	FALSE	lycopene	Media	e27	Yield	0.0298134	0.0479196	0.0479196
Buffer capacity : Osmolality	B:R	FALSE	lycopene	Media	e27	Yield	-0.0156319	-0.0251255	0.0251255
Buffer capacity : Tryptone	B:V	FALSE	lycopene	Media	e27	Yield	-0.020134	-0.0323617	0.0323617
Buffer capacity : Yeast extract	B:W	FALSE	lycopene	Media	e27	Yield	-0.00451778	-0.00726152	0.00726152
Buffer capacity : Yeast extract source	B:X	FALSE	lycopene	Media	e27	Yield	0.00299655	0.00481641	0.00481641
Buffer capacity : Magnesium sulfate	B:K	FALSE	lycopene	Media	e27	Yield	0.022209	0.035697	0.035697
Glycerol : Osmolality	G:R	FALSE	lycopene	Media	e27	Yield	0.0197637	0.0317666	0.0317666
Glycerol : Yeast extract	G:W	FALSE	lycopene	Media	e27	Yield	-0.0119085	-0.0191408	0.0191408
Glycerol : Yeast extract source	G:X	FALSE	lycopene	Media	e27	Yield	-0.0118985	-0.0191247	0.0191247
Glycerol : Magnesium sulfate	G:K	FALSE	lycopene	Media	e27	Yield	-0.0119826	-0.0192599	0.0192599
pH : Osmolality	S:R	FALSE	lycopene	Media	e27	Yield	-0.00673888	-0.0108315	0.0108315
pH : Magnesium sulfate	S:K	FALSE	lycopene	Media	e27	Yield	-0.0021646	-0.0034792	0.0034792
Osmolality : Tryptone	R:V	FALSE	lycopene	Media	e27	Yield	0.011347	0.0182383	0.0182383
Osmolality : Yeast extract	R:W	FALSE	lycopene	Media	e27	Yield	-0.0431083	-0.0692888	0.0692888
Osmolality : Yeast extract source	R:X	FALSE	lycopene	Media	e27	Yield	0.00924479	0.0148593	0.0148593
Osmolality : Magnesium sulfate	R:K	FALSE	lycopene	Media	e27	Yield	0.0308835	0.0496396	0.0496396
Tryptone : Magnesium sulfate	V:K	FALSE	lycopene	Media	e27	Yield	-0.0217491	-0.0349578	0.0349578
Yeast extract : Magnesium sulfate	W:K	FALSE	lycopene	Media	e27	Yield	0.00548545	0.00881687	0.00881687
Yeast extract source : Magnesium sulfate	X:K	FALSE	lycopene	Media	e27	Yield	-0.00897953	-0.014433	0.014433
Time	U	TRUE	lycopene	Other	e28	DCM	-0.140206	-0.0153531	0.0153531
Temperature	T	TRUE	lycopene	Other	e28	DCM	-0.550329	-0.0602634	0.0602634
Antibiotic concentration	A	TRUE	lycopene	Other	e28	DCM	-0.319871	-0.0350272	0.0350272
Inoculum amount	J	TRUE	lycopene	Other	e28	DCM	-0.144404	-0.0158128	0.0158128
Inoculum age	H	TRUE	lycopene	Other	e28	DCM	0.140206	0.0153531	0.0153531
Time : Temperature	U:T	FALSE	lycopene	Other	e28	DCM	1.10989	0.121538	0.121538
Time : Antibiotic concentration	U:A	FALSE	lycopene	Other	e28	DCM	-0.128032	-0.0140201	0.0140201
Time : Inoculum amount	U:J	FALSE	lycopene	Other	e28	DCM	0.154058	0.0168701	0.0168701
Time : Inoculum age	U:H	FALSE	lycopene	Other	e28	DCM	-0.214506	-0.0234894	0.0234894
Temperature : Antibiotic concentration	T:A	FALSE	lycopene	Other	e28	DCM	-0.338341	-0.0370498	0.0370498
Temperature : Inoculum amount	T:J	FALSE	lycopene	Other	e28	DCM	-0.130131	-0.0142499	0.0142499
Temperature : Inoculum age	T:H	FALSE	lycopene	Other	e28	DCM	-0.0193098	-0.00211451	0.00211451
Antibiotic concentration : Inoculum amount	A:J	FALSE	lycopene	Other	e28	DCM	-0.333723	-0.0365442	0.0365442
Antibiotic concentration : Inoculum age	A:H	FALSE	lycopene	Other	e28	DCM	0.180085	0.0197201	0.0197201
Inoculum amount : Inoculum age	J:H	FALSE	lycopene	Other	e28	DCM	0.147342	0.0161346	0.0161346
Time	U	TRUE	lycopene	Other	e28	Titer	-1.00933	-0.175786	0.175786
Temperature	T	TRUE	lycopene	Other	e28	Titer	-0.170327	-0.0296643	0.0296643
Antibiotic concentration	A	TRUE	lycopene	Other	e28	Titer	0.0147975	0.00257715	0.00257715
Inoculum amount	J	TRUE	lycopene	Other	e28	Titer	0.0100461	0.00174964	0.00174964
Inoculum age	H	TRUE	lycopene	Other	e28	Titer	-0.115345	-0.0200886	0.0200886
Time : Temperature	U:T	FALSE	lycopene	Other	e28	Titer	0.55665	0.0969464	0.0969464
Time : Antibiotic concentration	U:A	FALSE	lycopene	Other	e28	Titer	0.124772	0.0217303	0.0217303
Time : Inoculum amount	U:J	FALSE	lycopene	Other	e28	Titer	-0.083543	-0.0145499	0.0145499
Time : Inoculum age	U:H	FALSE	lycopene	Other	e28	Titer	-0.227334	-0.0395927	0.0395927
Temperature : Antibiotic concentration	T:A	FALSE	lycopene	Other	e28	Titer	-0.0875673	-0.0152508	0.0152508
Temperature : Inoculum amount	T:J	FALSE	lycopene	Other	e28	Titer	-0.0142373	-0.00247957	0.00247957
Temperature : Inoculum age	T:H	FALSE	lycopene	Other	e28	Titer	0.0516077	0.00898802	0.00898802
Antibiotic concentration : Inoculum amount	A:J	FALSE	lycopene	Other	e28	Titer	-0.0619482	-0.0107889	0.0107889
Antibiotic concentration : Inoculum age	A:H	FALSE	lycopene	Other	e28	Titer	0.110965	0.0193258	0.0193258
Inoculum amount : Inoculum age	J:H	FALSE	lycopene	Other	e28	Titer	-0.0728176	-0.0126819	0.0126819
Time	U	TRUE	lycopene	Other	e28	Yield	-0.0950093	-0.15271	0.15271
Temperature	T	TRUE	lycopene	Other	e28	Yield	0.0209215	0.0336275	0.0336275
Antibiotic concentration	A	TRUE	lycopene	Other	e28	Yield	0.0193815	0.0311523	0.0311523
Inoculum amount	J	TRUE	lycopene	Other	e28	Yield	0.00949697	0.0152647	0.0152647
Inoculum age	H	TRUE	lycopene	Other	e28	Yield	-0.0229085	-0.0368213	0.0368213
Time : Temperature	U:T	FALSE	lycopene	Other	e28	Yield	-0.00823077	-0.0132295	0.0132295
Time : Antibiotic concentration	U:A	FALSE	lycopene	Other	e28	Yield	0.0185537	0.0298218	0.0298218
Time : Inoculum amount	U:J	FALSE	lycopene	Other	e28	Yield	-0.0163161	-0.0262252	0.0262252
Time : Inoculum age	U:H	FALSE	lycopene	Other	e28	Yield	-0.010549	-0.0169557	0.0169557
Temperature : Antibiotic concentration	T:A	FALSE	lycopene	Other	e28	Yield	0.0116685	0.0187549	0.0187549
Temperature : Inoculum amount	T:J	FALSE	lycopene	Other	e28	Yield	0.00765301	0.0123008	0.0123008
Temperature : Inoculum age	T:H	FALSE	lycopene	Other	e28	Yield	0.00597486	0.00960351	0.00960351
Antibiotic concentration : Inoculum amount	A:J	FALSE	lycopene	Other	e28	Yield	0.0125884	0.0202336	0.0202336
Antibiotic concentration : Inoculum age	A:H	FALSE	lycopene	Other	e28	Yield	0.000263552	0.000423613	0.000423613
Inoculum amount : Inoculum age	J:H	FALSE	lycopene	Other	e28	Yield	-0.0171888	-0.0276279	0.0276279
Flask baffles	C	TRUE	lycopene	Container	e31	DCM	-0.945759	-0.103565	0.103565
Flask cover	D	TRUE	lycopene	Container	e31	DCM	0.984379	0.107794	0.107794
Flask volume	F	TRUE	lycopene	Container	e31	DCM	-0.346317	-0.0379232	0.0379232
Flask fill volume	E	TRUE	lycopene	Container	e31	DCM	-1.03139	-0.112942	0.112942
Flask baffles : Flask cover	C:D	FALSE	lycopene	Container	e31	DCM	0.422716	0.0462893	0.0462893
Flask baffles : Flask volume	C:F	FALSE	lycopene	Container	e31	DCM	-0.335402	-0.036728	0.036728
Flask baffles : Flask fill volume	C:E	FALSE	lycopene	Container	e31	DCM	0.15154	0.0165943	0.0165943
Flask cover : Flask volume	D:F	FALSE	lycopene	Container	e31	DCM	0.0298042	0.00326369	0.00326369
Flask cover : Flask fill volume	D:E	FALSE	lycopene	Container	e31	DCM	1.29921	0.142269	0.142269
Flask volume : Flask fill volume	F:E	FALSE	lycopene	Container	e31	DCM	0.107883	0.0118136	0.0118136
Flask baffles	C	TRUE	lycopene	Container	e31	Titer	2.4205	0.421555	0.421555
Flask cover	D	TRUE	lycopene	Container	e31	Titer	2.15691	0.375648	0.375648
Flask volume	F	TRUE	lycopene	Container	e31	Titer	-0.972237	-0.169325	0.169325
Flask fill volume	E	TRUE	lycopene	Container	e31	Titer	-0.0189746	-0.00330463	0.00330463
Flask baffles : Flask cover	C:D	FALSE	lycopene	Container	e31	Titer	1.84219	0.320836	0.320836
Flask baffles : Flask volume	C:F	FALSE	lycopene	Container	e31	Titer	0.683084	0.118966	0.118966
Flask baffles : Flask fill volume	C:E	FALSE	lycopene	Container	e31	Titer	0.328534	0.0572176	0.0572176
Flask cover : Flask volume	D:F	FALSE	lycopene	Container	e31	Titer	0.598888	0.104303	0.104303
Flask cover : Flask fill volume	D:E	FALSE	lycopene	Container	e31	Titer	1.9013	0.331132	0.331132
Flask volume : Flask fill volume	F:E	FALSE	lycopene	Container	e31	Titer	-0.163474	-0.0284706	0.0284706
Flask baffles	C	TRUE	lycopene	Container	e31	Yield	0.295532	0.475015	0.475015
Flask cover	D	TRUE	lycopene	Container	e31	Yield	0.166546	0.267693	0.267693
Flask volume	F	TRUE	lycopene	Container	e31	Yield	-0.0727714	-0.116967	0.116967
Flask fill volume	E	TRUE	lycopene	Container	e31	Yield	0.0430358	0.0691723	0.0691723
Flask baffles : Flask cover	C:D	FALSE	lycopene	Container	e31	Yield	0.157749	0.253552	0.253552
Flask baffles : Flask volume	C:F	FALSE	lycopene	Container	e31	Yield	0.0786755	0.126457	0.126457
Flask baffles : Flask fill volume	C:E	FALSE	lycopene	Container	e31	Yield	0.0287431	0.0461993	0.0461993
Flask cover : Flask volume	D:F	FALSE	lycopene	Container	e31	Yield	0.0631972	0.101578	0.101578
Flask cover : Flask fill volume	D:E	FALSE	lycopene	Container	e31	Yield	0.121377	0.195092	0.195092
Flask volume : Flask fill volume	F:E	FALSE	lycopene	Container	e31	Yield	-0.029197	-0.0469288	0.0469288

## Sheet: S1c
Well_id	Yeast_extract_source	Yeast_extract	Glycerol	Tryptone	Magnesium_sulfate	pH	Buffer_capacity	Osmolality	Dipotassium_phosphate	Potassium_phosphate	Sodium_chloride	Well_bottom	Well_volume	Well_fill_volume	Well_cover	Shake_speed	Temperature	Time	Inoculum_amount	Inoculum_age	Antibiotic_conc	Exp_number	Category	Plate	Exp_plate	Well	Exp_date	Plate_streak_date	fct_cat	metric	data_category	test_data	response	predicted	residuals
e26-1-1-1-E4	1	24	5	12	0.12	7.2	90	750	12.7	2.28	6.63	2	2.5	0.1	2	230	30	48	0.01	16	0.025	e26	Exp	1	1	E4	2017-10-10T00:00:00Z	2017-10-04T00:00:00Z	Oxygen	titer	train	FALSE	4.15981	4.03588	0.12393
e26-2-1-1-F5	1	24	5	12	0.12	7.2	90	750	12.7	2.28	6.63	1	2.5	0.1	2	230	30	48	0.01	16	0.025	e26	Exp	1	2	F5	2017-10-10T00:00:00Z	2017-10-04T00:00:00Z	Oxygen	titer	train	FALSE	2.14383	3.15299	-1.00916
e26-3-1-1-D8	1	24	5	12	0.12	7.2	90	750	12.7	2.28	6.63	2	10	0.1	2	230	30	48	0.01	16	0.025	e26	Exp	1	3	D8	2017-10-10T00:00:00Z	2017-10-04T00:00:00Z	Oxygen	titer	train	FALSE	15.2334	13.2882	1.94526
e26-4-1-1-D10	1	24	5	12	0.12	7.2	90	750	12.7	2.28	6.63	1	10	0.1	2	230	30	48	0.01	16	0.025	e26	Exp	1	4	D10	2017-10-10T00:00:00Z	2017-10-04T00:00:00Z	Oxygen	titer	train	FALSE	9.48353	12.4053	-2.92175
e26-5-1-1-D7	1	24	5	12	0.12	7.2	90	750	12.7	2.28	6.63	2	2.5	0.1	2	460	30	48	0.01	16	0.025	e26	Exp	1	5	D7	2017-10-10T00:00:00Z	2017-10-04T00:00:00Z	Oxygen	titer	train	FALSE	5.83009	4.98265	0.847432
e26-6-1-1-E3	1	24	5	12	0.12	7.2	90	750	12.7	2.28	6.63	1	2.5	0.1	2	460	30	48	0.01	16	0.025	e26	Exp	1	6	E3	2017-10-10T00:00:00Z	2017-10-04T00:00:00Z	Oxygen	titer	train	FALSE	5.81705	4.09977	1.71729
e26-7-1-1-E5	1	24	5	12	0.12	7.2	90	750	12.7	2.28	6.63	2	10	0.1	2	460	30	48	0.01	16	0.025	e26	Exp	1	7	E5	2017-10-10T00:00:00Z	2017-10-04T00:00:00Z	Oxygen	titer	train	FALSE	4.65244	4.07454	0.577909
e26-8-1-1-E10	1	24	5	12	0.12	7.2	90	750	12.7	2.28	6.63	1	10	0.1	2	460	30	48	0.01	16	0.025	e26	Exp	1	8	E10	2017-10-10T00:00:00Z	2017-10-04T00:00:00Z	Oxygen	titer	train	FALSE	4.20361	3.19165	1.01196
e26-9-1-1-C9	1	24	5	12	0.12	7.2	90	750	12.7	2.28	6.63	2	2.5	0.1	1	230	30	48	0.01	16	0.025	e26	Exp	1	1	C9	2017-10-10T00:00:00Z	2017-10-04T00:00:00Z	Oxygen	titer	train	FALSE	5.36911	4.02465	1.34446
e26-10-1-1-D4	1	24	5	12	0.12	7.2	90	750	12.7	2.28	6.63	1	2.5	0.1	1	230	30	48	0.01	16	0.025	e26	Exp	1	2	D4	2017-10-10T00:00:00Z	2017-10-04T00:00:00Z	Oxygen	titer	train	FALSE	3.76254	3.14176	0.620777
e26-11-1-1-C8	1	24	5	12	0.12	7.2	90	750	12.7	2.28	6.63	2	10	0.1	1	230	30	48	0.01	16	0.025	e26	Exp	1	3	C8	2017-10-10T00:00:00Z	2017-10-04T00:00:00Z	Oxygen	titer	train	FALSE	15.8113	13.2769	2.53433
e26-12-1-1-B5	1	24	5	12	0.12	7.2	90	750	12.7	2.28	6.63	1	10	0.1	1	230	30	48	0.01	16	0.025	e26	Exp	1	4	B5	2017-10-10T00:00:00Z	2017-10-04T00:00:00Z	Oxygen	titer	train	FALSE	9.75622	12.3941	-2.63784
e26-13-1-1-D3	1	24	5	12	0.12	7.2	90	750	12.7	2.28	6.63	2	2.5	0.1	1	460	30	48	0.01	16	0.025	e26	Exp	1	5	D3	2017-10-10T00:00:00Z	2017-10-04T00:00:00Z	Oxygen	titer	train	FALSE	4.26409	4.97143	-0.707336
e26-14-1-1-C6	1	24	5	12	0.12	7.2	90	750	12.7	2.28	6.63	1	2.5	0.1	1	460	30	48	0.01	16	0.025	e26	Exp	1	6	C6	2017-10-10T00:00:00Z	2017-10-04T00:00:00Z	Oxygen	titer	train	FALSE	5.66491	4.08854	1.57637
e26-15-1-1-C10	1	24	5	12	0.12	7.2	90	750	12.7	2.28	6.63	2	10	0.1	1	460	30	48	0.01	16	0.025	e26	Exp	1	7	C10	2017-10-10T00:00:00Z	2017-10-04T00:00:00Z	Oxygen	titer	train	FALSE	5.48966	4.06331	1.42635
e26-16-1-1-C4	1	24	5	12	0.12	7.2	90	750	12.7	2.28	6.63	1	10	0.1	1	460	30	48	0.01	16	0.025	e26	Exp	1	8	C4	2017-10-10T00:00:00Z	2017-10-04T00:00:00Z	Oxygen	titer	train	FALSE	4.82278	3.18042	1.64235
e26-17-5-1-E6	1	24	5	12	0.12	7.2	90	750	12.7	2.28	6.63	2	2.5	0.3	2	230	30	48	0.01	16	0.025	e26	Exp	1	1	E6	2017-10-10T00:00:00Z	2017-10-04T00:00:00Z	Oxygen	titer	train	FALSE	1.08614	1.19713	-0.110987
e26-18-1-1-E8	1	24	5	12	0.12	7.2	90	750	12.7	2.28	6.63	1	2.5	0.3	2	230	30	48	0.01	16	0.025	e26	Exp	1	2	E8	2017-10-10T00:00:00Z	2017-10-04T00:00:00Z	Oxygen	titer	train	FALSE	1.32513	2.1358	-0.810672
e26-19-1-1-E9	1	24	5	12	0.12	7.2	90	750	12.7	2.28	6.63	2	10	0.3	2	230	30	48	0.01	16	0.025	e26	Exp	1	3	E9	2017-10-10T00:00:00Z	2017-10-04T00:00:00Z	Oxygen	titer	train	FALSE	10.332	10.4494	-0.117424
e26-20-1-1-F4	1	24	5	12	0.12	7.2	90	750	12.7	2.28	6.63	1	10	0.3	2	230	30	48	0.01	16	0.025	e26	Exp	1	4	F4	2017-10-10T00:00:00Z	2017-10-04T00:00:00Z	Oxygen	titer	train	FALSE	10.4834	11.3881	-0.904658
e26-21-1-1-E7	1	24	5	12	0.12	7.2	90	750	12.7	2.28	6.63	2	2.5	0.3	2	460	30	48	0.01	16	0.025	e26	Exp	1	5	E7	2017-10-10T00:00:00Z	2017-10-04T00:00:00Z	Oxygen	titer	train	FALSE	8.87485	8.45018	0.424667
e26-22-1-1-F6	1	24	5	12	0.12	7.2	90	750	12.7	2.28	6.63	1	2.5	0.3	2	460	30	48	0.01	16	0.025	e26	Exp	1	6	F6	2017-10-10T00:00:00Z	2017-10-04T00:00:00Z	Oxygen	titer	train	FALSE	11.3056	9.38885	1.91672
e26-23-1-1-D9	1	24	5	12	0.12	7.2	90	750	12.7	2.28	6.63	2	10	0.3	2	460	30	48	0.01	16	0.025	e26	Exp	1	7	D9	2017-10-10T00:00:00Z	2017-10-04T00:00:00Z	Oxygen	titer	train	FALSE	6.84996	7.54206	-0.692107
e26-24-1-1-F3	1	24	5	12	0.12	7.2	90	750	12.7	2.28	6.63	1	10	0.3	2	460	30	48	0.01	16	0.025	e26	Exp	1	8	F3	2017-10-10T00:00:00Z	2017-10-04T00:00:00Z	Oxygen	titer	train	FALSE	6.48234	8.48074	-1.9984
e26-25-1-1-B3	1	24	5	12	0.12	7.2	90	750	12.7	2.28	6.63	2	2.5	0.3	1	230	30	48	0.01	16	0.025	e26	Exp	1	1	B3	2017-10-10T00:00:00Z	2017-10-04T00:00:00Z	Oxygen	titer	train	FALSE	2.14999	1.1859	0.964087
e26-26-1-1-B10	1	24	5	12	0.12	7.2	90	750	12.7	2.28	6.63	1	2.5	0.3	1	230	30	48	0.01	16	0.025	e26	Exp	1	2	B10	2017-10-10T00:00:00Z	2017-10-04T00:00:00Z	Oxygen	titer	train	FALSE	1.00214	2.12457	-1.12243
e26-27-1-1-C7	1	24	5	12	0.12	7.2	90	750	12.7	2.28	6.63	2	10	0.3	1	230	30	48	0.01	16	0.025	e26	Exp	1	3	C7	2017-10-10T00:00:00Z	2017-10-04T00:00:00Z	Oxygen	titer	train	FALSE	9.93553	10.4382	-0.502663
e26-28-1-1-B8	1	24	5	12	0.12	7.2	90	750	12.7	2.28	6.63	1	10	0.3	1	230	30	48	0.01	16	0.025	e26	Exp	1	4	B8	2017-10-10T00:00:00Z	2017-10-04T00:00:00Z	Oxygen	titer	train	FALSE	13.9816	11.3769	2.60475
e26-29-1-1-B9	1	24	5	12	0.12	7.2	90	750	12.7	2.28	6.63	2	2.5	0.3	1	460	30	48	0.01	16	0.025	e26	Exp	1	5	B9	2017-10-10T00:00:00Z	2017-10-04T00:00:00Z	Oxygen	titer	train	FALSE	8.60254	8.43896	0.163585
e26-30-1-1-D6	1	24	5	12	0.12	7.2	90	750	12.7	2.28	6.63	1	2.5	0.3	1	460	30	48	0.01	16	0.025	e26	Exp	1	6	D6	2017-10-10T00:00:00Z	2017-10-04T00:00:00Z	Oxygen	titer	train	FALSE	11.5312	9.37763	2.1536
e26-31-1-1-D5	1	24	5	12	0.12	7.2	90	750	12.7	2.28	6.63	2	10	0.3	1	460	30	48	0.01	16	0.025	e26	Exp	1	7	D5	2017-10-10T00:00:00Z	2017-10-04T00:00:00Z	Oxygen	titer	train	FALSE	7.40168	7.53084	-0.129158
e26-32-1-1-C3	1	24	5	12	0.12	7.2	90	750	12.7	2.28	6.63	1	10	0.3	1	460	30	48	0.01	16	0.025	e26	Exp	1	8	C3	2017-10-10T00:00:00Z	2017-10-04T00:00:00Z	Oxygen	titer	train	FALSE	6.6306	8.46951	-1.83891
e27-1-1-1-E9	2	20	3	10	0	6.7	70	850	7.06	4	13.3	2	2.5	0.1	1	460	30	48	0.01	16	0.025	e27	Exp	1	1	E9	2017-10-11T00:00:00Z	2017-10-05T00:00:00Z	Media	titer	train	FALSE	3.74838	3.57485	0.173539
e27-2-1-1-B4	1	20	3	10	0	7.5	110	850	17.8	1.01	9.22	2	2.5	0.1	1	460	30	48	0.01	16	0.025	e27	Exp	1	1	B4	2017-10-11T00:00:00Z	2017-10-05T00:00:00Z	Media	titer	train	FALSE	2.01191	2.16676	-0.154853
e27-3-1-1-E5	2	28	3	10	0	7.5	110	650	17.8	1.01	1.98	2	2.5	0.1	1	460	30	48	0.01	16	0.025	e27	Exp	1	1	E5	2017-10-11T00:00:00Z	2017-10-05T00:00:00Z	Media	titer	train	FALSE	3.66288	3.7306	-0.0677216
e27-4-1-1-F8	1	28	3	10	0	6.7	70	650	7.06	4	6.1	2	2.5	0.1	1	460	30	48	0.01	16	0.025	e27	Exp	1	1	F8	2017-10-11T00:00:00Z	2017-10-05T00:00:00Z	Media	titer	train	FALSE	3.40825	3.46961	-0.0613581
e27-5-1-1-F7	2	20	7	10	0	7.5	70	650	11.4	0.643	5.49	2	2.5	0.1	1	460	30	48	0.01	16	0.025	e27	Exp	1	1	F7	2017-10-11T00:00:00Z	2017-10-05T00:00:00Z	Media	titer	train	FALSE	5.51667	6.07432	-0.557646
e27-6-1-1-B2	1	20	7	10	0	6.7	110	650	11.1	6.28	3.22	2	2.5	0.1	1	460	30	48	0.01	16	0.025	e27	Exp	1	1	B2	2017-10-11T00:00:00Z	2017-10-05T00:00:00Z	Media	titer	train	FALSE	3.5785	5.23748	-1.65898
e27-7-1-1-B8	2	28	7	10	0	6.7	110	850	11.1	6.28	7.66	2	2.5	0.1	1	460	30	48	0.01	16	0.025	e27	Exp	1	1	B8	2017-10-11T00:00:00Z	2017-10-05T00:00:00Z	Media	titer	train	FALSE	6.81755	6.45862	0.358936
e27-8-1-1-E4	1	28	7	10	0	7.5	70	850	11.4	0.643	9.93	2	2.5	0.1	1	460	30	48	0.01	16	0.025	e27	Exp	1	1	E4	2017-10-11T00:00:00Z	2017-10-05T00:00:00Z	Media	titer	train	FALSE	3.68722	5.62638	-1.93916
e27-9-1-1-B6	2	20	3	14	0	6.7	110	650	11.1	6.28	3.79	2	2.5	0.1	1	460	30	48	0.01	16	0.025	e27	Exp	1	1	B6	2017-10-11T00:00:00Z	2017-10-05T00:00:00Z	Media	titer	train	FALSE	3.79779	3.66345	0.134341
e27-10-1-1-D8	1	20	3	14	0	7.5	70	650	11.4	0.643	6.06	2	2.5	0.1	1	460	30	48	0.01	16	0.025	e27	Exp	1	1	D8	2017-10-11T00:00:00Z	2017-10-05T00:00:00Z	Media	titer	train	FALSE	1.91704	2.83121	-0.914165
e27-11-1-1-B9	2	28	3	14	0	7.5	70	850	11.4	0.643	10.5	2	2.5	0.1	1	460	30	48	0.01	16	0.025	e27	Exp	1	1	B9	2017-10-11T00:00:00Z	2017-10-05T00:00:00Z	Media	titer	train	FALSE	4.08822	4.05234	0.0358771
e27-12-1-1-D6	1	28	3	14	0	6.7	110	850	11.1	6.28	8.22	2	2.5	0.1	1	460	30	48	0.01	16	0.025	e27	Exp	1	1	D6	2017-10-11T00:00:00Z	2017-10-05T00:00:00Z	Media	titer	train	FALSE	1.32969	3.21551	-1.88582
e27-13-1-1-C2	2	20	7	14	0	7.5	110	850	17.8	1.01	7.25	2	2.5	0.1	1	460	30	48	0.01	16	0.025	e27	Exp	1	1	C2	2017-10-11T00:00:00Z	2017-10-05T00:00:00Z	Media	titer	train	FALSE	5.39366	5.82022	-0.426551
e27-14-1-1-B5	1	20	7	14	0	6.7	70	850	7.06	4	11.4	2	2.5	0.1	1	460	30	48	0.01	16	0.025	e27	Exp	1	1	B5	2017-10-11T00:00:00Z	2017-10-05T00:00:00Z	Media	titer	train	FALSE	5.10714	5.55923	-0.452086
e27-15-1-1-C7	2	28	7	14	0	6.7	70	650	7.06	4	4.13	2	2.5	0.1	1	460	30	48	0.01	16	0.025	e27	Exp	1	1	C7	2017-10-11T00:00:00Z	2017-10-05T00:00:00Z	Media	titer	train	FALSE	7.47229	7.12306	0.349226
e27-16-1-1-E8	1	28	7	14	0	7.5	110	650	17.8	1.01	0.00478	2	2.5	0.1	1	460	30	48	0.01	16	0.025	e27	Exp	1	1	E8	2017-10-11T00:00:00Z	2017-10-05T00:00:00Z	Media	titer	train	FALSE	5.3089	5.71498	-0.406079
e27-17-1-1-E3	2	20	3	10	0.24	6.7	70	650	7.06	4	7.5	2	2.5	0.1	1	460	30	48	0.01	16	0.025	e27	Exp	1	1	E3	2017-10-11T00:00:00Z	2017-10-05T00:00:00Z	Media	titer	train	FALSE	3.80715	3.82368	-0.0165285
e27-18-1-1-D7	1	20	3	10	0.24	7.5	110	650	17.8	1.01	3.38	2	2.5	0.1	1	460	30	48	0.01	16	0.025	e27	Exp	1	1	D7	2017-10-11T00:00:00Z	2017-10-05T00:00:00Z	Media	titer	train	FALSE	3.0866	3.89709	-0.810491
e27-19-1-1-F3	2	28	3	10	0.24	7.5	110	850	17.8	1.01	7.82	2	2.5	0.1	1	460	30	48	0.01	16	0.025	e27	Exp	1	1	F3	2017-10-11T00:00:00Z	2017-10-05T00:00:00Z	Media	titer	train	FALSE	3.8261	3.63673	0.189373
e27-20-1-1-F4	1	28	3	10	0.24	6.7	70	850	7.06	4	11.9	2	2.5	0.1	1	460	30	48	0.01	16	0.025	e27	Exp	1	1	F4	2017-10-11T00:00:00Z	2017-10-05T00:00:00Z	Media	titer	train	FALSE	4.07774	4.85724	-0.779498
e27-21-1-1-D3	2	20	7	10	0.24	7.5	70	850	11.4	0.643	11.3	2	2.5	0.1	1	460	30	48	0.01	16	0.025	e27	Exp	1	1	D3	2017-10-11T00:00:00Z	2017-10-05T00:00:00Z	Media	titer	train	FALSE	5.39787	5.98044	-0.582576
e27-22-1-1-B7	1	20	7	10	0.24	6.7	110	850	11.1	6.28	9.06	2	2.5	0.1	1	460	30	48	0.01	16	0.025	e27	Exp	1	1	B7	2017-10-11T00:00:00Z	2017-10-05T00:00:00Z	Media	titer	train	FALSE	5.93176	6.62511	-0.693342
e27-23-1-1-C8	2	28	7	10	0.24	6.7	110	650	11.1	6.28	1.82	2	2.5	0.1	1	460	30	48	0.01	16	0.025	e27	Exp	1	1	C8	2017-10-11T00:00:00Z	2017-10-05T00:00:00Z	Media	titer	train	FALSE	7.08912	6.70745	0.381672
e27-24-1-1-D9	1	28	7	10	0.24	7.5	70	650	11.4	0.643	4.09	2	2.5	0.1	1	460	30	48	0.01	16	0.025	e27	Exp	1	1	D9	2017-10-11T00:00:00Z	2017-10-05T00:00:00Z	Media	titer	train	FALSE	6.10284	7.35671	-1.25387
e27-25-1-1-C6	2	20	3	14	0.24	6.7	110	850	11.1	6.28	9.63	2	2.5	0.1	1	460	30	48	0.01	16	0.025	e27	Exp	1	1	C6	2017-10-11T00:00:00Z	2017-10-05T00:00:00Z	Media	titer	train	FALSE	3.45265	3.56958	-0.116928
e27-26-1-1-C4	1	20	3	14	0.24	7.5	70	850	11.4	0.643	11.9	2	2.5	0.1	1	460	30	48	0.01	16	0.025	e27	Exp	1	1	C4	2017-10-11T00:00:00Z	2017-10-05T00:00:00Z	Media	titer	train	FALSE	3.21704	4.21884	-1.0018
e27-27-1-1-C5	2	28	3	14	0.24	7.5	70	650	11.4	0.643	4.65	2	2.5	0.1	1	460	30	48	0.01	16	0.025	e27	Exp	1	1	C5	2017-10-11T00:00:00Z	2017-10-05T00:00:00Z	Media	titer	train	FALSE	3.63548	4.30117	-0.665694
e27-28-1-1-D4	1	28	3	14	0.24	6.7	110	650	11.1	6.28	2.38	2	2.5	0.1	1	460	30	48	0.01	16	0.025	e27	Exp	1	1	D4	2017-10-11T00:00:00Z	2017-10-05T00:00:00Z	Media	titer	train	FALSE	3.41506	4.94584	-1.53077
e27-29-1-1-C3	2	20	7	14	0.24	7.5	110	650	17.8	1.01	1.41	2	2.5	0.1	1	460	30	48	0.01	16	0.025	e27	Exp	1	1	C3	2017-10-11T00:00:00Z	2017-10-05T00:00:00Z	Media	titer	train	FALSE	6.18056	6.06905	0.11151
e27-30-1-1-F2	1	20	7	14	0.24	6.7	70	650	7.06	4	5.53	2	2.5	0.1	1	460	30	48	0.01	16	0.025	e27	Exp	1	1	F2	2017-10-11T00:00:00Z	2017-10-05T00:00:00Z	Media	titer	train	FALSE	6.78361	7.28955	-0.505941
e27-31-1-1-F9	2	28	7	14	0.24	6.7	70	850	7.06	4	9.97	2	2.5	0.1	1	460	30	48	0.01	16	0.025	e27	Exp	1	1	F9	2017-10-11T00:00:00Z	2017-10-05T00:00:00Z	Media	titer	train	FALSE	7.72836	7.02919	0.699172
e27-32-1-1-C9	1	28	7	14	0.24	7.5	110	850	17.8	1.01	5.84	2	2.5	0.1	1	460	30	48	0.01	16	0.025	e27	Exp	1	1	C9	2017-10-11T00:00:00Z	2017-10-05T00:00:00Z	Media	titer	train	FALSE	6.20582	7.10261	-0.896789
e28-1-1-1-E2	1	24	5	12	0.12	7.2	90	750	12.7	2.28	6.63	2	2.5	0.1	1	460	30	24	0.0025	3	0.00625	e28	Exp	1	1	E2	2017-10-16T00:00:00Z	2017-10-05T00:00:00Z	Other	titer	train	FALSE	6.03762	5.62152	0.416097
e28-2-1-1-B3	1	24	5	12	0.12	7.2	90	750	12.7	2.28	6.63	2	2.5	0.1	1	460	37	24	0.0025	3	0.00625	e28	Exp	1	2	B3	2017-10-16T00:00:00Z	2017-10-05T00:00:00Z	Other	titer	train	FALSE	6.00243	5.32284	0.679596
e28-3-1-3-C4	1	24	5	12	0.12	7.2	90	750	12.7	2.28	6.63	2	2.5	0.1	1	460	30	72	0.0025	3	0.00625	e28	Exp	3	3	C4	2017-10-16T00:00:00Z	2017-10-05T00:00:00Z	Other	titer	train	FALSE	5.06552	4.05554	1.00999
e28-4-1-3-B4	1	24	5	12	0.12	7.2	90	750	12.7	2.28	6.63	2	2.5	0.1	1	460	37	72	0.0025	3	0.00625	e28	Exp	3	4	B4	2017-10-16T00:00:00Z	2017-10-05T00:00:00Z	Other	titer	train	FALSE	5.27309	4.87015	0.402932
e28-5-1-1-B6	1	24	5	12	0.12	7.2	90	750	12.7	2.28	6.63	2	2.5	0.1	1	460	30	24	0.04	3	0.00625	e28	Exp	1	1	B6	2017-10-16T00:00:00Z	2017-10-05T00:00:00Z	Other	titer	train	FALSE	6.54397	5.88854	0.655425
e28-6-1-1-D3	1	24	5	12	0.12	7.2	90	750	12.7	2.28	6.63	2	2.5	0.1	1	460	37	24	0.04	3	0.00625	e28	Exp	1	2	D3	2017-10-16T00:00:00Z	2017-10-05T00:00:00Z	Other	titer	train	FALSE	5.91056	5.58986	0.3207
e28-7-1-3-C3	1	24	5	12	0.12	7.2	90	750	12.7	2.28	6.63	2	2.5	0.1	1	460	30	72	0.04	3	0.00625	e28	Exp	3	3	C3	2017-10-16T00:00:00Z	2017-10-05T00:00:00Z	Other	titer	train	FALSE	5.43368	4.32256	1.11111
e28-8-1-3-D4	1	24	5	12	0.12	7.2	90	750	12.7	2.28	6.63	2	2.5	0.1	1	460	37	72	0.04	3	0.00625	e28	Exp	3	4	D4	2017-10-16T00:00:00Z	2017-10-05T00:00:00Z	Other	titer	train	FALSE	5.03078	5.13718	-0.106393
e28-9-1-1-B4	1	24	5	12	0.12	7.2	90	750	12.7	2.28	6.63	2	2.5	0.1	1	460	30	24	0.0025	16 + 96	0.00625	e28	Exp	1	1	B4	2017-10-16T00:00:00Z	2017-10-05T00:00:00Z	Other	titer	train	FALSE	6.34108	5.83231	0.508776
e28-10-1-1-D5	1	24	5	12	0.12	7.2	90	750	12.7	2.28	6.63	2	2.5	0.1	1	460	37	24	0.0025	16 + 96	0.00625	e28	Exp	1	2	D5	2017-10-16T00:00:00Z	2017-10-05T00:00:00Z	Other	titer	train	FALSE	5.88832	5.53362	0.354693
e28-11-1-3-B6	1	24	5	12	0.12	7.2	90	750	12.7	2.28	6.63	2	2.5	0.1	1	460	30	72	0.0025	16 + 96	0.00625	e28	Exp	3	3	B6	2017-10-16T00:00:00Z	2017-10-05T00:00:00Z	Other	titer	train	FALSE	4.41482	4.26632	0.148493
e28-12-1-3-B2	1	24	5	12	0.12	7.2	90	750	12.7	2.28	6.63	2	2.5	0.1	1	460	37	72	0.0025	16 + 96	0.00625	e28	Exp	3	4	B2	2017-10-16T00:00:00Z	2017-10-05T00:00:00Z	Other	titer	train	FALSE	5.08155	5.08094	0.000608263
e28-13-1-1-C3	1	24	5	12	0.12	7.2	90	750	12.7	2.28	6.63	2	2.5	0.1	1	460	30	24	0.04	16 + 96	0.00625	e28	Exp	1	1	C3	2017-10-16T00:00:00Z	2017-10-05T00:00:00Z	Other	titer	train	FALSE	6.5031	6.09933	0.403766
e28-14-1-1-C2	1	24	5	12	0.12	7.2	90	750	12.7	2.28	6.63	2	2.5	0.1	1	460	37	24	0.04	16 + 96	0.00625	e28	Exp	1	2	C2	2017-10-16T00:00:00Z	2017-10-05T00:00:00Z	Other	titer	train	FALSE	5.70175	5.80065	-0.0988936
e28-15-1-3-C5	1	24	5	12	0.12	7.2	90	750	12.7	2.28	6.63	2	2.5	0.1	1	460	30	72	0.04	16 + 96	0.00625	e28	Exp	3	3	C5	2017-10-16T00:00:00Z	2017-10-05T00:00:00Z	Other	titer	train	FALSE	4.38366	4.53335	-0.149685
e28-16-1-3-B5	1	24	5	12	0.12	7.2	90	750	12.7	2.28	6.63	2	2.5	0.1	1	460	37	72	0.04	16 + 96	0.00625	e28	Exp	3	4	B5	2017-10-16T00:00:00Z	2017-10-05T00:00:00Z	Other	titer	train	FALSE	5.17289	5.34796	-0.175071
e28-17-1-1-E3	1	24	5	12	0.12	7.2	90	750	12.7	2.28	6.63	2	2.5	0.1	1	460	30	24	0.0025	3	0.1	e28	Exp	1	1	E3	2017-10-16T00:00:00Z	2017-10-05T00:00:00Z	Other	titer	train	FALSE	6.28191	5.8933	0.388615
e28-18-1-1-C6	1	24	5	12	0.12	7.2	90	750	12.7	2.28	6.63	2	2.5	0.1	1	460	37	24	0.0025	3	0.1	e28	Exp	1	2	C6	2017-10-16T00:00:00Z	2017-10-05T00:00:00Z	Other	titer	train	FALSE	5.65232	5.59461	0.0577103
e28-19-1-3-D2	1	24	5	12	0.12	7.2	90	750	12.7	2.28	6.63	2	2.5	0.1	1	460	30	72	0.0025	3	0.1	e28	Exp	3	3	D2	2017-10-16T00:00:00Z	2017-10-05T00:00:00Z	Other	titer	train	FALSE	4.96346	4.32731	0.636151
e28-20-1-3-E6	1	24	5	12	0.12	7.2	90	750	12.7	2.28	6.63	2	2.5	0.1	1	460	37	72	0.0025	3	0.1	e28	Exp	3	4	E6	2017-10-16T00:00:00Z	2017-10-05T00:00:00Z	Other	titer	train	FALSE	5.30517	5.14193	0.163239
e28-21-1-1-D2	1	24	5	12	0.12	7.2	90	750	12.7	2.28	6.63	2	2.5	0.1	1	460	30	24	0.04	3	0.1	e28	Exp	1	1	D2	2017-10-16T00:00:00Z	2017-10-05T00:00:00Z	Other	titer	train	FALSE	6.19664	6.16032	0.0363224
e28-22-1-1-D6	1	24	5	12	0.12	7.2	90	750	12.7	2.28	6.63	2	2.5	0.1	1	460	37	24	0.04	3	0.1	e28	Exp	1	2	D6	2017-10-16T00:00:00Z	2017-10-05T00:00:00Z	Other	titer	train	FALSE	5.41552	5.86163	-0.44611
e28-23-1-3-D5	1	24	5	12	0.12	7.2	90	750	12.7	2.28	6.63	2	2.5	0.1	1	460	30	72	0.04	3	0.1	e28	Exp	3	3	D5	2017-10-16T00:00:00Z	2017-10-05T00:00:00Z	Other	titer	train	FALSE	5.27792	4.59433	0.683584
e28-24-1-3-E5	1	24	5	12	0.12	7.2	90	750	12.7	2.28	6.63	2	2.5	0.1	1	460	37	72	0.04	3	0.1	e28	Exp	3	4	E5	2017-10-16T00:00:00Z	2017-10-05T00:00:00Z	Other	titer	train	FALSE	5.43537	5.40895	0.0264184
e28-25-1-1-E5	1	24	5	12	0.12	7.2	90	750	12.7	2.28	6.63	2	2.5	0.1	1	460	30	24	0.0025	16 + 96	0.1	e28	Exp	1	1	E5	2017-10-16T00:00:00Z	2017-10-05T00:00:00Z	Other	titer	train	FALSE	6.3952	6.10408	0.291117
e28-26-1-1-C5	1	24	5	12	0.12	7.2	90	750	12.7	2.28	6.63	2	2.5	0.1	1	460	37	24	0.0025	16 + 96	0.1	e28	Exp	1	2	C5	2017-10-16T00:00:00Z	2017-10-05T00:00:00Z	Other	titer	train	FALSE	5.51569	5.8054	-0.289705
e28-27-1-3-C2	1	24	5	12	0.12	7.2	90	750	12.7	2.28	6.63	2	2.5	0.1	1	460	30	72	0.0025	16 + 96	0.1	e28	Exp	3	3	C2	2017-10-16T00:00:00Z	2017-10-05T00:00:00Z	Other	titer	train	FALSE	5.53616	4.5381	0.998058
e28-28-1-3-C6	1	24	5	12	0.12	7.2	90	750	12.7	2.28	6.63	2	2.5	0.1	1	460	37	72	0.0025	16 + 96	0.1	e28	Exp	3	4	C6	2017-10-16T00:00:00Z	2017-10-05T00:00:00Z	Other	titer	train	FALSE	5.06849	5.35271	-0.284223
e28-29-1-1-C4	1	24	5	12	0.12	7.2	90	750	12.7	2.28	6.63	2	2.5	0.1	1	460	30	24	0.04	16 + 96	0.1	e28	Exp	1	1	C4	2017-10-16T00:00:00Z	2017-10-05T00:00:00Z	Other	titer	train	FALSE	7.09733	6.3711	0.726221
e28-30-1-1-E6	1	24	5	12	0.12	7.2	90	750	12.7	2.28	6.63	2	2.5	0.1	1	460	37	24	0.04	16 + 96	0.1	e28	Exp	1	2	E6	2017-10-16T00:00:00Z	2017-10-05T00:00:00Z	Other	titer	train	FALSE	5.49443	6.07242	-0.577992
e28-31-1-3-E4	1	24	5	12	0.12	7.2	90	750	12.7	2.28	6.63	2	2.5	0.1	1	460	30	72	0.04	16 + 96	0.1	e28	Exp	3	3	E4	2017-10-16T00:00:00Z	2017-10-05T00:00:00Z	Other	titer	train	FALSE	3.79376	4.80512	-1.01136
e28-32-1-3-D3	1	24	5	12	0.12	7.2	90	750	12.7	2.28	6.63	2	2.5	0.1	1	460	37	72	0.04	16 + 96	0.1	e28	Exp	3	4	D3	2017-10-16T00:00:00Z	2017-10-05T00:00:00Z	Other	titer	train	FALSE	5.59222	5.61973	-0.0275108
e30-1-1-1-D6	2	20	7	12	0.24	7.5	90	750	14.6	0.827	6.37	2	2.5	0.1	1	460	30	24	0.01	16	0.025	e30	Exp	1	1	D6	2017-10-25T00:00:00Z	2017-10-18T00:00:00Z	e30	titer	test_1	TRUE	6.89203	6.80774	0.0842912
e30-2-1-1-B8	2	20	3	12	0	7.5	90	750	14.6	0.827	7.64	2	10	0.1	1	460	30	24	0.01	16	0.025	e30	Exp	1	2	B8	2017-10-25T00:00:00Z	2017-10-18T00:00:00Z	e30	titer	test_1	TRUE	4.11528	3.2084	0.906882
e30-3-1-1-D5	2	20	3	12	0.24	7.5	90	750	14.6	0.827	7.64	2	2.5	0.3	1	460	30	24	0.01	16	0.025	e30	Exp	1	1	D5	2017-10-25T00:00:00Z	2017-10-18T00:00:00Z	e30	titer	test_1	TRUE	5.90362	7.66152	-1.7579
e30-4-1-1-B6	2	20	7	12	0	7.5	90	750	14.6	0.827	6.37	2	10	0.3	1	460	30	24	0.01	16	0.025	e30	Exp	1	2	B6	2017-10-25T00:00:00Z	2017-10-18T00:00:00Z	e30	titer	test_1	TRUE	8.45008	9.28967	-0.839588
e30-5-1-2-D3	2	20	3	12	0	6.7	90	750	9.08	5.14	8.56	2	2.5	0.1	1	460	30	48	0.01	16	0.025	e30	Exp	2	3	D3	2017-10-25T00:00:00Z	2017-10-18T00:00:00Z	e30	titer	test_1	TRUE	4.10808	3.61915	0.488934
e30-6-1-2-B7	2	20	7	12	0.24	6.7	90	750	9.08	5.14	7.29	2	10	0.1	1	460	30	48	0.01	16	0.025	e30	Exp	2	4	B7	2017-10-25T00:00:00Z	2017-10-18T00:00:00Z	e30	titer	test_1	TRUE	7.80546	5.40225	2.40321
e30-7-1-2-E3	2	20	7	12	0	6.7	90	750	9.08	5.14	7.29	2	2.5	0.3	1	460	30	48	0.01	16	0.025	e30	Exp	2	3	E3	2017-10-25T00:00:00Z	2017-10-18T00:00:00Z	e30	titer	test_1	TRUE	11.0996	9.70042	1.39919
e30-8-1-2-B2	2	20	3	12	0.24	6.7	90	750	9.08	5.14	8.56	2	10	0.3	1	460	30	48	0.01	16	0.025	e30	Exp	2	4	B2	2017-10-25T00:00:00Z	2017-10-18T00:00:00Z	e30	titer	test_1	TRUE	4.93547	6.25603	-1.32057
e30-9-1-1-E7	2	20	3	12	0.24	6.7	90	750	9.08	5.14	8.56	2	2.5	0.1	1	460	37	24	0.01	16	0.025	e30	Exp	1	5	E7	2017-10-25T00:00:00Z	2017-10-18T00:00:00Z	e30	titer	test_1	TRUE	3.68924	4.18093	-0.491692
e30-10-1-1-C3	2	20	7	12	0	6.7	90	750	9.08	5.14	7.29	2	10	0.1	1	460	37	24	0.01	16	0.025	e30	Exp	1	6	C3	2017-10-25T00:00:00Z	2017-10-18T00:00:00Z	e30	titer	test_1	TRUE	4.99754	5.80908	-0.811541
e30-11-1-1-E9	2	20	7	12	0.24	6.7	90	750	9.08	5.14	7.29	2	2.5	0.3	1	460	37	24	0.01	16	0.025	e30	Exp	1	5	E9	2017-10-25T00:00:00Z	2017-10-18T00:00:00Z	e30	titer	test_1	TRUE	9.75451	10.2622	-0.507688
e30-12-1-1-C5	2	20	3	12	0	6.7	90	750	9.08	5.14	8.56	2	10	0.3	1	460	37	24	0.01	16	0.025	e30	Exp	1	6	C5	2017-10-25T00:00:00Z	2017-10-18T00:00:00Z	e30	titer	test_1	TRUE	4.98323	6.66286	-1.67963
e30-13-1-2-E8	2	20	7	12	0	7.5	90	750	14.6	0.827	6.37	2	2.5	0.1	1	460	37	48	0.01	16	0.025	e30	Exp	2	7	E8	2017-10-25T00:00:00Z	2017-10-18T00:00:00Z	e30	titer	test_1	TRUE	6.20376	6.20523	-0.00147349
e30-14-1-2-C4	2	20	3	12	0.24	7.5	90	750	14.6	0.827	7.64	2	10	0.1	1	460	37	48	0.01	16	0.025	e30	Exp	2	8	C4	2017-10-25T00:00:00Z	2017-10-18T00:00:00Z	e30	titer	test_1	TRUE	3.45793	2.76085	0.697083
e30-15-1-2-F3	2	20	3	12	0	7.5	90	750	14.6	0.827	7.64	2	2.5	0.3	1	460	37	48	0.01	16	0.025	e30	Exp	2	7	F3	2017-10-25T00:00:00Z	2017-10-18T00:00:00Z	e30	titer	test_1	TRUE	6.32901	7.05901	-0.730007
e30-16-1-2-C3	2	20	7	12	0.24	7.5	90	750	14.6	0.827	6.37	2	10	0.3	1	460	37	48	0.01	16	0.025	e30	Exp	2	8	C3	2017-10-25T00:00:00Z	2017-10-18T00:00:00Z	e30	titer	test_1	TRUE	9.42981	8.84212	0.587691
e30-17-1-1-D2	2	28	7	12	0	6.7	90	750	9.08	5.14	5.89	2	2.5	0.1	1	460	30	24	0.01	16	0.025	e30	Exp	1	1	D2	2017-10-25T00:00:00Z	2017-10-18T00:00:00Z	e30	titer	test_1	TRUE	8.36268	7.57383	0.788847
e30-18-1-1-B2	2	28	3	12	0.24	6.7	90	750	9.08	5.14	7.16	2	10	0.1	1	460	30	24	0.01	16	0.025	e30	Exp	1	2	B2	2017-10-25T00:00:00Z	2017-10-18T00:00:00Z	e30	titer	test_1	TRUE	4.28739	4.12945	0.157944
e30-19-1-1-D3	2	28	3	12	0	6.7	90	750	9.08	5.14	7.16	2	2.5	0.3	1	460	30	24	0.01	16	0.025	e30	Exp	1	1	D3	2017-10-25T00:00:00Z	2017-10-18T00:00:00Z	e30	titer	test_1	TRUE	8.84275	8.42761	0.415135
e30-20-1-1-B4	2	28	7	12	0.24	6.7	90	750	9.08	5.14	5.89	2	10	0.3	1	460	30	24	0.01	16	0.025	e30	Exp	1	2	B4	2017-10-25T00:00:00Z	2017-10-18T00:00:00Z	e30	titer	test_1	TRUE	9.85662	10.2107	-0.3541
e30-21-1-2-D8	2	28	3	12	0.24	7.5	90	750	14.6	0.827	6.23	2	2.5	0.1	1	460	30	48	0.01	16	0.025	e30	Exp	2	3	D8	2017-10-25T00:00:00Z	2017-10-18T00:00:00Z	e30	titer	test_1	TRUE	3.33454	3.96895	-0.634413
e30-22-1-2-B6	2	28	7	12	0	7.5	90	750	14.6	0.827	4.96	2	10	0.1	1	460	30	48	0.01	16	0.025	e30	Exp	2	4	B6	2017-10-25T00:00:00Z	2017-10-18T00:00:00Z	e30	titer	test_1	TRUE	7.09442	5.5971	1.49732
e30-23-1-2-D4	2	28	7	12	0.24	7.5	90	750	14.6	0.827	4.96	2	2.5	0.3	1	460	30	48	0.01	16	0.025	e30	Exp	2	3	D4	2017-10-25T00:00:00Z	2017-10-18T00:00:00Z	e30	titer	test_1	TRUE	10.843	10.0502	0.792771
e30-24-1-2-B3	2	28	3	12	0	7.5	90	750	14.6	0.827	6.23	2	10	0.3	1	460	30	48	0.01	16	0.025	e30	Exp	2	4	B3	2017-10-25T00:00:00Z	2017-10-18T00:00:00Z	e30	titer	test_1	TRUE	6.26335	6.45088	-0.187527
e30-25-1-1-E3	2	28	3	12	0	7.5	90	750	14.6	0.827	6.23	2	2.5	0.1	1	460	37	24	0.01	16	0.025	e30	Exp	1	5	E3	2017-10-25T00:00:00Z	2017-10-18T00:00:00Z	e30	titer	test_1	TRUE	4.3448	4.37578	-0.0309836
e30-26-1-1-C4	2	28	7	12	0.24	7.5	90	750	14.6	0.827	4.96	2	10	0.1	1	460	37	24	0.01	16	0.025	e30	Exp	1	6	C4	2017-10-25T00:00:00Z	2017-10-18T00:00:00Z	e30	titer	test_1	TRUE	6.53522	6.15888	0.37634
e30-27-1-1-E6	2	28	7	12	0	7.5	90	750	14.6	0.827	4.96	2	2.5	0.3	1	460	37	24	0.01	16	0.025	e30	Exp	1	5	E6	2017-10-25T00:00:00Z	2017-10-18T00:00:00Z	e30	titer	test_1	TRUE	10.9297	10.457	0.472698
e30-28-1-1-C9	2	28	3	12	0.24	7.5	90	750	14.6	0.827	6.23	2	10	0.3	1	460	37	24	0.01	16	0.025	e30	Exp	1	6	C9	2017-10-25T00:00:00Z	2017-10-18T00:00:00Z	e30	titer	test_1	TRUE	5.41489	7.01267	-1.59777
e30-29-1-2-F5	2	28	7	12	0.24	6.7	90	750	9.08	5.14	5.89	2	2.5	0.1	1	460	37	48	0.01	16	0.025	e30	Exp	2	7	F5	2017-10-25T00:00:00Z	2017-10-18T00:00:00Z	e30	titer	test_1	TRUE	7.48894	7.12628	0.362659
e30-30-1-2-C5	2	28	3	12	0	6.7	90	750	9.08	5.14	7.16	2	10	0.1	1	460	37	48	0.01	16	0.025	e30	Exp	2	8	C5	2017-10-25T00:00:00Z	2017-10-18T00:00:00Z	e30	titer	test_1	TRUE	4.92126	3.52694	1.39431
e30-31-1-2-E6	2	28	3	12	0.24	6.7	90	750	9.08	5.14	7.16	2	2.5	0.3	1	460	37	48	0.01	16	0.025	e30	Exp	2	7	E6	2017-10-25T00:00:00Z	2017-10-18T00:00:00Z	e30	titer	test_1	TRUE	8.12151	7.98007	0.141447
e30-32-1-2-C7	2	28	7	12	0	6.7	90	750	9.08	5.14	5.89	2	10	0.3	1	460	37	48	0.01	16	0.025	e30	Exp	2	8	C7	2017-10-25T00:00:00Z	2017-10-18T00:00:00Z	e30	titer	test_1	TRUE	9.80307	9.60821	0.194863
e30-33-1-1-D9	1	20	7	12	0	6.7	90	750	9.08	5.14	7.29	2	2.5	0.1	1	460	30	24	0.01	16	0.025	e30	Exp	1	1	D9	2017-10-25T00:00:00Z	2017-10-18T00:00:00Z	e30	titer	test_1	TRUE	7.13468	6.18134	0.953331
e30-34-1-1-B3	1	20	3	12	0.24	6.7	90	750	9.08	5.14	8.56	2	10	0.1	1	460	30	24	0.01	16	0.025	e30	Exp	1	2	B3	2017-10-25T00:00:00Z	2017-10-18T00:00:00Z	e30	titer	test_1	TRUE	4.12316	4.21846	-0.0953034
e30-35-1-1-D8	1	20	3	12	0	6.7	90	750	9.08	5.14	8.56	2	2.5	0.3	1	460	30	24	0.01	16	0.025	e30	Exp	1	1	D8	2017-10-25T00:00:00Z	2017-10-18T00:00:00Z	e30	titer	test_1	TRUE	5.22675	7.03513	-1.80838
e30-36-1-1-B9	1	20	7	12	0.24	6.7	90	750	9.08	5.14	7.29	2	10	0.3	1	460	30	24	0.01	16	0.025	e30	Exp	1	2	B9	2017-10-25T00:00:00Z	2017-10-18T00:00:00Z	e30	titer	test_1	TRUE	8.50631	10.2997	-1.79342
e30-37-1-2-E5	1	20	3	12	0.24	7.5	90	750	14.6	0.827	7.64	2	2.5	0.1	1	460	30	48	0.01	16	0.025	e30	Exp	2	3	E5	2017-10-25T00:00:00Z	2017-10-18T00:00:00Z	e30	titer	test_1	TRUE	3.72712	4.05796	-0.330844
e30-38-1-2-B4	1	20	7	12	0	7.5	90	750	14.6	0.827	6.37	2	10	0.1	1	460	30	48	0.01	16	0.025	e30	Exp	2	4	B4	2017-10-25T00:00:00Z	2017-10-18T00:00:00Z	e30	titer	test_1	TRUE	2.82753	4.20461	-1.37708
e30-39-1-2-E2	1	20	7	12	0.24	7.5	90	750	14.6	0.827	6.37	2	2.5	0.3	1	460	30	48	0.01	16	0.025	e30	Exp	2	3	E2	2017-10-25T00:00:00Z	2017-10-18T00:00:00Z	e30	titer	test_1	TRUE	9.20168	10.1392	-0.937549
e30-40-1-2-B9	1	20	3	12	0	7.5	90	750	14.6	0.827	7.64	2	10	0.3	1	460	30	48	0.01	16	0.025	e30	Exp	2	4	B9	2017-10-25T00:00:00Z	2017-10-18T00:00:00Z	e30	titer	test_1	TRUE	3.0762	5.05839	-1.9822
e30-41-1-1-E4	1	20	3	12	0	7.5	90	750	14.6	0.827	7.64	2	2.5	0.1	1	460	37	24	0.01	16	0.025	e30	Exp	1	5	E4	2017-10-25T00:00:00Z	2017-10-18T00:00:00Z	e30	titer	test_1	TRUE	2.36096	2.98329	-0.622336
e30-42-1-1-C7	1	20	7	12	0.24	7.5	90	750	14.6	0.827	6.37	2	10	0.1	1	460	37	24	0.01	16	0.025	e30	Exp	1	6	C7	2017-10-25T00:00:00Z	2017-10-18T00:00:00Z	e30	titer	test_1	TRUE	5.72798	6.24789	-0.519914
e30-43-1-1-E5	1	20	7	12	0	7.5	90	750	14.6	0.827	6.37	2	2.5	0.3	1	460	37	24	0.01	16	0.025	e30	Exp	1	5	E5	2017-10-25T00:00:00Z	2017-10-18T00:00:00Z	e30	titer	test_1	TRUE	5.73938	9.06456	-3.32518
e30-44-1-1-C8	1	20	3	12	0.24	7.5	90	750	14.6	0.827	7.64	2	10	0.3	1	460	37	24	0.01	16	0.025	e30	Exp	1	6	C8	2017-10-25T00:00:00Z	2017-10-18T00:00:00Z	e30	titer	test_1	TRUE	4.70592	7.10168	-2.39575
e30-45-1-2-E7	1	20	7	12	0.24	6.7	90	750	9.08	5.14	7.29	2	2.5	0.1	1	460	37	48	0.01	16	0.025	e30	Exp	2	7	E7	2017-10-25T00:00:00Z	2017-10-18T00:00:00Z	e30	titer	test_1	TRUE	6.07934	7.2153	-1.13595
e30-46-1-2-C8	1	20	3	12	0	6.7	90	750	9.08	5.14	8.56	2	10	0.1	1	460	37	48	0.01	16	0.025	e30	Exp	2	8	C8	2017-10-25T00:00:00Z	2017-10-18T00:00:00Z	e30	titer	test_1	TRUE	2.53968	2.13446	0.405222
e30-47-1-2-E9	1	20	3	12	0.24	6.7	90	750	9.08	5.14	8.56	2	2.5	0.3	1	460	37	48	0.01	16	0.025	e30	Exp	2	7	E9	2017-10-25T00:00:00Z	2017-10-18T00:00:00Z	e30	titer	test_1	TRUE	7.28658	8.06908	-0.782494
e30-48-1-2-C6	1	20	7	12	0	6.7	90	750	9.08	5.14	7.29	2	10	0.3	1	460	37	48	0.01	16	0.025	e30	Exp	2	8	C6	2017-10-25T00:00:00Z	2017-10-18T00:00:00Z	e30	titer	test_1	TRUE	4.74568	8.21573	-3.47004
e30-49-1-1-D7	1	28	7	12	0.24	7.5	90	750	14.6	0.827	4.96	2	2.5	0.1	1	460	30	24	0.01	16	0.025	e30	Exp	1	1	D7	2017-10-25T00:00:00Z	2017-10-18T00:00:00Z	e30	titer	test_1	TRUE	8.06763	8.01265	0.054985
e30-50-1-1-B5	1	28	3	12	0	7.5	90	750	14.6	0.827	6.23	2	10	0.1	1	460	30	24	0.01	16	0.025	e30	Exp	1	2	B5	2017-10-25T00:00:00Z	2017-10-18T00:00:00Z	e30	titer	test_1	TRUE	1.68526	2.93181	-1.24655
e30-51-1-1-D4	1	28	3	12	0.24	7.5	90	750	14.6	0.827	6.23	2	2.5	0.3	1	460	30	24	0.01	16	0.025	e30	Exp	1	1	D4	2017-10-25T00:00:00Z	2017-10-18T00:00:00Z	e30	titer	test_1	TRUE	7.99797	8.86643	-0.868465
e30-52-1-1-B7	1	28	7	12	0	7.5	90	750	14.6	0.827	4.96	2	10	0.3	1	460	30	24	0.01	16	0.025	e30	Exp	1	2	B7	2017-10-25T00:00:00Z	2017-10-18T00:00:00Z	e30	titer	test_1	TRUE	4.58448	9.01308	-4.4286
e30-53-1-2-D9	1	28	3	12	0	6.7	90	750	9.08	5.14	7.16	2	2.5	0.1	1	460	30	48	0.01	16	0.025	e30	Exp	2	3	D9	2017-10-25T00:00:00Z	2017-10-18T00:00:00Z	e30	titer	test_1	TRUE	4.17487	3.34256	0.832314
e30-54-1-2-B8	1	28	7	12	0.24	6.7	90	750	9.08	5.14	5.89	2	10	0.1	1	460	30	48	0.01	16	0.025	e30	Exp	2	4	B8	2017-10-25T00:00:00Z	2017-10-18T00:00:00Z	e30	titer	test_1	TRUE	6.99431	6.60716	0.387154
e30-55-1-2-D5	1	28	7	12	0	6.7	90	750	9.08	5.14	5.89	2	2.5	0.3	1	460	30	48	0.01	16	0.025	e30	Exp	2	3	D5	2017-10-25T00:00:00Z	2017-10-18T00:00:00Z	e30	titer	test_1	TRUE	10.007	9.42383	0.583215
e30-56-1-2-B5	1	28	3	12	0.24	6.7	90	750	9.08	5.14	7.16	2	10	0.3	1	460	30	48	0.01	16	0.025	e30	Exp	2	4	B5	2017-10-25T00:00:00Z	2017-10-18T00:00:00Z	e30	titer	test_1	TRUE	6.70907	7.46094	-0.751875
e30-57-1-1-E8	1	28	3	12	0.24	6.7	90	750	9.08	5.14	7.16	2	2.5	0.1	1	460	37	24	0.01	16	0.025	e30	Exp	1	5	E8	2017-10-25T00:00:00Z	2017-10-18T00:00:00Z	e30	titer	test_1	TRUE	4.61861	5.38584	-0.767229
e30-58-1-1-C6	1	28	7	12	0	6.7	90	750	9.08	5.14	5.89	2	10	0.1	1	460	37	24	0.01	16	0.025	e30	Exp	1	6	C6	2017-10-25T00:00:00Z	2017-10-18T00:00:00Z	e30	titer	test_1	TRUE	4.3202	5.53249	-1.21229
e30-59-1-1-E2	1	28	7	12	0.24	6.7	90	750	9.08	5.14	5.89	2	2.5	0.3	1	460	37	24	0.01	16	0.025	e30	Exp	1	5	E2	2017-10-25T00:00:00Z	2017-10-18T00:00:00Z	e30	titer	test_1	TRUE	9.10063	11.4671	-2.36649
e30-60-1-1-C2	1	28	3	12	0	6.7	90	750	9.08	5.14	7.16	2	10	0.3	1	460	37	24	0.01	16	0.025	e30	Exp	1	6	C2	2017-10-25T00:00:00Z	2017-10-18T00:00:00Z	e30	titer	test_1	TRUE	3.89988	6.38627	-2.48639
e30-61-1-2-F4	1	28	7	12	0	7.5	90	750	14.6	0.827	4.96	2	2.5	0.1	1	460	37	48	0.01	16	0.025	e30	Exp	2	7	F4	2017-10-25T00:00:00Z	2017-10-18T00:00:00Z	e30	titer	test_1	TRUE	4.1369	5.92864	-1.79174
e30-62-1-2-C2	1	28	3	12	0.24	7.5	90	750	14.6	0.827	6.23	2	10	0.1	1	460	37	48	0.01	16	0.025	e30	Exp	2	8	C2	2017-10-25T00:00:00Z	2017-10-18T00:00:00Z	e30	titer	test_1	TRUE	3.46176	3.96576	-0.503996
e30-63-1-2-F2	1	28	3	12	0	7.5	90	750	14.6	0.827	6.23	2	2.5	0.3	1	460	37	48	0.01	16	0.025	e30	Exp	2	7	F2	2017-10-25T00:00:00Z	2017-10-18T00:00:00Z	e30	titer	test_1	TRUE	6.89975	6.78243	0.117327
e30-64-1-2-C9	1	28	7	12	0.24	7.5	90	750	14.6	0.827	4.96	2	10	0.3	1	460	37	48	0.01	16	0.025	e30	Exp	2	8	C9	2017-10-25T00:00:00Z	2017-10-18T00:00:00Z	e30	titer	test_1	TRUE	9.61585	10.047	-0.431173
e45-1-E9	1	24	5	10	0.12	7.2	70	750	9.91	1.77	8.55	1	2.5	0.1	1	460	30	48	0.0025	3	0.00625	e45	Exp	1	7	E9	2018-01-23T00:00:00Z	2018-01-11T00:00:00Z	e45	titer	test_2	TRUE	4.84292	3.99702	0.8459
e45-1-C5	1	24	5	10	0.12	7.2	110	750	15.6	2.79	5.25	2	2.5	0.1	2	460	30	48	0.04	3	0.00625	e45	Exp	1	3	C5	2018-01-23T00:00:00Z	2018-01-11T00:00:00Z	e45	titer	test_2	TRUE	4.96414	4.87023	0.0939132
e45-1-D8	1	24	5	10	0.12	7.2	110	750	15.6	2.79	5.25	1	2.5	0.1	2	460	30	48	0.0025	16 + 96	0.00625	e45	Exp	1	9	D8	2018-01-23T00:00:00Z	2018-01-11T00:00:00Z	e45	titer	test_2	TRUE	5.11321	3.93111	1.1821
e45-1-F2	1	24	5	10	0.12	7.2	70	750	9.91	1.77	8.55	2	2.5	0.1	1	460	30	48	0.04	16 + 96	0.00625	e45	Exp	1	8	F2	2018-01-23T00:00:00Z	2018-01-11T00:00:00Z	e45	titer	test_2	TRUE	4.03432	5.35771	-1.3234
e45-1-F8	1	24	5	10	0.12	7.2	110	750	15.6	2.79	5.25	2	2.5	0.1	1	460	30	48	0.0025	3	0.1	e45	Exp	1	8	F8	2018-01-23T00:00:00Z	2018-01-11T00:00:00Z	e45	titer	test_2	TRUE	5.154	4.86376	0.290241
e45-1-F4	1	24	5	10	0.12	7.2	70	750	9.91	1.77	8.55	1	2.5	0.1	2	460	30	48	0.04	3	0.1	e45	Exp	1	9	F4	2018-01-23T00:00:00Z	2018-01-11T00:00:00Z	e45	titer	test_2	TRUE	5.03878	4.54704	0.491744
e45-1-F9	1	24	5	10	0.12	7.2	70	750	9.91	1.77	8.55	2	2.5	0.1	2	460	30	48	0.0025	16 + 96	0.1	e45	Exp	1	3	F9	2018-01-23T00:00:00Z	2018-01-11T00:00:00Z	e45	titer	test_2	TRUE	5.81999	5.37369	0.446296
e45-1-B8	1	24	5	10	0.12	7.2	110	750	15.6	2.79	5.25	1	2.5	0.1	1	460	30	48	0.04	16 + 96	0.1	e45	Exp	1	7	B8	2018-01-23T00:00:00Z	2018-01-11T00:00:00Z	e45	titer	test_2	TRUE	5.41822	4.45868	0.959543
e45-1-C6	1	24	5	10	0.12	7.2	70	750	9.91	1.77	8.55	2	2.5	0.1	2	460	37	48	0.0025	3	0.00625	e45	Exp	1	6	C6	2018-01-23T00:00:00Z	2018-01-11T00:00:00Z	e45	titer	test_2	TRUE	4.72575	5.1491	-0.423347
e45-1-E2	1	24	5	10	0.12	7.2	110	750	15.6	2.79	5.25	1	2.5	0.1	1	460	37	48	0.04	3	0.00625	e45	Exp	1	21	E2	2018-01-23T00:00:00Z	2018-01-11T00:00:00Z	e45	titer	test_2	TRUE	4.73084	4.23408	0.49676
e45-1-B6	1	24	5	10	0.12	7.2	110	750	15.6	2.79	5.25	2	2.5	0.1	1	460	37	48	0.0025	16 + 96	0.00625	e45	Exp	1	5	B6	2018-01-23T00:00:00Z	2018-01-11T00:00:00Z	e45	titer	test_2	TRUE	5.10646	5.06073	0.0457252
e45-1-B3	1	24	5	10	0.12	7.2	70	750	9.91	1.77	8.55	1	2.5	0.1	2	460	37	48	0.04	16 + 96	0.00625	e45	Exp	1	1	B3	2018-01-23T00:00:00Z	2018-01-11T00:00:00Z	e45	titer	test_2	TRUE	5.29933	4.74402	0.555315
e45-1-B2	1	24	5	10	0.12	7.2	110	750	15.6	2.79	5.25	1	2.5	0.1	2	460	37	48	0.0025	3	0.1	e45	Exp	1	1	B2	2018-01-23T00:00:00Z	2018-01-11T00:00:00Z	e45	titer	test_2	TRUE	4.98606	4.25006	0.736004
e45-1-C7	1	24	5	10	0.12	7.2	70	750	9.91	1.77	8.55	2	2.5	0.1	1	460	37	48	0.04	3	0.1	e45	Exp	1	5	C7	2018-01-23T00:00:00Z	2018-01-11T00:00:00Z	e45	titer	test_2	TRUE	4.48833	5.67667	-1.18833
e45-1-D6	1	24	5	10	0.12	7.2	70	750	9.91	1.77	8.55	1	2.5	0.1	1	460	37	48	0.0025	16 + 96	0.1	e45	Exp	1	21	D6	2018-01-23T00:00:00Z	2018-01-11T00:00:00Z	e45	titer	test_2	TRUE	5.00374	4.73754	0.266201
e45-1-D3	1	24	5	10	0.12	7.2	110	750	15.6	2.79	5.25	2	2.5	0.1	2	460	37	48	0.04	16 + 96	0.1	e45	Exp	1	6	D3	2018-01-23T00:00:00Z	2018-01-11T00:00:00Z	e45	titer	test_2	TRUE	5.45737	5.61075	-0.15338
e45-1-E3	1	24	5	14	0.12	7.2	70	750	9.91	1.77	7.85	2	2.5	0.1	1	460	30	48	0.0025	3	0.00625	e45	Exp	1	8	E3	2018-01-23T00:00:00Z	2018-01-11T00:00:00Z	e45	titer	test_2	TRUE	5.17123	5.08508	0.0861539
e45-1-F6	1	24	5	14	0.12	7.2	110	750	15.6	2.79	4.55	1	2.5	0.1	2	460	30	48	0.04	3	0.00625	e45	Exp	1	9	F6	2018-01-23T00:00:00Z	2018-01-11T00:00:00Z	e45	titer	test_2	TRUE	4.99139	4.19252	0.798877
e45-1-C8	1	24	5	14	0.12	7.2	110	750	15.6	2.79	4.55	2	2.5	0.1	2	460	30	48	0.0025	16 + 96	0.00625	e45	Exp	1	3	C8	2018-01-23T00:00:00Z	2018-01-11T00:00:00Z	e45	titer	test_2	TRUE	5.41718	5.01917	0.398013
e45-1-C9	1	24	5	14	0.12	7.2	70	750	9.91	1.77	7.85	1	2.5	0.1	1	460	30	48	0.04	16 + 96	0.00625	e45	Exp	1	7	C9	2018-01-23T00:00:00Z	2018-01-11T00:00:00Z	e45	titer	test_2	TRUE	5.21593	4.68	0.535928
e45-1-C4	1	24	5	14	0.12	7.2	110	750	15.6	2.79	4.55	1	2.5	0.1	1	460	30	48	0.0025	3	0.1	e45	Exp	1	7	C4	2018-01-23T00:00:00Z	2018-01-11T00:00:00Z	e45	titer	test_2	TRUE	5.89066	4.18604	1.70461
e45-1-B4	1	24	5	14	0.12	7.2	70	750	9.91	1.77	7.85	2	2.5	0.1	2	460	30	48	0.04	3	0.1	e45	Exp	1	3	B4	2018-01-23T00:00:00Z	2018-01-11T00:00:00Z	e45	titer	test_2	TRUE	5.58796	5.6351	-0.0471403
e45-1-C2	1	24	5	14	0.12	7.2	70	750	9.91	1.77	7.85	1	2.5	0.1	2	460	30	48	0.0025	16 + 96	0.1	e45	Exp	1	9	C2	2018-01-23T00:00:00Z	2018-01-11T00:00:00Z	e45	titer	test_2	TRUE	5.9873	4.69598	1.29133
e45-1-D9	1	24	5	14	0.12	7.2	110	750	15.6	2.79	4.55	2	2.5	0.1	1	460	30	48	0.04	16 + 96	0.1	e45	Exp	1	8	D9	2018-01-23T00:00:00Z	2018-01-11T00:00:00Z	e45	titer	test_2	TRUE	5.3894	5.54674	-0.157337
e45-1-D7	1	24	5	14	0.12	7.2	70	750	9.91	1.77	7.85	1	2.5	0.1	2	460	37	48	0.0025	3	0.00625	e45	Exp	1	1	D7	2018-01-23T00:00:00Z	2018-01-11T00:00:00Z	e45	titer	test_2	TRUE	5.16285	4.47138	0.691469
e45-1-D4	1	24	5	14	0.12	7.2	110	750	15.6	2.79	4.55	2	2.5	0.1	1	460	37	48	0.04	3	0.00625	e45	Exp	1	5	D4	2018-01-23T00:00:00Z	2018-01-11T00:00:00Z	e45	titer	test_2	TRUE	4.84869	5.32214	-0.473451
e45-1-E5	1	24	5	14	0.12	7.2	110	750	15.6	2.79	4.55	1	2.5	0.1	1	460	37	48	0.0025	16 + 96	0.00625	e45	Exp	1	21	E5	2018-01-23T00:00:00Z	2018-01-11T00:00:00Z	e45	titer	test_2	TRUE	4.85355	4.38302	0.470531
e45-1-C3	1	24	5	14	0.12	7.2	70	750	9.91	1.77	7.85	2	2.5	0.1	2	460	37	48	0.04	16 + 96	0.00625	e45	Exp	1	6	C3	2018-01-23T00:00:00Z	2018-01-11T00:00:00Z	e45	titer	test_2	TRUE	5.25268	5.83208	-0.579394
e45-1-B7	1	24	5	14	0.12	7.2	110	750	15.6	2.79	4.55	2	2.5	0.1	2	460	37	48	0.0025	3	0.1	e45	Exp	1	6	B7	2018-01-23T00:00:00Z	2018-01-11T00:00:00Z	e45	titer	test_2	TRUE	4.67955	5.33812	-0.658574
e45-1-E7	1	24	5	14	0.12	7.2	70	750	9.91	1.77	7.85	1	2.5	0.1	1	460	37	48	0.04	3	0.1	e45	Exp	1	21	E7	2018-01-23T00:00:00Z	2018-01-11T00:00:00Z	e45	titer	test_2	TRUE	4.30272	4.99895	-0.696235
e45-1-F7	1	24	5	14	0.12	7.2	70	750	9.91	1.77	7.85	2	2.5	0.1	1	460	37	48	0.0025	16 + 96	0.1	e45	Exp	1	5	F7	2018-01-23T00:00:00Z	2018-01-11T00:00:00Z	e45	titer	test_2	TRUE	4.81386	5.8256	-1.01174
e45-1-E8	1	24	5	14	0.12	7.2	110	750	15.6	2.79	4.55	1	2.5	0.1	2	460	37	48	0.04	16 + 96	0.1	e45	Exp	1	1	E8	2018-01-23T00:00:00Z	2018-01-11T00:00:00Z	e45	titer	test_2	TRUE	5.47541	4.93304	0.542372
e26-1-1-1-E4	1	24	5	12	0.12	7.2	90	750	12.7	2.28	6.63	2	2.5	0.1	2	230	30	48	0.01	16	0.025	e26	Exp	1	1	E4	2017-10-10T00:00:00Z	2017-10-04T00:00:00Z	Oxygen	dcm	train	FALSE	8.61027	7.43619	1.17408
e26-2-1-1-F5	1	24	5	12	0.12	7.2	90	750	12.7	2.28	6.63	1	2.5	0.1	2	230	30	48	0.01	16	0.025	e26	Exp	1	2	F5	2017-10-10T00:00:00Z	2017-10-04T00:00:00Z	Oxygen	dcm	train	FALSE	6.37705	8.00861	-1.63155
e26-3-1-1-D8	1	24	5	12	0.12	7.2	90	750	12.7	2.28	6.63	2	10	0.1	2	230	30	48	0.01	16	0.025	e26	Exp	1	3	D8	2017-10-10T00:00:00Z	2017-10-04T00:00:00Z	Oxygen	dcm	train	FALSE	9.8058	10.0644	-0.258624
e26-4-1-1-D10	1	24	5	12	0.12	7.2	90	750	12.7	2.28	6.63	1	10	0.1	2	230	30	48	0.01	16	0.025	e26	Exp	1	4	D10	2017-10-10T00:00:00Z	2017-10-04T00:00:00Z	Oxygen	dcm	train	FALSE	9.50356	10.6368	-1.13328
e26-5-1-1-D7	1	24	5	12	0.12	7.2	90	750	12.7	2.28	6.63	2	2.5	0.1	2	460	30	48	0.01	16	0.025	e26	Exp	1	5	D7	2017-10-10T00:00:00Z	2017-10-04T00:00:00Z	Oxygen	dcm	train	FALSE	10.3095	8.84354	1.466
e26-6-1-1-E3	1	24	5	12	0.12	7.2	90	750	12.7	2.28	6.63	1	2.5	0.1	2	460	30	48	0.01	16	0.025	e26	Exp	1	6	E3	2017-10-10T00:00:00Z	2017-10-04T00:00:00Z	Oxygen	dcm	train	FALSE	9.57408	9.41595	0.158133
e26-7-1-1-E5	1	24	5	12	0.12	7.2	90	750	12.7	2.28	6.63	2	10	0.1	2	460	30	48	0.01	16	0.025	e26	Exp	1	7	E5	2017-10-10T00:00:00Z	2017-10-04T00:00:00Z	Oxygen	dcm	train	FALSE	12.6704	11.0082	1.6622
e26-8-1-1-E10	1	24	5	12	0.12	7.2	90	750	12.7	2.28	6.63	1	10	0.1	2	460	30	48	0.01	16	0.025	e26	Exp	1	8	E10	2017-10-10T00:00:00Z	2017-10-04T00:00:00Z	Oxygen	dcm	train	FALSE	12.3849	11.5806	0.804335
e26-9-1-1-C9	1	24	5	12	0.12	7.2	90	750	12.7	2.28	6.63	2	2.5	0.1	1	230	30	48	0.01	16	0.025	e26	Exp	1	1	C9	2017-10-10T00:00:00Z	2017-10-04T00:00:00Z	Oxygen	dcm	train	FALSE	8.52632	7.19239	1.33393
e26-10-1-1-D4	1	24	5	12	0.12	7.2	90	750	12.7	2.28	6.63	1	2.5	0.1	1	230	30	48	0.01	16	0.025	e26	Exp	1	2	D4	2017-10-10T00:00:00Z	2017-10-04T00:00:00Z	Oxygen	dcm	train	FALSE	8.32146	7.7648	0.556666
e26-11-1-1-C8	1	24	5	12	0.12	7.2	90	750	12.7	2.28	6.63	2	10	0.1	1	230	30	48	0.01	16	0.025	e26	Exp	1	3	C8	2017-10-10T00:00:00Z	2017-10-04T00:00:00Z	Oxygen	dcm	train	FALSE	9.30207	9.82061	-0.518549
e26-12-1-1-B5	1	24	5	12	0.12	7.2	90	750	12.7	2.28	6.63	1	10	0.1	1	230	30	48	0.01	16	0.025	e26	Exp	1	4	B5	2017-10-10T00:00:00Z	2017-10-04T00:00:00Z	Oxygen	dcm	train	FALSE	10.8704	10.393	0.477328
e26-13-1-1-D3	1	24	5	12	0.12	7.2	90	750	12.7	2.28	6.63	2	2.5	0.1	1	460	30	48	0.01	16	0.025	e26	Exp	1	5	D3	2017-10-10T00:00:00Z	2017-10-04T00:00:00Z	Oxygen	dcm	train	FALSE	9.93005	8.59973	1.33033
e26-14-1-1-C6	1	24	5	12	0.12	7.2	90	750	12.7	2.28	6.63	1	2.5	0.1	1	460	30	48	0.01	16	0.025	e26	Exp	1	6	C6	2017-10-10T00:00:00Z	2017-10-04T00:00:00Z	Oxygen	dcm	train	FALSE	10.5715	9.17214	1.39933
e26-15-1-1-C10	1	24	5	12	0.12	7.2	90	750	12.7	2.28	6.63	2	10	0.1	1	460	30	48	0.01	16	0.025	e26	Exp	1	7	C10	2017-10-10T00:00:00Z	2017-10-04T00:00:00Z	Oxygen	dcm	train	FALSE	11.1793	10.7644	0.414955
e26-16-1-1-C4	1	24	5	12	0.12	7.2	90	750	12.7	2.28	6.63	1	10	0.1	1	460	30	48	0.01	16	0.025	e26	Exp	1	8	C4	2017-10-10T00:00:00Z	2017-10-04T00:00:00Z	Oxygen	dcm	train	FALSE	10.7058	11.3368	-0.630967
e26-17-5-1-E6	1	24	5	12	0.12	7.2	90	750	12.7	2.28	6.63	2	2.5	0.3	2	230	30	48	0.01	16	0.025	e26	Exp	1	1	E6	2017-10-10T00:00:00Z	2017-10-04T00:00:00Z	Oxygen	dcm	train	FALSE	4.57033	5.77253	-1.2022
e26-18-1-1-E8	1	24	5	12	0.12	7.2	90	750	12.7	2.28	6.63	1	2.5	0.3	2	230	30	48	0.01	16	0.025	e26	Exp	1	2	E8	2017-10-10T00:00:00Z	2017-10-04T00:00:00Z	Oxygen	dcm	train	FALSE	5.06063	5.93373	-0.873097
e26-19-1-1-E9	1	24	5	12	0.12	7.2	90	750	12.7	2.28	6.63	2	10	0.3	2	230	30	48	0.01	16	0.025	e26	Exp	1	3	E9	2017-10-10T00:00:00Z	2017-10-04T00:00:00Z	Oxygen	dcm	train	FALSE	8.58341	8.40076	0.182644
e26-20-1-1-F4	1	24	5	12	0.12	7.2	90	750	12.7	2.28	6.63	1	10	0.3	2	230	30	48	0.01	16	0.025	e26	Exp	1	4	F4	2017-10-10T00:00:00Z	2017-10-04T00:00:00Z	Oxygen	dcm	train	FALSE	8.7849	8.56196	0.222943
e26-21-1-1-E7	1	24	5	12	0.12	7.2	90	750	12.7	2.28	6.63	2	2.5	0.3	2	460	30	48	0.01	16	0.025	e26	Exp	1	5	E7	2017-10-10T00:00:00Z	2017-10-04T00:00:00Z	Oxygen	dcm	train	FALSE	8.76139	8.40294	0.358449
e26-22-1-1-F6	1	24	5	12	0.12	7.2	90	750	12.7	2.28	6.63	1	2.5	0.3	2	460	30	48	0.01	16	0.025	e26	Exp	1	6	F6	2017-10-10T00:00:00Z	2017-10-04T00:00:00Z	Oxygen	dcm	train	FALSE	9.1946	8.56414	0.630465
e26-23-1-1-D9	1	24	5	12	0.12	7.2	90	750	12.7	2.28	6.63	2	10	0.3	2	460	30	48	0.01	16	0.025	e26	Exp	1	7	D9	2017-10-10T00:00:00Z	2017-10-04T00:00:00Z	Oxygen	dcm	train	FALSE	9.62445	10.5676	-0.943118
e26-24-1-1-F3	1	24	5	12	0.12	7.2	90	750	12.7	2.28	6.63	1	10	0.3	2	460	30	48	0.01	16	0.025	e26	Exp	1	8	F3	2017-10-10T00:00:00Z	2017-10-04T00:00:00Z	Oxygen	dcm	train	FALSE	10.1114	10.7288	-0.61737
e26-25-1-1-B3	1	24	5	12	0.12	7.2	90	750	12.7	2.28	6.63	2	2.5	0.3	1	230	30	48	0.01	16	0.025	e26	Exp	1	1	B3	2017-10-10T00:00:00Z	2017-10-04T00:00:00Z	Oxygen	dcm	train	FALSE	7.74721	5.52872	2.21848
e26-26-1-1-B10	1	24	5	12	0.12	7.2	90	750	12.7	2.28	6.63	1	2.5	0.3	1	230	30	48	0.01	16	0.025	e26	Exp	1	2	B10	2017-10-10T00:00:00Z	2017-10-04T00:00:00Z	Oxygen	dcm	train	FALSE	4.11361	5.68992	-1.57631
e26-27-1-1-C7	1	24	5	12	0.12	7.2	90	750	12.7	2.28	6.63	2	10	0.3	1	230	30	48	0.01	16	0.025	e26	Exp	1	3	C7	2017-10-10T00:00:00Z	2017-10-04T00:00:00Z	Oxygen	dcm	train	FALSE	8.11661	8.15695	-0.0403396
e26-28-1-1-B8	1	24	5	12	0.12	7.2	90	750	12.7	2.28	6.63	1	10	0.3	1	230	30	48	0.01	16	0.025	e26	Exp	1	4	B8	2017-10-10T00:00:00Z	2017-10-04T00:00:00Z	Oxygen	dcm	train	FALSE	9.38602	8.31815	1.06787
e26-29-1-1-B9	1	24	5	12	0.12	7.2	90	750	12.7	2.28	6.63	2	2.5	0.3	1	460	30	48	0.01	16	0.025	e26	Exp	1	5	B9	2017-10-10T00:00:00Z	2017-10-04T00:00:00Z	Oxygen	dcm	train	FALSE	8.08639	8.15913	-0.0727445
e26-30-1-1-D6	1	24	5	12	0.12	7.2	90	750	12.7	2.28	6.63	1	2.5	0.3	1	460	30	48	0.01	16	0.025	e26	Exp	1	6	D6	2017-10-10T00:00:00Z	2017-10-04T00:00:00Z	Oxygen	dcm	train	FALSE	9.65468	8.32033	1.33435
e26-31-1-1-D5	1	24	5	12	0.12	7.2	90	750	12.7	2.28	6.63	2	10	0.3	1	460	30	48	0.01	16	0.025	e26	Exp	1	7	D5	2017-10-10T00:00:00Z	2017-10-04T00:00:00Z	Oxygen	dcm	train	FALSE	9.82259	10.3238	-0.501174
e26-32-1-1-C3	1	24	5	12	0.12	7.2	90	750	12.7	2.28	6.63	1	10	0.3	1	460	30	48	0.01	16	0.025	e26	Exp	1	8	C3	2017-10-10T00:00:00Z	2017-10-04T00:00:00Z	Oxygen	dcm	train	FALSE	10.2961	10.485	-0.188859
e27-1-1-1-E9	2	20	3	10	0	6.7	70	850	7.06	4	13.3	2	2.5	0.1	1	460	30	48	0.01	16	0.025	e27	Exp	1	1	E9	2017-10-11T00:00:00Z	2017-10-05T00:00:00Z	Media	dcm	train	FALSE	7.89833	7.07938	0.818949
e27-2-1-1-B4	1	20	3	10	0	7.5	110	850	17.8	1.01	9.22	2	2.5	0.1	1	460	30	48	0.01	16	0.025	e27	Exp	1	1	B4	2017-10-11T00:00:00Z	2017-10-05T00:00:00Z	Media	dcm	train	FALSE	3.99272	4.34709	-0.35437
e27-3-1-1-E5	2	28	3	10	0	7.5	110	650	17.8	1.01	1.98	2	2.5	0.1	1	460	30	48	0.01	16	0.025	e27	Exp	1	1	E5	2017-10-11T00:00:00Z	2017-10-05T00:00:00Z	Media	dcm	train	FALSE	8.75132	8.6774	0.0739189
e27-4-1-1-F8	1	28	3	10	0	6.7	70	650	7.06	4	6.1	2	2.5	0.1	1	460	30	48	0.01	16	0.025	e27	Exp	1	1	F8	2017-10-11T00:00:00Z	2017-10-05T00:00:00Z	Media	dcm	train	FALSE	6.96138	8.19443	-1.23304
e27-5-1-1-F7	2	20	7	10	0	7.5	70	650	11.4	0.643	5.49	2	2.5	0.1	1	460	30	48	0.01	16	0.025	e27	Exp	1	1	F7	2017-10-11T00:00:00Z	2017-10-05T00:00:00Z	Media	dcm	train	FALSE	7.84124	9.01658	-1.17534
e27-6-1-1-B2	1	20	7	10	0	6.7	110	650	11.1	6.28	3.22	2	2.5	0.1	1	460	30	48	0.01	16	0.025	e27	Exp	1	1	B2	2017-10-11T00:00:00Z	2017-10-05T00:00:00Z	Media	dcm	train	FALSE	5.88004	7.6336	-1.75357
e27-7-1-1-B8	2	28	7	10	0	6.7	110	850	11.1	6.28	7.66	2	2.5	0.1	1	460	30	48	0.01	16	0.025	e27	Exp	1	1	B8	2017-10-11T00:00:00Z	2017-10-05T00:00:00Z	Media	dcm	train	FALSE	10.5379	10.0993	0.43863
e27-8-1-1-E4	1	28	7	10	0	7.5	70	850	11.4	0.643	9.93	2	2.5	0.1	1	460	30	48	0.01	16	0.025	e27	Exp	1	1	E4	2017-10-11T00:00:00Z	2017-10-05T00:00:00Z	Media	dcm	train	FALSE	6.78676	8.26697	-1.48021
e27-9-1-1-B6	2	20	3	14	0	6.7	110	650	11.1	6.28	3.79	2	2.5	0.1	1	460	30	48	0.01	16	0.025	e27	Exp	1	1	B6	2017-10-11T00:00:00Z	2017-10-05T00:00:00Z	Media	dcm	train	FALSE	8.10318	7.93866	0.164515
e27-10-1-1-D8	1	20	3	14	0	7.5	70	650	11.4	0.643	6.06	2	2.5	0.1	1	460	30	48	0.01	16	0.025	e27	Exp	1	1	D8	2017-10-11T00:00:00Z	2017-10-05T00:00:00Z	Media	dcm	train	FALSE	4.64085	6.10637	-1.46552
e27-11-1-1-B9	2	28	3	14	0	7.5	70	850	11.4	0.643	10.5	2	2.5	0.1	1	460	30	48	0.01	16	0.025	e27	Exp	1	1	B9	2017-10-11T00:00:00Z	2017-10-05T00:00:00Z	Media	dcm	train	FALSE	8.12669	8.57203	-0.445346
e27-12-1-1-D6	1	28	3	14	0	6.7	110	850	11.1	6.28	8.22	2	2.5	0.1	1	460	30	48	0.01	16	0.025	e27	Exp	1	1	D6	2017-10-11T00:00:00Z	2017-10-05T00:00:00Z	Media	dcm	train	FALSE	5.13787	7.18906	-2.05119
e27-13-1-1-C2	2	20	7	14	0	7.5	110	850	17.8	1.01	7.25	2	2.5	0.1	1	460	30	48	0.01	16	0.025	e27	Exp	1	1	C2	2017-10-11T00:00:00Z	2017-10-05T00:00:00Z	Media	dcm	train	FALSE	7.6196	8.01121	-0.391615
e27-14-1-1-B5	1	20	7	14	0	6.7	70	850	7.06	4	11.4	2	2.5	0.1	1	460	30	48	0.01	16	0.025	e27	Exp	1	1	B5	2017-10-11T00:00:00Z	2017-10-05T00:00:00Z	Media	dcm	train	FALSE	6.07481	7.52824	-1.45342
e27-15-1-1-C7	2	28	7	14	0	6.7	70	650	7.06	4	4.13	2	2.5	0.1	1	460	30	48	0.01	16	0.025	e27	Exp	1	1	C7	2017-10-11T00:00:00Z	2017-10-05T00:00:00Z	Media	dcm	train	FALSE	12.3748	11.8586	0.516289
e27-16-1-1-E8	1	28	7	14	0	7.5	110	650	17.8	1.01	0.00478	2	2.5	0.1	1	460	30	48	0.01	16	0.025	e27	Exp	1	1	E8	2017-10-11T00:00:00Z	2017-10-05T00:00:00Z	Media	dcm	train	FALSE	7.69012	9.12626	-1.43614
e27-17-1-1-E3	2	20	3	10	0.24	6.7	70	650	7.06	4	7.5	2	2.5	0.1	1	460	30	48	0.01	16	0.025	e27	Exp	1	1	E3	2017-10-11T00:00:00Z	2017-10-05T00:00:00Z	Media	dcm	train	FALSE	8.62035	8.18424	0.436111
e27-18-1-1-D7	1	20	3	10	0.24	7.5	110	650	17.8	1.01	3.38	2	2.5	0.1	1	460	30	48	0.01	16	0.025	e27	Exp	1	1	D7	2017-10-11T00:00:00Z	2017-10-05T00:00:00Z	Media	dcm	train	FALSE	6.23937	8.04953	-1.81016
e27-19-1-1-F3	2	28	3	10	0.24	7.5	110	850	17.8	1.01	7.82	2	2.5	0.1	1	460	30	48	0.01	16	0.025	e27	Exp	1	1	F3	2017-10-11T00:00:00Z	2017-10-05T00:00:00Z	Media	dcm	train	FALSE	8.22408	7.9176	0.306476
e27-20-1-1-F4	1	28	3	10	0.24	6.7	70	850	7.06	4	11.9	2	2.5	0.1	1	460	30	48	0.01	16	0.025	e27	Exp	1	1	F4	2017-10-11T00:00:00Z	2017-10-05T00:00:00Z	Media	dcm	train	FALSE	8.80169	10.0322	-1.23052
e27-21-1-1-D3	2	20	7	10	0.24	7.5	70	850	11.4	0.643	11.3	2	2.5	0.1	1	460	30	48	0.01	16	0.025	e27	Exp	1	1	D3	2017-10-11T00:00:00Z	2017-10-05T00:00:00Z	Media	dcm	train	FALSE	7.18974	8.25678	-1.06704
e27-22-1-1-B7	1	20	7	10	0.24	6.7	110	850	11.1	6.28	9.06	2	2.5	0.1	1	460	30	48	0.01	16	0.025	e27	Exp	1	1	B7	2017-10-11T00:00:00Z	2017-10-05T00:00:00Z	Media	dcm	train	FALSE	7.77072	9.47139	-1.70067
e27-23-1-1-C8	2	28	7	10	0.24	6.7	110	650	11.1	6.28	1.82	2	2.5	0.1	1	460	30	48	0.01	16	0.025	e27	Exp	1	1	C8	2017-10-11T00:00:00Z	2017-10-05T00:00:00Z	Media	dcm	train	FALSE	11.3271	11.2041	0.122957
e27-24-1-1-D9	1	28	7	10	0.24	7.5	70	650	11.4	0.643	4.09	2	2.5	0.1	1	460	30	48	0.01	16	0.025	e27	Exp	1	1	D9	2017-10-11T00:00:00Z	2017-10-05T00:00:00Z	Media	dcm	train	FALSE	10.3498	11.9694	-1.61958
e27-25-1-1-C6	2	20	3	14	0.24	6.7	110	850	11.1	6.28	9.63	2	2.5	0.1	1	460	30	48	0.01	16	0.025	e27	Exp	1	1	C6	2017-10-11T00:00:00Z	2017-10-05T00:00:00Z	Media	dcm	train	FALSE	6.76325	7.17887	-0.415618
e27-26-1-1-C4	1	20	3	14	0.24	7.5	70	850	11.4	0.643	11.9	2	2.5	0.1	1	460	30	48	0.01	16	0.025	e27	Exp	1	1	C4	2017-10-11T00:00:00Z	2017-10-05T00:00:00Z	Media	dcm	train	FALSE	6.42743	7.94416	-1.51674
e27-27-1-1-C5	2	28	3	14	0.24	7.5	70	650	11.4	0.643	4.65	2	2.5	0.1	1	460	30	48	0.01	16	0.025	e27	Exp	1	1	C5	2017-10-11T00:00:00Z	2017-10-05T00:00:00Z	Media	dcm	train	FALSE	8.80841	9.67689	-0.868482
e27-28-1-1-D4	1	28	3	14	0.24	6.7	110	650	11.1	6.28	2.38	2	2.5	0.1	1	460	30	48	0.01	16	0.025	e27	Exp	1	1	D4	2017-10-11T00:00:00Z	2017-10-05T00:00:00Z	Media	dcm	train	FALSE	9.25505	10.8915	-1.63645
e27-29-1-1-C3	2	20	7	14	0.24	7.5	110	650	17.8	1.01	1.41	2	2.5	0.1	1	460	30	48	0.01	16	0.025	e27	Exp	1	1	C3	2017-10-11T00:00:00Z	2017-10-05T00:00:00Z	Media	dcm	train	FALSE	9.80916	9.11607	0.693091
e27-30-1-1-F2	1	20	7	14	0.24	6.7	70	650	7.06	4	5.53	2	2.5	0.1	1	460	30	48	0.01	16	0.025	e27	Exp	1	1	F2	2017-10-11T00:00:00Z	2017-10-05T00:00:00Z	Media	dcm	train	FALSE	10.9946	11.2307	-0.236069
e27-31-1-1-F9	2	28	7	14	0.24	6.7	70	850	7.06	4	9.97	2	2.5	0.1	1	460	30	48	0.01	16	0.025	e27	Exp	1	1	F9	2017-10-11T00:00:00Z	2017-10-05T00:00:00Z	Media	dcm	train	FALSE	11.8913	11.0988	0.792503
e27-32-1-1-C9	1	28	7	14	0.24	7.5	110	850	17.8	1.01	5.84	2	2.5	0.1	1	460	30	48	0.01	16	0.025	e27	Exp	1	1	C9	2017-10-11T00:00:00Z	2017-10-05T00:00:00Z	Media	dcm	train	FALSE	9.48677	10.964	-1.47728
e28-1-1-1-E2	1	24	5	12	0.12	7.2	90	750	12.7	2.28	6.63	2	2.5	0.1	1	460	30	24	0.0025	3	0.00625	e28	Exp	1	1	E2	2017-10-16T00:00:00Z	2017-10-05T00:00:00Z	Other	dcm	train	FALSE	10.6789	8.97318	1.70576
e28-2-1-1-B3	1	24	5	12	0.12	7.2	90	750	12.7	2.28	6.63	2	2.5	0.1	1	460	37	24	0.0025	3	0.00625	e28	Exp	1	2	B3	2017-10-16T00:00:00Z	2017-10-05T00:00:00Z	Other	dcm	train	FALSE	9.05692	8.30362	0.753293
e28-3-1-3-C4	1	24	5	12	0.12	7.2	90	750	12.7	2.28	6.63	2	2.5	0.1	1	460	30	72	0.0025	3	0.00625	e28	Exp	3	3	C4	2017-10-16T00:00:00Z	2017-10-05T00:00:00Z	Other	dcm	train	FALSE	9.3961	7.72308	1.67301
e28-4-1-3-B4	1	24	5	12	0.12	7.2	90	750	12.7	2.28	6.63	2	2.5	0.1	1	460	37	72	0.0025	3	0.00625	e28	Exp	3	4	B4	2017-10-16T00:00:00Z	2017-10-05T00:00:00Z	Other	dcm	train	FALSE	10.7663	9.27331	1.49294
e28-5-1-1-B6	1	24	5	12	0.12	7.2	90	750	12.7	2.28	6.63	2	2.5	0.1	1	460	30	24	0.04	3	0.00625	e28	Exp	1	1	B6	2017-10-16T00:00:00Z	2017-10-05T00:00:00Z	Other	dcm	train	FALSE	10.1584	9.42317	0.735238
e28-6-1-1-D3	1	24	5	12	0.12	7.2	90	750	12.7	2.28	6.63	2	2.5	0.1	1	460	37	24	0.04	3	0.00625	e28	Exp	1	2	D3	2017-10-16T00:00:00Z	2017-10-05T00:00:00Z	Other	dcm	train	FALSE	9.56401	8.75362	0.81039
e28-7-1-3-C3	1	24	5	12	0.12	7.2	90	750	12.7	2.28	6.63	2	2.5	0.1	1	460	30	72	0.04	3	0.00625	e28	Exp	3	3	C3	2017-10-16T00:00:00Z	2017-10-05T00:00:00Z	Other	dcm	train	FALSE	10.2524	8.17308	2.07937
e28-8-1-3-D4	1	24	5	12	0.12	7.2	90	750	12.7	2.28	6.63	2	2.5	0.1	1	460	37	72	0.04	3	0.00625	e28	Exp	3	4	D4	2017-10-16T00:00:00Z	2017-10-05T00:00:00Z	Other	dcm	train	FALSE	10.5513	9.7233	0.828021
e28-9-1-1-B4	1	24	5	12	0.12	7.2	90	750	12.7	2.28	6.63	2	2.5	0.1	1	460	30	24	0.0025	16 + 96	0.00625	e28	Exp	1	1	B4	2017-10-16T00:00:00Z	2017-10-05T00:00:00Z	Other	dcm	train	FALSE	11.2599	9.86774	1.39217
e28-10-1-1-D5	1	24	5	12	0.12	7.2	90	750	12.7	2.28	6.63	2	2.5	0.1	1	460	37	24	0.0025	16 + 96	0.00625	e28	Exp	1	2	D5	2017-10-16T00:00:00Z	2017-10-05T00:00:00Z	Other	dcm	train	FALSE	9.62445	9.19819	0.426268
e28-11-1-3-B6	1	24	5	12	0.12	7.2	90	750	12.7	2.28	6.63	2	2.5	0.1	1	460	30	72	0.0025	16 + 96	0.00625	e28	Exp	3	3	B6	2017-10-16T00:00:00Z	2017-10-05T00:00:00Z	Other	dcm	train	FALSE	8.79833	8.61765	0.180686
e28-12-1-3-B2	1	24	5	12	0.12	7.2	90	750	12.7	2.28	6.63	2	2.5	0.1	1	460	37	72	0.0025	16 + 96	0.00625	e28	Exp	3	4	B2	2017-10-16T00:00:00Z	2017-10-05T00:00:00Z	Other	dcm	train	FALSE	9.92669	10.1679	-0.241178
e28-13-1-1-C3	1	24	5	12	0.12	7.2	90	750	12.7	2.28	6.63	2	2.5	0.1	1	460	30	24	0.04	16 + 96	0.00625	e28	Exp	1	1	C3	2017-10-16T00:00:00Z	2017-10-05T00:00:00Z	Other	dcm	train	FALSE	10.642	10.3177	0.324257
e28-14-1-1-C2	1	24	5	12	0.12	7.2	90	750	12.7	2.28	6.63	2	2.5	0.1	1	460	37	24	0.04	16 + 96	0.00625	e28	Exp	1	2	C2	2017-10-16T00:00:00Z	2017-10-05T00:00:00Z	Other	dcm	train	FALSE	9.32893	9.64818	-0.31925
e28-15-1-3-C5	1	24	5	12	0.12	7.2	90	750	12.7	2.28	6.63	2	2.5	0.1	1	460	30	72	0.04	16 + 96	0.00625	e28	Exp	3	3	C5	2017-10-16T00:00:00Z	2017-10-05T00:00:00Z	Other	dcm	train	FALSE	9.92669	9.06764	0.859054
e28-16-1-3-B5	1	24	5	12	0.12	7.2	90	750	12.7	2.28	6.63	2	2.5	0.1	1	460	37	72	0.04	16 + 96	0.00625	e28	Exp	3	4	B5	2017-10-16T00:00:00Z	2017-10-05T00:00:00Z	Other	dcm	train	FALSE	10.5983	10.6179	-0.0195286
e28-17-1-1-E3	1	24	5	12	0.12	7.2	90	750	12.7	2.28	6.63	2	2.5	0.1	1	460	30	24	0.0025	3	0.1	e28	Exp	1	1	E3	2017-10-16T00:00:00Z	2017-10-05T00:00:00Z	Other	dcm	train	FALSE	10.9174	9.24771	1.66966
e28-18-1-1-C6	1	24	5	12	0.12	7.2	90	750	12.7	2.28	6.63	2	2.5	0.1	1	460	37	24	0.0025	3	0.1	e28	Exp	1	2	C6	2017-10-16T00:00:00Z	2017-10-05T00:00:00Z	Other	dcm	train	FALSE	9.22818	8.57815	0.650035
e28-19-1-3-D2	1	24	5	12	0.12	7.2	90	750	12.7	2.28	6.63	2	2.5	0.1	1	460	30	72	0.0025	3	0.1	e28	Exp	3	3	D2	2017-10-16T00:00:00Z	2017-10-05T00:00:00Z	Other	dcm	train	FALSE	9.40617	7.99761	1.40856
e28-20-1-3-E6	1	24	5	12	0.12	7.2	90	750	12.7	2.28	6.63	2	2.5	0.1	1	460	37	72	0.0025	3	0.1	e28	Exp	3	4	E6	2017-10-16T00:00:00Z	2017-10-05T00:00:00Z	Other	dcm	train	FALSE	10.1416	9.54784	0.593785
e28-21-1-1-D2	1	24	5	12	0.12	7.2	90	750	12.7	2.28	6.63	2	2.5	0.1	1	460	30	24	0.04	3	0.1	e28	Exp	1	1	D2	2017-10-16T00:00:00Z	2017-10-05T00:00:00Z	Other	dcm	train	FALSE	10.3834	9.6977	0.685711
e28-22-1-1-D6	1	24	5	12	0.12	7.2	90	750	12.7	2.28	6.63	2	2.5	0.1	1	460	37	24	0.04	3	0.1	e28	Exp	1	2	D6	2017-10-16T00:00:00Z	2017-10-05T00:00:00Z	Other	dcm	train	FALSE	8.14012	9.02814	-0.888024
e28-23-1-3-D5	1	24	5	12	0.12	7.2	90	750	12.7	2.28	6.63	2	2.5	0.1	1	460	30	72	0.04	3	0.1	e28	Exp	3	3	D5	2017-10-16T00:00:00Z	2017-10-05T00:00:00Z	Other	dcm	train	FALSE	9.3558	8.4476	0.908193
e28-24-1-3-E5	1	24	5	12	0.12	7.2	90	750	12.7	2.28	6.63	2	2.5	0.1	1	460	37	72	0.04	3	0.1	e28	Exp	3	4	E5	2017-10-16T00:00:00Z	2017-10-05T00:00:00Z	Other	dcm	train	FALSE	8.85206	9.99783	-1.14577
e28-25-1-1-E5	1	24	5	12	0.12	7.2	90	750	12.7	2.28	6.63	2	2.5	0.1	1	460	30	24	0.0025	16 + 96	0.1	e28	Exp	1	1	E5	2017-10-16T00:00:00Z	2017-10-05T00:00:00Z	Other	dcm	train	FALSE	11.0383	10.1423	0.895995
e28-26-1-1-C5	1	24	5	12	0.12	7.2	90	750	12.7	2.28	6.63	2	2.5	0.1	1	460	37	24	0.0025	16 + 96	0.1	e28	Exp	1	2	C5	2017-10-16T00:00:00Z	2017-10-05T00:00:00Z	Other	dcm	train	FALSE	8.93602	9.47271	-0.536695
e28-27-1-3-C2	1	24	5	12	0.12	7.2	90	750	12.7	2.28	6.63	2	2.5	0.1	1	460	30	72	0.0025	16 + 96	0.1	e28	Exp	3	3	C2	2017-10-16T00:00:00Z	2017-10-05T00:00:00Z	Other	dcm	train	FALSE	9.74871	8.89217	0.856536
e28-28-1-3-C6	1	24	5	12	0.12	7.2	90	750	12.7	2.28	6.63	2	2.5	0.1	1	460	37	72	0.0025	16 + 96	0.1	e28	Exp	3	4	C6	2017-10-16T00:00:00Z	2017-10-05T00:00:00Z	Other	dcm	train	FALSE	10.2021	10.4424	-0.240332
e28-29-1-1-C4	1	24	5	12	0.12	7.2	90	750	12.7	2.28	6.63	2	2.5	0.1	1	460	30	24	0.04	16 + 96	0.1	e28	Exp	1	1	C4	2017-10-16T00:00:00Z	2017-10-05T00:00:00Z	Other	dcm	train	FALSE	11.1088	10.5923	0.516523
e28-30-1-1-E6	1	24	5	12	0.12	7.2	90	750	12.7	2.28	6.63	2	2.5	0.1	1	460	37	24	0.04	16 + 96	0.1	e28	Exp	1	2	E6	2017-10-16T00:00:00Z	2017-10-05T00:00:00Z	Other	dcm	train	FALSE	9.02669	9.92271	-0.896017
e28-31-1-3-E4	1	24	5	12	0.12	7.2	90	750	12.7	2.28	6.63	2	2.5	0.1	1	460	30	72	0.04	16 + 96	0.1	e28	Exp	3	3	E4	2017-10-16T00:00:00Z	2017-10-05T00:00:00Z	Other	dcm	train	FALSE	9.30207	9.34217	-0.0401025
e28-32-1-3-D3	1	24	5	12	0.12	7.2	90	750	12.7	2.28	6.63	2	2.5	0.1	1	460	37	72	0.04	16 + 96	0.1	e28	Exp	3	4	D3	2017-10-16T00:00:00Z	2017-10-05T00:00:00Z	Other	dcm	train	FALSE	9.62445	10.8924	-1.26794
e30-1-1-1-D6	2	20	7	12	0.24	7.5	90	750	14.6	0.827	6.37	2	2.5	0.1	1	460	30	24	0.01	16	0.025	e30	Exp	1	1	D6	2017-10-25T00:00:00Z	2017-10-18T00:00:00Z	e30	dcm	test_1	TRUE	10.1416	9.31147	0.830149
e30-2-1-1-B8	2	20	3	12	0	7.5	90	750	14.6	0.827	7.64	2	10	0.1	1	460	30	24	0.01	16	0.025	e30	Exp	1	2	B8	2017-10-25T00:00:00Z	2017-10-18T00:00:00Z	e30	dcm	test_1	TRUE	8.52296	9.62404	-1.10109
e30-3-1-1-D5	2	20	3	12	0.24	7.5	90	750	14.6	0.827	7.64	2	2.5	0.3	1	460	30	24	0.01	16	0.025	e30	Exp	1	1	D5	2017-10-25T00:00:00Z	2017-10-18T00:00:00Z	e30	dcm	test_1	TRUE	8.39535	7.19135	1.204
e30-4-1-1-B6	2	20	7	12	0	7.5	90	750	14.6	0.827	6.37	2	10	0.3	1	460	30	24	0.01	16	0.025	e30	Exp	1	2	B6	2017-10-25T00:00:00Z	2017-10-18T00:00:00Z	e30	dcm	test_1	TRUE	11.2801	10.863	0.417077
e30-5-1-2-D3	2	20	3	12	0	6.7	90	750	9.08	5.14	8.56	2	2.5	0.1	1	460	30	48	0.01	16	0.025	e30	Exp	2	3	D3	2017-10-25T00:00:00Z	2017-10-18T00:00:00Z	e30	dcm	test_1	TRUE	8.49945	7.50902	0.990428
e30-6-1-2-B7	2	20	7	12	0.24	6.7	90	750	9.08	5.14	7.29	2	10	0.1	1	460	30	48	0.01	16	0.025	e30	Exp	2	4	B7	2017-10-25T00:00:00Z	2017-10-18T00:00:00Z	e30	dcm	test_1	TRUE	12.0457	11.5257	0.520021
e30-7-1-2-E3	2	20	7	12	0	6.7	90	750	9.08	5.14	7.29	2	2.5	0.3	1	460	30	48	0.01	16	0.025	e30	Exp	2	3	E3	2017-10-25T00:00:00Z	2017-10-18T00:00:00Z	e30	dcm	test_1	TRUE	10.9274	8.74796	2.17948
e30-8-1-2-B2	2	20	3	12	0.24	6.7	90	750	9.08	5.14	8.56	2	10	0.3	1	460	30	48	0.01	16	0.025	e30	Exp	2	4	B2	2017-10-25T00:00:00Z	2017-10-18T00:00:00Z	e30	dcm	test_1	TRUE	8.36176	9.40559	-1.04383
e30-9-1-1-E7	2	20	3	12	0.24	6.7	90	750	9.08	5.14	8.56	2	2.5	0.1	1	460	37	24	0.01	16	0.025	e30	Exp	1	5	E7	2017-10-25T00:00:00Z	2017-10-18T00:00:00Z	e30	dcm	test_1	TRUE	8.76139	7.63704	1.12435
e30-10-1-1-C3	2	20	7	12	0	6.7	90	750	9.08	5.14	7.29	2	10	0.1	1	460	37	24	0.01	16	0.025	e30	Exp	1	6	C3	2017-10-25T00:00:00Z	2017-10-18T00:00:00Z	e30	dcm	test_1	TRUE	11.1894	11.3087	-0.119289
e30-11-1-1-E9	2	20	7	12	0.24	6.7	90	750	9.08	5.14	7.29	2	2.5	0.3	1	460	37	24	0.01	16	0.025	e30	Exp	1	5	E9	2017-10-25T00:00:00Z	2017-10-18T00:00:00Z	e30	dcm	test_1	TRUE	11.6159	8.87598	2.7399
e30-12-1-1-C5	2	20	3	12	0	6.7	90	750	9.08	5.14	8.56	2	10	0.3	1	460	37	24	0.01	16	0.025	e30	Exp	1	6	C5	2017-10-25T00:00:00Z	2017-10-18T00:00:00Z	e30	dcm	test_1	TRUE	9.76214	9.18855	0.57359
e30-13-1-2-E8	2	20	7	12	0	7.5	90	750	14.6	0.827	6.37	2	2.5	0.1	1	460	37	48	0.01	16	0.025	e30	Exp	2	7	E8	2017-10-25T00:00:00Z	2017-10-18T00:00:00Z	e30	dcm	test_1	TRUE	10.2659	8.95423	1.31165
e30-14-1-2-C4	2	20	3	12	0.24	7.5	90	750	14.6	0.827	7.64	2	10	0.1	1	460	37	48	0.01	16	0.025	e30	Exp	2	8	C4	2017-10-25T00:00:00Z	2017-10-18T00:00:00Z	e30	dcm	test_1	TRUE	9.99386	9.61186	0.382002
e30-15-1-2-F3	2	20	3	12	0	7.5	90	750	14.6	0.827	7.64	2	2.5	0.3	1	460	37	48	0.01	16	0.025	e30	Exp	2	7	F3	2017-10-25T00:00:00Z	2017-10-18T00:00:00Z	e30	dcm	test_1	TRUE	7.68004	6.83411	0.845938
e30-16-1-2-C3	2	20	7	12	0.24	7.5	90	750	14.6	0.827	6.37	2	10	0.3	1	460	37	48	0.01	16	0.025	e30	Exp	2	8	C3	2017-10-25T00:00:00Z	2017-10-18T00:00:00Z	e30	dcm	test_1	TRUE	10.5513	10.8508	-0.299471
e30-17-1-1-D2	2	28	7	12	0	6.7	90	750	9.08	5.14	5.89	2	2.5	0.1	1	460	30	24	0.01	16	0.025	e30	Exp	1	1	D2	2017-10-25T00:00:00Z	2017-10-18T00:00:00Z	e30	dcm	test_1	TRUE	12.264	11.604	0.660063
e30-18-1-1-B2	2	28	3	12	0.24	6.7	90	750	9.08	5.14	7.16	2	10	0.1	1	460	30	24	0.01	16	0.025	e30	Exp	1	2	B2	2017-10-25T00:00:00Z	2017-10-18T00:00:00Z	e30	dcm	test_1	TRUE	11.0786	12.2616	-1.18302
e30-19-1-1-D3	2	28	3	12	0	6.7	90	750	9.08	5.14	7.16	2	2.5	0.3	1	460	30	24	0.01	16	0.025	e30	Exp	1	1	D3	2017-10-25T00:00:00Z	2017-10-18T00:00:00Z	e30	dcm	test_1	TRUE	11.2129	9.48383	1.72906
e30-20-1-1-B4	2	28	7	12	0.24	6.7	90	750	9.08	5.14	5.89	2	10	0.3	1	460	30	24	0.01	16	0.025	e30	Exp	1	2	B4	2017-10-25T00:00:00Z	2017-10-18T00:00:00Z	e30	dcm	test_1	TRUE	13.4898	13.5005	-0.0107523
e30-21-1-2-D8	2	28	3	12	0.24	7.5	90	750	14.6	0.827	6.23	2	2.5	0.1	1	460	30	48	0.01	16	0.025	e30	Exp	2	3	D8	2017-10-25T00:00:00Z	2017-10-18T00:00:00Z	e30	dcm	test_1	TRUE	7.70355	8.79724	-1.09369
e30-22-1-2-B6	2	28	7	12	0	7.5	90	750	14.6	0.827	4.96	2	10	0.1	1	460	30	48	0.01	16	0.025	e30	Exp	2	4	B6	2017-10-25T00:00:00Z	2017-10-18T00:00:00Z	e30	dcm	test_1	TRUE	13.1707	12.4689	0.701861
e30-23-1-2-D4	2	28	7	12	0.24	7.5	90	750	14.6	0.827	4.96	2	2.5	0.3	1	460	30	48	0.01	16	0.025	e30	Exp	2	3	D4	2017-10-25T00:00:00Z	2017-10-18T00:00:00Z	e30	dcm	test_1	TRUE	10.5513	10.0362	0.515141
e30-24-1-2-B3	2	28	3	12	0	7.5	90	750	14.6	0.827	6.23	2	10	0.3	1	460	30	48	0.01	16	0.025	e30	Exp	2	4	B3	2017-10-25T00:00:00Z	2017-10-18T00:00:00Z	e30	dcm	test_1	TRUE	9.42296	10.3488	-0.925792
e30-25-1-1-E3	2	28	3	12	0	7.5	90	750	14.6	0.827	6.23	2	2.5	0.1	1	460	37	24	0.01	16	0.025	e30	Exp	1	5	E3	2017-10-25T00:00:00Z	2017-10-18T00:00:00Z	e30	dcm	test_1	TRUE	8.62035	8.58021	0.0401387
e30-26-1-1-C4	2	28	7	12	0.24	7.5	90	750	14.6	0.827	4.96	2	10	0.1	1	460	37	24	0.01	16	0.025	e30	Exp	1	6	C4	2017-10-25T00:00:00Z	2017-10-18T00:00:00Z	e30	dcm	test_1	TRUE	12.526	12.5969	-0.0709385
e30-27-1-1-E6	2	28	7	12	0	7.5	90	750	14.6	0.827	4.96	2	2.5	0.3	1	460	37	24	0.01	16	0.025	e30	Exp	1	5	E6	2017-10-25T00:00:00Z	2017-10-18T00:00:00Z	e30	dcm	test_1	TRUE	11.6965	9.81915	1.87733
e30-28-1-1-C9	2	28	3	12	0.24	7.5	90	750	14.6	0.827	6.23	2	10	0.3	1	460	37	24	0.01	16	0.025	e30	Exp	1	6	C9	2017-10-25T00:00:00Z	2017-10-18T00:00:00Z	e30	dcm	test_1	TRUE	9.50356	10.4768	-0.973215
e30-29-1-2-F5	2	28	7	12	0.24	6.7	90	750	9.08	5.14	5.89	2	2.5	0.1	1	460	37	48	0.01	16	0.025	e30	Exp	2	7	F5	2017-10-25T00:00:00Z	2017-10-18T00:00:00Z	e30	dcm	test_1	TRUE	12.2741	11.5918	0.682323
e30-30-1-2-C5	2	28	3	12	0	6.7	90	750	9.08	5.14	7.16	2	10	0.1	1	460	37	48	0.01	16	0.025	e30	Exp	2	8	C5	2017-10-25T00:00:00Z	2017-10-18T00:00:00Z	e30	dcm	test_1	TRUE	13.8928	11.9043	1.98842
e30-31-1-2-E6	2	28	3	12	0.24	6.7	90	750	9.08	5.14	7.16	2	2.5	0.3	1	460	37	48	0.01	16	0.025	e30	Exp	2	7	E6	2017-10-25T00:00:00Z	2017-10-18T00:00:00Z	e30	dcm	test_1	TRUE	8.9058	9.47165	-0.565851
e30-32-1-2-C7	2	28	7	12	0	6.7	90	750	9.08	5.14	5.89	2	10	0.3	1	460	37	48	0.01	16	0.025	e30	Exp	2	8	C7	2017-10-25T00:00:00Z	2017-10-18T00:00:00Z	e30	dcm	test_1	TRUE	12.9323	13.1433	-0.210974
e30-33-1-1-D9	1	20	7	12	0	6.7	90	750	9.08	5.14	7.29	2	2.5	0.1	1	460	30	24	0.01	16	0.025	e30	Exp	1	1	D9	2017-10-25T00:00:00Z	2017-10-18T00:00:00Z	e30	dcm	test_1	TRUE	7.12258	8.20597	-1.08339
e30-34-1-1-B3	1	20	3	12	0.24	6.7	90	750	9.08	5.14	8.56	2	10	0.1	1	460	30	24	0.01	16	0.025	e30	Exp	1	2	B3	2017-10-25T00:00:00Z	2017-10-18T00:00:00Z	e30	dcm	test_1	TRUE	10.1248	11.4612	-1.33635
e30-35-1-1-D8	1	20	3	12	0	6.7	90	750	9.08	5.14	8.56	2	2.5	0.3	1	460	30	24	0.01	16	0.025	e30	Exp	1	1	D8	2017-10-25T00:00:00Z	2017-10-18T00:00:00Z	e30	dcm	test_1	TRUE	6.87743	6.08585	0.791583
e30-36-1-1-B9	1	20	7	12	0.24	6.7	90	750	9.08	5.14	7.29	2	10	0.3	1	460	30	24	0.01	16	0.025	e30	Exp	1	2	B9	2017-10-25T00:00:00Z	2017-10-18T00:00:00Z	e30	dcm	test_1	TRUE	11.6998	12.7001	-1.00028
e30-37-1-2-E5	1	20	3	12	0.24	7.5	90	750	14.6	0.827	7.64	2	2.5	0.1	1	460	30	48	0.01	16	0.025	e30	Exp	2	3	E5	2017-10-25T00:00:00Z	2017-10-18T00:00:00Z	e30	dcm	test_1	TRUE	8.09311	7.99684	0.096261
e30-38-1-2-B4	1	20	7	12	0	7.5	90	750	14.6	0.827	6.37	2	10	0.1	1	460	30	48	0.01	16	0.025	e30	Exp	2	4	B4	2017-10-25T00:00:00Z	2017-10-18T00:00:00Z	e30	dcm	test_1	TRUE	6.4375	9.07089	-2.63339
e30-39-1-2-E2	1	20	7	12	0.24	7.5	90	750	14.6	0.827	6.37	2	2.5	0.3	1	460	30	48	0.01	16	0.025	e30	Exp	2	3	E2	2017-10-25T00:00:00Z	2017-10-18T00:00:00Z	e30	dcm	test_1	TRUE	9.56401	9.23578	0.328224
e30-40-1-2-B9	1	20	3	12	0	7.5	90	750	14.6	0.827	7.64	2	10	0.3	1	460	30	48	0.01	16	0.025	e30	Exp	2	4	B9	2017-10-25T00:00:00Z	2017-10-18T00:00:00Z	e30	dcm	test_1	TRUE	6.79683	6.95077	-0.153937
e30-41-1-1-E4	1	20	3	12	0	7.5	90	750	14.6	0.827	7.64	2	2.5	0.1	1	460	37	24	0.01	16	0.025	e30	Exp	1	5	E4	2017-10-25T00:00:00Z	2017-10-18T00:00:00Z	e30	dcm	test_1	TRUE	6.32668	5.18222	1.14446
e30-42-1-1-C7	1	20	7	12	0.24	7.5	90	750	14.6	0.827	6.37	2	10	0.1	1	460	37	24	0.01	16	0.025	e30	Exp	1	6	C7	2017-10-25T00:00:00Z	2017-10-18T00:00:00Z	e30	dcm	test_1	TRUE	11.0886	11.7965	-0.707857
e30-43-1-1-E5	1	20	7	12	0	7.5	90	750	14.6	0.827	6.37	2	2.5	0.3	1	460	37	24	0.01	16	0.025	e30	Exp	1	5	E5	2017-10-25T00:00:00Z	2017-10-18T00:00:00Z	e30	dcm	test_1	TRUE	8.39535	6.42116	1.97419
e30-44-1-1-C8	1	20	3	12	0.24	7.5	90	750	14.6	0.827	7.64	2	10	0.3	1	460	37	24	0.01	16	0.025	e30	Exp	1	6	C8	2017-10-25T00:00:00Z	2017-10-18T00:00:00Z	e30	dcm	test_1	TRUE	7.49198	9.67637	-2.18439
e30-45-1-2-E7	1	20	7	12	0.24	6.7	90	750	9.08	5.14	7.29	2	2.5	0.1	1	460	37	48	0.01	16	0.025	e30	Exp	2	7	E7	2017-10-25T00:00:00Z	2017-10-18T00:00:00Z	e30	dcm	test_1	TRUE	9.98378	10.7914	-0.807585
e30-46-1-2-C8	1	20	3	12	0	6.7	90	750	9.08	5.14	8.56	2	10	0.1	1	460	37	48	0.01	16	0.025	e30	Exp	2	8	C8	2017-10-25T00:00:00Z	2017-10-18T00:00:00Z	e30	dcm	test_1	TRUE	11.5454	8.50635	3.039
e30-47-1-2-E9	1	20	3	12	0.24	6.7	90	750	9.08	5.14	8.56	2	2.5	0.3	1	460	37	48	0.01	16	0.025	e30	Exp	2	7	E9	2017-10-25T00:00:00Z	2017-10-18T00:00:00Z	e30	dcm	test_1	TRUE	8.47594	8.67125	-0.195303
e30-48-1-2-C6	1	20	7	12	0	6.7	90	750	9.08	5.14	7.29	2	10	0.3	1	460	37	48	0.01	16	0.025	e30	Exp	2	8	C6	2017-10-25T00:00:00Z	2017-10-18T00:00:00Z	e30	dcm	test_1	TRUE	7.80094	9.74529	-1.94435
e30-49-1-1-D7	1	28	7	12	0.24	7.5	90	750	14.6	0.827	4.96	2	2.5	0.1	1	460	30	24	0.01	16	0.025	e30	Exp	1	1	D7	2017-10-25T00:00:00Z	2017-10-18T00:00:00Z	e30	dcm	test_1	TRUE	11.1256	12.0918	-0.966197
e30-50-1-1-B5	1	28	3	12	0	7.5	90	750	14.6	0.827	6.23	2	10	0.1	1	460	30	24	0.01	16	0.025	e30	Exp	1	2	B5	2017-10-25T00:00:00Z	2017-10-18T00:00:00Z	e30	dcm	test_1	TRUE	5.54757	9.80676	-4.25919
e30-51-1-1-D4	1	28	3	12	0.24	7.5	90	750	14.6	0.827	6.23	2	2.5	0.3	1	460	30	24	0.01	16	0.025	e30	Exp	1	1	D4	2017-10-25T00:00:00Z	2017-10-18T00:00:00Z	e30	dcm	test_1	TRUE	9.44311	9.97165	-0.528542
e30-52-1-1-B7	1	28	7	12	0	7.5	90	750	14.6	0.827	4.96	2	10	0.3	1	460	30	24	0.01	16	0.025	e30	Exp	1	2	B7	2017-10-25T00:00:00Z	2017-10-18T00:00:00Z	e30	dcm	test_1	TRUE	10.1148	11.0457	-0.930945
e30-53-1-2-D9	1	28	3	12	0	6.7	90	750	9.08	5.14	7.16	2	2.5	0.1	1	460	30	48	0.01	16	0.025	e30	Exp	2	3	D9	2017-10-25T00:00:00Z	2017-10-18T00:00:00Z	e30	dcm	test_1	TRUE	7.82445	7.69174	0.132706
e30-54-1-2-B8	1	28	7	12	0.24	6.7	90	750	9.08	5.14	5.89	2	10	0.1	1	460	30	48	0.01	16	0.025	e30	Exp	2	4	B8	2017-10-25T00:00:00Z	2017-10-18T00:00:00Z	e30	dcm	test_1	TRUE	12.5159	14.306	-1.79013
e30-55-1-2-D5	1	28	7	12	0	6.7	90	750	9.08	5.14	5.89	2	2.5	0.3	1	460	30	48	0.01	16	0.025	e30	Exp	2	3	D5	2017-10-25T00:00:00Z	2017-10-18T00:00:00Z	e30	dcm	test_1	TRUE	10.3263	8.93068	1.39564
e30-56-1-2-B5	1	28	3	12	0.24	6.7	90	750	9.08	5.14	7.16	2	10	0.3	1	460	30	48	0.01	16	0.025	e30	Exp	2	4	B5	2017-10-25T00:00:00Z	2017-10-18T00:00:00Z	e30	dcm	test_1	TRUE	10.961	12.1859	-1.22487
e30-57-1-1-E8	1	28	3	12	0.24	6.7	90	750	9.08	5.14	7.16	2	2.5	0.1	1	460	37	24	0.01	16	0.025	e30	Exp	1	5	E8	2017-10-25T00:00:00Z	2017-10-18T00:00:00Z	e30	dcm	test_1	TRUE	10.8301	10.4173	0.41271
e30-58-1-1-C6	1	28	7	12	0	6.7	90	750	9.08	5.14	5.89	2	10	0.1	1	460	37	24	0.01	16	0.025	e30	Exp	1	6	C6	2017-10-25T00:00:00Z	2017-10-18T00:00:00Z	e30	dcm	test_1	TRUE	8.44908	11.4914	-3.04232
e30-59-1-1-E2	1	28	7	12	0.24	6.7	90	750	9.08	5.14	5.89	2	2.5	0.3	1	460	37	24	0.01	16	0.025	e30	Exp	1	5	E2	2017-10-25T00:00:00Z	2017-10-18T00:00:00Z	e30	dcm	test_1	TRUE	14.0271	11.6563	2.3708
e30-60-1-1-C2	1	28	3	12	0	6.7	90	750	9.08	5.14	7.16	2	10	0.3	1	460	37	24	0.01	16	0.025	e30	Exp	1	6	C2	2017-10-25T00:00:00Z	2017-10-18T00:00:00Z	e30	dcm	test_1	TRUE	8.97296	9.37127	-0.398311
e30-61-1-2-F4	1	28	7	12	0	7.5	90	750	14.6	0.827	4.96	2	2.5	0.1	1	460	37	48	0.01	16	0.025	e30	Exp	2	7	F4	2017-10-25T00:00:00Z	2017-10-18T00:00:00Z	e30	dcm	test_1	TRUE	9.03677	9.13695	-0.100183
e30-62-1-2-C2	1	28	3	12	0.24	7.5	90	750	14.6	0.827	6.23	2	10	0.1	1	460	37	48	0.01	16	0.025	e30	Exp	2	8	C2	2017-10-25T00:00:00Z	2017-10-18T00:00:00Z	e30	dcm	test_1	TRUE	11.1692	12.3922	-1.22292
e30-63-1-2-F2	1	28	3	12	0	7.5	90	750	14.6	0.827	6.23	2	2.5	0.3	1	460	37	48	0.01	16	0.025	e30	Exp	2	7	F2	2017-10-25T00:00:00Z	2017-10-18T00:00:00Z	e30	dcm	test_1	TRUE	8.68079	7.01682	1.66397
e30-64-1-2-C9	1	28	7	12	0.24	7.5	90	750	14.6	0.827	4.96	2	10	0.3	1	460	37	48	0.01	16	0.025	e30	Exp	2	8	C9	2017-10-25T00:00:00Z	2017-10-18T00:00:00Z	e30	dcm	test_1	TRUE	14.4637	13.6311	0.832553
e45-1-E9	1	24	5	10	0.12	7.2	70	750	9.91	1.77	8.55	1	2.5	0.1	1	460	30	48	0.0025	3	0.00625	e45	Exp	1	7	E9	2018-01-23T00:00:00Z	2018-01-11T00:00:00Z	e45	dcm	test_2	TRUE	8.77482	8.95706	-0.18224
e45-1-C5	1	24	5	10	0.12	7.2	110	750	15.6	2.79	5.25	2	2.5	0.1	2	460	30	48	0.04	3	0.00625	e45	Exp	1	3	C5	2018-01-23T00:00:00Z	2018-01-11T00:00:00Z	e45	dcm	test_2	TRUE	8.1737	8.62845	-0.45475
e45-1-D8	1	24	5	10	0.12	7.2	110	750	15.6	2.79	5.25	1	2.5	0.1	2	460	30	48	0.0025	16 + 96	0.00625	e45	Exp	1	9	D8	2018-01-23T00:00:00Z	2018-01-11T00:00:00Z	e45	dcm	test_2	TRUE	8.28788	9.64544	-1.35755
e45-1-F2	1	24	5	10	0.12	7.2	70	750	9.91	1.77	8.55	2	2.5	0.1	1	460	30	48	0.04	16 + 96	0.00625	e45	Exp	1	8	F2	2018-01-23T00:00:00Z	2018-01-11T00:00:00Z	e45	dcm	test_2	TRUE	8.07967	9.72921	-1.64954
e45-1-F8	1	24	5	10	0.12	7.2	110	750	15.6	2.79	5.25	2	2.5	0.1	1	460	30	48	0.0025	3	0.1	e45	Exp	1	8	F8	2018-01-23T00:00:00Z	2018-01-11T00:00:00Z	e45	dcm	test_2	TRUE	8.16027	8.20918	-0.0489072
e45-1-F4	1	24	5	10	0.12	7.2	70	750	9.91	1.77	8.55	1	2.5	0.1	2	460	30	48	0.04	3	0.1	e45	Exp	1	9	F4	2018-01-23T00:00:00Z	2018-01-11T00:00:00Z	e45	dcm	test_2	TRUE	7.18303	9.9254	-2.74237
e45-1-F9	1	24	5	10	0.12	7.2	70	750	9.91	1.77	8.55	2	2.5	0.1	2	460	30	48	0.0025	16 + 96	0.1	e45	Exp	1	3	F9	2018-01-23T00:00:00Z	2018-01-11T00:00:00Z	e45	dcm	test_2	TRUE	7.93527	9.79755	-1.86228
e45-1-B8	1	24	5	10	0.12	7.2	110	750	15.6	2.79	5.25	1	2.5	0.1	1	460	30	48	0.04	16 + 96	0.1	e45	Exp	1	7	B8	2018-01-23T00:00:00Z	2018-01-11T00:00:00Z	e45	dcm	test_2	TRUE	7.8043	10.1261	-2.32185
e45-1-C6	1	24	5	10	0.12	7.2	70	750	9.91	1.77	8.55	2	2.5	0.1	2	460	37	48	0.0025	3	0.00625	e45	Exp	1	6	C6	2018-01-23T00:00:00Z	2018-01-11T00:00:00Z	e45	dcm	test_2	TRUE	8.1099	9.0688	-0.958899
e45-1-E2	1	24	5	10	0.12	7.2	110	750	15.6	2.79	5.25	1	2.5	0.1	1	460	37	48	0.04	3	0.00625	e45	Exp	1	21	E2	2018-01-23T00:00:00Z	2018-01-11T00:00:00Z	e45	dcm	test_2	TRUE	8.48266	9.39739	-0.914733
e45-1-B6	1	24	5	10	0.12	7.2	110	750	15.6	2.79	5.25	2	2.5	0.1	1	460	37	48	0.0025	16 + 96	0.00625	e45	Exp	1	5	B6	2018-01-23T00:00:00Z	2018-01-11T00:00:00Z	e45	dcm	test_2	TRUE	8.88565	9.26955	-0.383903
e45-1-B3	1	24	5	10	0.12	7.2	70	750	9.91	1.77	8.55	1	2.5	0.1	2	460	37	48	0.04	16 + 96	0.00625	e45	Exp	1	1	B3	2018-01-23T00:00:00Z	2018-01-11T00:00:00Z	e45	dcm	test_2	TRUE	8.62035	10.9858	-2.36542
e45-1-B2	1	24	5	10	0.12	7.2	110	750	15.6	2.79	5.25	1	2.5	0.1	2	460	37	48	0.0025	3	0.1	e45	Exp	1	1	B2	2018-01-23T00:00:00Z	2018-01-11T00:00:00Z	e45	dcm	test_2	TRUE	7.82781	9.46573	-1.63793
e45-1-C7	1	24	5	10	0.12	7.2	70	750	9.91	1.77	8.55	2	2.5	0.1	1	460	37	48	0.04	3	0.1	e45	Exp	1	5	C7	2018-01-23T00:00:00Z	2018-01-11T00:00:00Z	e45	dcm	test_2	TRUE	7.54907	9.54951	-2.00044
e45-1-D6	1	24	5	10	0.12	7.2	70	750	9.91	1.77	8.55	1	2.5	0.1	1	460	37	48	0.0025	16 + 96	0.1	e45	Exp	1	21	D6	2018-01-23T00:00:00Z	2018-01-11T00:00:00Z	e45	dcm	test_2	TRUE	8.06288	10.5665	-2.50361
e45-1-D3	1	24	5	10	0.12	7.2	110	750	15.6	2.79	5.25	2	2.5	0.1	2	460	37	48	0.04	16 + 96	0.1	e45	Exp	1	6	D3	2018-01-23T00:00:00Z	2018-01-11T00:00:00Z	e45	dcm	test_2	TRUE	7.45504	10.2379	-2.78284
e45-1-E3	1	24	5	14	0.12	7.2	70	750	9.91	1.77	7.85	2	2.5	0.1	1	460	30	48	0.0025	3	0.00625	e45	Exp	1	8	E3	2018-01-23T00:00:00Z	2018-01-11T00:00:00Z	e45	dcm	test_2	TRUE	9.26512	8.76161	0.503513
e45-1-F6	1	24	5	14	0.12	7.2	110	750	15.6	2.79	4.55	1	2.5	0.1	2	460	30	48	0.04	3	0.00625	e45	Exp	1	9	F6	2018-01-23T00:00:00Z	2018-01-11T00:00:00Z	e45	dcm	test_2	TRUE	8.73117	9.57783	-0.846659
e45-1-C8	1	24	5	14	0.12	7.2	110	750	15.6	2.79	4.55	2	2.5	0.1	2	460	30	48	0.0025	16 + 96	0.00625	e45	Exp	1	3	C8	2018-01-23T00:00:00Z	2018-01-11T00:00:00Z	e45	dcm	test_2	TRUE	9.59423	9.44998	0.144248
e45-1-C9	1	24	5	14	0.12	7.2	70	750	9.91	1.77	7.85	1	2.5	0.1	1	460	30	48	0.04	16 + 96	0.00625	e45	Exp	1	7	C9	2018-01-23T00:00:00Z	2018-01-11T00:00:00Z	e45	dcm	test_2	TRUE	9.11736	10.6786	-1.56122
e45-1-C4	1	24	5	14	0.12	7.2	110	750	15.6	2.79	4.55	1	2.5	0.1	1	460	30	48	0.0025	3	0.1	e45	Exp	1	7	C4	2018-01-23T00:00:00Z	2018-01-11T00:00:00Z	e45	dcm	test_2	TRUE	8.40542	9.15855	-0.75313
e45-1-B4	1	24	5	14	0.12	7.2	70	750	9.91	1.77	7.85	2	2.5	0.1	2	460	30	48	0.04	3	0.1	e45	Exp	1	3	B4	2018-01-23T00:00:00Z	2018-01-11T00:00:00Z	e45	dcm	test_2	TRUE	8.18042	9.72994	-1.54952
e45-1-C2	1	24	5	14	0.12	7.2	70	750	9.91	1.77	7.85	1	2.5	0.1	2	460	30	48	0.0025	16 + 96	0.1	e45	Exp	1	9	C2	2018-01-23T00:00:00Z	2018-01-11T00:00:00Z	e45	dcm	test_2	TRUE	8.07967	10.7469	-2.66725
e45-1-D9	1	24	5	14	0.12	7.2	110	750	15.6	2.79	4.55	2	2.5	0.1	1	460	30	48	0.04	16 + 96	0.1	e45	Exp	1	8	D9	2018-01-23T00:00:00Z	2018-01-11T00:00:00Z	e45	dcm	test_2	TRUE	8.4793	9.9307	-1.4514
e45-1-D7	1	24	5	14	0.12	7.2	70	750	9.91	1.77	7.85	1	2.5	0.1	2	460	37	48	0.0025	3	0.00625	e45	Exp	1	1	D7	2018-01-23T00:00:00Z	2018-01-11T00:00:00Z	e45	dcm	test_2	TRUE	8.41885	10.0182	-1.59932
e45-1-D4	1	24	5	14	0.12	7.2	110	750	15.6	2.79	4.55	2	2.5	0.1	1	460	37	48	0.04	3	0.00625	e45	Exp	1	5	D4	2018-01-23T00:00:00Z	2018-01-11T00:00:00Z	e45	dcm	test_2	TRUE	8.88229	9.20194	-0.319652
e45-1-E5	1	24	5	14	0.12	7.2	110	750	15.6	2.79	4.55	1	2.5	0.1	1	460	37	48	0.0025	16 + 96	0.00625	e45	Exp	1	21	E5	2018-01-23T00:00:00Z	2018-01-11T00:00:00Z	e45	dcm	test_2	TRUE	8.73453	10.2189	-1.4844
e45-1-C3	1	24	5	14	0.12	7.2	70	750	9.91	1.77	7.85	2	2.5	0.1	2	460	37	48	0.04	16 + 96	0.00625	e45	Exp	1	6	C3	2018-01-23T00:00:00Z	2018-01-11T00:00:00Z	e45	dcm	test_2	TRUE	9.30542	10.7903	-1.48489
e45-1-B7	1	24	5	14	0.12	7.2	110	750	15.6	2.79	4.55	2	2.5	0.1	2	460	37	48	0.0025	3	0.1	e45	Exp	1	6	B7	2018-01-23T00:00:00Z	2018-01-11T00:00:00Z	e45	dcm	test_2	TRUE	7.79422	9.27028	-1.47606
e45-1-E7	1	24	5	14	0.12	7.2	70	750	9.91	1.77	7.85	1	2.5	0.1	1	460	37	48	0.04	3	0.1	e45	Exp	1	21	E7	2018-01-23T00:00:00Z	2018-01-11T00:00:00Z	e45	dcm	test_2	TRUE	7.95206	10.4989	-2.54682
e45-1-F7	1	24	5	14	0.12	7.2	70	750	9.91	1.77	7.85	2	2.5	0.1	1	460	37	48	0.0025	16 + 96	0.1	e45	Exp	1	5	F7	2018-01-23T00:00:00Z	2018-01-11T00:00:00Z	e45	dcm	test_2	TRUE	8.19721	10.371	-2.17383
e45-1-E8	1	24	5	14	0.12	7.2	110	750	15.6	2.79	4.55	1	2.5	0.1	2	460	37	48	0.04	16 + 96	0.1	e45	Exp	1	1	E8	2018-01-23T00:00:00Z	2018-01-11T00:00:00Z	e45	dcm	test_2	TRUE	8.36176	11.1873	-2.82549
e26-1-1-1-E4	1	24	5	12	0.12	7.2	90	750	12.7	2.28	6.63	2	2.5	0.1	2	230	30	48	0.01	16	0.025	e26	Exp	1	1	E4	2017-10-10T00:00:00Z	2017-10-04T00:00:00Z	Oxygen	yield	train	FALSE	0.483121	0.481862	0.00125907
e26-2-1-1-F5	1	24	5	12	0.12	7.2	90	750	12.7	2.28	6.63	1	2.5	0.1	2	230	30	48	0.01	16	0.025	e26	Exp	1	2	F5	2017-10-10T00:00:00Z	2017-10-04T00:00:00Z	Oxygen	yield	train	FALSE	0.336179	0.353411	-0.0172324
e26-3-1-1-D8	1	24	5	12	0.12	7.2	90	750	12.7	2.28	6.63	2	10	0.1	2	230	30	48	0.01	16	0.025	e26	Exp	1	3	D8	2017-10-10T00:00:00Z	2017-10-04T00:00:00Z	Oxygen	yield	train	FALSE	1.55351	1.39907	0.154442
e26-4-1-1-D10	1	24	5	12	0.12	7.2	90	750	12.7	2.28	6.63	1	10	0.1	2	230	30	48	0.01	16	0.025	e26	Exp	1	4	D10	2017-10-10T00:00:00Z	2017-10-04T00:00:00Z	Oxygen	yield	train	FALSE	0.997892	1.27062	-0.272726
e26-5-1-1-D7	1	24	5	12	0.12	7.2	90	750	12.7	2.28	6.63	2	2.5	0.1	2	460	30	48	0.01	16	0.025	e26	Exp	1	5	D7	2017-10-10T00:00:00Z	2017-10-04T00:00:00Z	Oxygen	yield	train	FALSE	0.565504	0.564856	0.000648513
e26-6-1-1-E3	1	24	5	12	0.12	7.2	90	750	12.7	2.28	6.63	1	2.5	0.1	2	460	30	48	0.01	16	0.025	e26	Exp	1	6	E3	2017-10-10T00:00:00Z	2017-10-04T00:00:00Z	Oxygen	yield	train	FALSE	0.607584	0.436404	0.171179
e26-7-1-1-E5	1	24	5	12	0.12	7.2	90	750	12.7	2.28	6.63	2	10	0.1	2	460	30	48	0.01	16	0.025	e26	Exp	1	7	E5	2017-10-10T00:00:00Z	2017-10-04T00:00:00Z	Oxygen	yield	train	FALSE	0.367191	0.356601	0.0105896
e26-8-1-1-E10	1	24	5	12	0.12	7.2	90	750	12.7	2.28	6.63	1	10	0.1	2	460	30	48	0.01	16	0.025	e26	Exp	1	8	E10	2017-10-10T00:00:00Z	2017-10-04T00:00:00Z	Oxygen	yield	train	FALSE	0.339414	0.22815	0.111264
e26-9-1-1-C9	1	24	5	12	0.12	7.2	90	750	12.7	2.28	6.63	2	2.5	0.1	1	230	30	48	0.01	16	0.025	e26	Exp	1	1	C9	2017-10-10T00:00:00Z	2017-10-04T00:00:00Z	Oxygen	yield	train	FALSE	0.629711	0.491839	0.137872
e26-10-1-1-D4	1	24	5	12	0.12	7.2	90	750	12.7	2.28	6.63	1	2.5	0.1	1	230	30	48	0.01	16	0.025	e26	Exp	1	2	D4	2017-10-10T00:00:00Z	2017-10-04T00:00:00Z	Oxygen	yield	train	FALSE	0.452149	0.363388	0.0887614
e26-11-1-1-C8	1	24	5	12	0.12	7.2	90	750	12.7	2.28	6.63	2	10	0.1	1	230	30	48	0.01	16	0.025	e26	Exp	1	3	C8	2017-10-10T00:00:00Z	2017-10-04T00:00:00Z	Oxygen	yield	train	FALSE	1.69976	1.40905	0.290713
e26-12-1-1-B5	1	24	5	12	0.12	7.2	90	750	12.7	2.28	6.63	1	10	0.1	1	230	30	48	0.01	16	0.025	e26	Exp	1	4	B5	2017-10-10T00:00:00Z	2017-10-04T00:00:00Z	Oxygen	yield	train	FALSE	0.897507	1.2806	-0.383088
e26-13-1-1-D3	1	24	5	12	0.12	7.2	90	750	12.7	2.28	6.63	2	2.5	0.1	1	460	30	48	0.01	16	0.025	e26	Exp	1	5	D3	2017-10-10T00:00:00Z	2017-10-04T00:00:00Z	Oxygen	yield	train	FALSE	0.429413	0.574833	-0.14542
e26-14-1-1-C6	1	24	5	12	0.12	7.2	90	750	12.7	2.28	6.63	1	2.5	0.1	1	460	30	48	0.01	16	0.025	e26	Exp	1	6	C6	2017-10-10T00:00:00Z	2017-10-04T00:00:00Z	Oxygen	yield	train	FALSE	0.535867	0.446381	0.0894863
e26-15-1-1-C10	1	24	5	12	0.12	7.2	90	750	12.7	2.28	6.63	2	10	0.1	1	460	30	48	0.01	16	0.025	e26	Exp	1	7	C10	2017-10-10T00:00:00Z	2017-10-04T00:00:00Z	Oxygen	yield	train	FALSE	0.491055	0.366578	0.124477
e26-16-1-1-C4	1	24	5	12	0.12	7.2	90	750	12.7	2.28	6.63	1	10	0.1	1	460	30	48	0.01	16	0.025	e26	Exp	1	8	C4	2017-10-10T00:00:00Z	2017-10-04T00:00:00Z	Oxygen	yield	train	FALSE	0.450483	0.238127	0.212356
e26-17-5-1-E6	1	24	5	12	0.12	7.2	90	750	12.7	2.28	6.63	2	2.5	0.3	2	230	30	48	0.01	16	0.025	e26	Exp	1	1	E6	2017-10-10T00:00:00Z	2017-10-04T00:00:00Z	Oxygen	yield	train	FALSE	0.23765	0.277057	-0.0394069
e26-18-1-1-E8	1	24	5	12	0.12	7.2	90	750	12.7	2.28	6.63	1	2.5	0.3	2	230	30	48	0.01	16	0.025	e26	Exp	1	2	E8	2017-10-10T00:00:00Z	2017-10-04T00:00:00Z	Oxygen	yield	train	FALSE	0.26185	0.328613	-0.0667631
e26-19-1-1-E9	1	24	5	12	0.12	7.2	90	750	12.7	2.28	6.63	2	10	0.3	2	230	30	48	0.01	16	0.025	e26	Exp	1	3	E9	2017-10-10T00:00:00Z	2017-10-04T00:00:00Z	Oxygen	yield	train	FALSE	1.20372	1.19426	0.00945273
e26-20-1-1-F4	1	24	5	12	0.12	7.2	90	750	12.7	2.28	6.63	1	10	0.3	2	230	30	48	0.01	16	0.025	e26	Exp	1	4	F4	2017-10-10T00:00:00Z	2017-10-04T00:00:00Z	Oxygen	yield	train	FALSE	1.19335	1.24582	-0.0524738
e26-21-1-1-E7	1	24	5	12	0.12	7.2	90	750	12.7	2.28	6.63	2	2.5	0.3	2	460	30	48	0.01	16	0.025	e26	Exp	1	5	E7	2017-10-10T00:00:00Z	2017-10-04T00:00:00Z	Oxygen	yield	train	FALSE	1.01295	0.979746	0.033204
e26-22-1-1-F6	1	24	5	12	0.12	7.2	90	750	12.7	2.28	6.63	1	2.5	0.3	2	460	30	48	0.01	16	0.025	e26	Exp	1	6	F6	2017-10-10T00:00:00Z	2017-10-04T00:00:00Z	Oxygen	yield	train	FALSE	1.22959	1.0313	0.198286
e26-23-1-1-D9	1	24	5	12	0.12	7.2	90	750	12.7	2.28	6.63	2	10	0.3	2	460	30	48	0.01	16	0.025	e26	Exp	1	7	D9	2017-10-10T00:00:00Z	2017-10-04T00:00:00Z	Oxygen	yield	train	FALSE	0.711724	0.771491	-0.0597672
e26-24-1-1-F3	1	24	5	12	0.12	7.2	90	750	12.7	2.28	6.63	1	10	0.3	2	460	30	48	0.01	16	0.025	e26	Exp	1	8	F3	2017-10-10T00:00:00Z	2017-10-04T00:00:00Z	Oxygen	yield	train	FALSE	0.641092	0.823047	-0.181955
e26-25-1-1-B3	1	24	5	12	0.12	7.2	90	750	12.7	2.28	6.63	2	2.5	0.3	1	230	30	48	0.01	16	0.025	e26	Exp	1	1	B3	2017-10-10T00:00:00Z	2017-10-04T00:00:00Z	Oxygen	yield	train	FALSE	0.277518	0.287033	-0.00951581
e26-26-1-1-B10	1	24	5	12	0.12	7.2	90	750	12.7	2.28	6.63	1	2.5	0.3	1	230	30	48	0.01	16	0.025	e26	Exp	1	2	B10	2017-10-10T00:00:00Z	2017-10-04T00:00:00Z	Oxygen	yield	train	FALSE	0.243616	0.33859	-0.0949739
e26-27-1-1-C7	1	24	5	12	0.12	7.2	90	750	12.7	2.28	6.63	2	10	0.3	1	230	30	48	0.01	16	0.025	e26	Exp	1	3	C7	2017-10-10T00:00:00Z	2017-10-04T00:00:00Z	Oxygen	yield	train	FALSE	1.2241	1.20424	0.0198569
e26-28-1-1-B8	1	24	5	12	0.12	7.2	90	750	12.7	2.28	6.63	1	10	0.3	1	230	30	48	0.01	16	0.025	e26	Exp	1	4	B8	2017-10-10T00:00:00Z	2017-10-04T00:00:00Z	Oxygen	yield	train	FALSE	1.48962	1.2558	0.233824
e26-29-1-1-B9	1	24	5	12	0.12	7.2	90	750	12.7	2.28	6.63	2	2.5	0.3	1	460	30	48	0.01	16	0.025	e26	Exp	1	5	B9	2017-10-10T00:00:00Z	2017-10-04T00:00:00Z	Oxygen	yield	train	FALSE	1.06383	0.989722	0.0741075
e26-30-1-1-D6	1	24	5	12	0.12	7.2	90	750	12.7	2.28	6.63	1	2.5	0.3	1	460	30	48	0.01	16	0.025	e26	Exp	1	6	D6	2017-10-10T00:00:00Z	2017-10-04T00:00:00Z	Oxygen	yield	train	FALSE	1.19437	1.04128	0.153089
e26-31-1-1-D5	1	24	5	12	0.12	7.2	90	750	12.7	2.28	6.63	2	10	0.3	1	460	30	48	0.01	16	0.025	e26	Exp	1	7	D5	2017-10-10T00:00:00Z	2017-10-04T00:00:00Z	Oxygen	yield	train	FALSE	0.753536	0.781468	-0.0279313
e26-32-1-1-C3	1	24	5	12	0.12	7.2	90	750	12.7	2.28	6.63	1	10	0.3	1	460	30	48	0.01	16	0.025	e26	Exp	1	8	C3	2017-10-10T00:00:00Z	2017-10-04T00:00:00Z	Oxygen	yield	train	FALSE	0.643992	0.833024	-0.189032
e27-1-1-1-E9	2	20	3	10	0	6.7	70	850	7.06	4	13.3	2	2.5	0.1	1	460	30	48	0.01	16	0.025	e27	Exp	1	1	E9	2017-10-11T00:00:00Z	2017-10-05T00:00:00Z	Media	yield	train	FALSE	0.474579	0.514636	-0.0400562
e27-2-1-1-B4	1	20	3	10	0	7.5	110	850	17.8	1.01	9.22	2	2.5	0.1	1	460	30	48	0.01	16	0.025	e27	Exp	1	1	B4	2017-10-11T00:00:00Z	2017-10-05T00:00:00Z	Media	yield	train	FALSE	0.503895	0.519015	-0.0151196
e27-3-1-1-E5	2	28	3	10	0	7.5	110	650	17.8	1.01	1.98	2	2.5	0.1	1	460	30	48	0.01	16	0.025	e27	Exp	1	1	E5	2017-10-11T00:00:00Z	2017-10-05T00:00:00Z	Media	yield	train	FALSE	0.418552	0.411829	0.00672244
e27-4-1-1-F8	1	28	3	10	0	6.7	70	650	7.06	4	6.1	2	2.5	0.1	1	460	30	48	0.01	16	0.025	e27	Exp	1	1	F8	2017-10-11T00:00:00Z	2017-10-05T00:00:00Z	Media	yield	train	FALSE	0.489594	0.408664	0.0809294
e27-5-1-1-F7	2	20	7	10	0	7.5	70	650	11.4	0.643	5.49	2	2.5	0.1	1	460	30	48	0.01	16	0.025	e27	Exp	1	1	F7	2017-10-11T00:00:00Z	2017-10-05T00:00:00Z	Media	yield	train	FALSE	0.703546	0.703327	0.000218887
e27-6-1-1-B2	1	20	7	10	0	6.7	110	650	11.1	6.28	3.22	2	2.5	0.1	1	460	30	48	0.01	16	0.025	e27	Exp	1	1	B2	2017-10-11T00:00:00Z	2017-10-05T00:00:00Z	Media	yield	train	FALSE	0.608584	0.677579	-0.0689947
e27-7-1-1-B8	2	28	7	10	0	6.7	110	850	11.1	6.28	7.66	2	2.5	0.1	1	460	30	48	0.01	16	0.025	e27	Exp	1	1	B8	2017-10-11T00:00:00Z	2017-10-05T00:00:00Z	Media	yield	train	FALSE	0.646956	0.652897	-0.00594127
e27-8-1-1-E4	1	28	7	10	0	7.5	70	850	11.4	0.643	9.93	2	2.5	0.1	1	460	30	48	0.01	16	0.025	e27	Exp	1	1	E4	2017-10-11T00:00:00Z	2017-10-05T00:00:00Z	Media	yield	train	FALSE	0.543297	0.679859	-0.136563
e27-9-1-1-B6	2	20	3	14	0	6.7	110	650	11.1	6.28	3.79	2	2.5	0.1	1	460	30	48	0.01	16	0.025	e27	Exp	1	1	B6	2017-10-11T00:00:00Z	2017-10-05T00:00:00Z	Media	yield	train	FALSE	0.468679	0.452515	0.0161638
e27-10-1-1-D8	1	20	3	14	0	7.5	70	650	11.4	0.643	6.06	2	2.5	0.1	1	460	30	48	0.01	16	0.025	e27	Exp	1	1	D8	2017-10-11T00:00:00Z	2017-10-05T00:00:00Z	Media	yield	train	FALSE	0.41308	0.479477	-0.0663971
e27-11-1-1-B9	2	28	3	14	0	7.5	70	850	11.4	0.643	10.5	2	2.5	0.1	1	460	30	48	0.01	16	0.025	e27	Exp	1	1	B9	2017-10-11T00:00:00Z	2017-10-05T00:00:00Z	Media	yield	train	FALSE	0.503061	0.454796	0.0482655
e27-12-1-1-D6	1	28	3	14	0	6.7	110	850	11.1	6.28	8.22	2	2.5	0.1	1	460	30	48	0.01	16	0.025	e27	Exp	1	1	D6	2017-10-11T00:00:00Z	2017-10-05T00:00:00Z	Media	yield	train	FALSE	0.258801	0.429048	-0.170246
e27-13-1-1-C2	2	20	7	14	0	7.5	110	850	17.8	1.01	7.25	2	2.5	0.1	1	460	30	48	0.01	16	0.025	e27	Exp	1	1	C2	2017-10-11T00:00:00Z	2017-10-05T00:00:00Z	Media	yield	train	FALSE	0.707868	0.72371	-0.0158425
e27-14-1-1-B5	1	20	7	14	0	6.7	70	850	7.06	4	11.4	2	2.5	0.1	1	460	30	48	0.01	16	0.025	e27	Exp	1	1	B5	2017-10-11T00:00:00Z	2017-10-05T00:00:00Z	Media	yield	train	FALSE	0.840707	0.720545	0.120162
e27-15-1-1-C7	2	28	7	14	0	6.7	70	650	7.06	4	4.13	2	2.5	0.1	1	460	30	48	0.01	16	0.025	e27	Exp	1	1	C7	2017-10-11T00:00:00Z	2017-10-05T00:00:00Z	Media	yield	train	FALSE	0.603829	0.61336	-0.00953072
e27-16-1-1-E8	1	28	7	14	0	7.5	110	650	17.8	1.01	0.00478	2	2.5	0.1	1	460	30	48	0.01	16	0.025	e27	Exp	1	1	E8	2017-10-11T00:00:00Z	2017-10-05T00:00:00Z	Media	yield	train	FALSE	0.690353	0.617739	0.0726146
e27-17-1-1-E3	2	20	3	10	0.24	6.7	70	650	7.06	4	7.5	2	2.5	0.1	1	460	30	48	0.01	16	0.025	e27	Exp	1	1	E3	2017-10-11T00:00:00Z	2017-10-05T00:00:00Z	Media	yield	train	FALSE	0.441647	0.468342	-0.0266955
e27-18-1-1-D7	1	20	3	10	0.24	7.5	110	650	17.8	1.01	3.38	2	2.5	0.1	1	460	30	48	0.01	16	0.025	e27	Exp	1	1	D7	2017-10-11T00:00:00Z	2017-10-05T00:00:00Z	Media	yield	train	FALSE	0.494698	0.49068	0.00401731
e27-19-1-1-F3	2	28	3	10	0.24	7.5	110	850	17.8	1.01	7.82	2	2.5	0.1	1	460	30	48	0.01	16	0.025	e27	Exp	1	1	F3	2017-10-11T00:00:00Z	2017-10-05T00:00:00Z	Media	yield	train	FALSE	0.465232	0.44804	0.0171921
e27-20-1-1-F4	1	28	3	10	0.24	6.7	70	850	7.06	4	11.9	2	2.5	0.1	1	460	30	48	0.01	16	0.025	e27	Exp	1	1	F4	2017-10-11T00:00:00Z	2017-10-05T00:00:00Z	Media	yield	train	FALSE	0.46329	0.462834	0.000456207
e27-21-1-1-D3	2	20	7	10	0.24	7.5	70	850	11.4	0.643	11.3	2	2.5	0.1	1	460	30	48	0.01	16	0.025	e27	Exp	1	1	D3	2017-10-11T00:00:00Z	2017-10-05T00:00:00Z	Media	yield	train	FALSE	0.750774	0.739537	0.0112362
e27-22-1-1-B7	1	20	7	10	0.24	6.7	110	850	11.1	6.28	9.06	2	2.5	0.1	1	460	30	48	0.01	16	0.025	e27	Exp	1	1	B7	2017-10-11T00:00:00Z	2017-10-05T00:00:00Z	Media	yield	train	FALSE	0.763349	0.731748	0.0316002
e27-23-1-1-C8	2	28	7	10	0.24	6.7	110	650	11.1	6.28	1.82	2	2.5	0.1	1	460	30	48	0.01	16	0.025	e27	Exp	1	1	C8	2017-10-11T00:00:00Z	2017-10-05T00:00:00Z	Media	yield	train	FALSE	0.625856	0.606604	0.0192522
e27-24-1-1-D9	1	28	7	10	0.24	7.5	70	650	11.4	0.643	4.09	2	2.5	0.1	1	460	30	48	0.01	16	0.025	e27	Exp	1	1	D9	2017-10-11T00:00:00Z	2017-10-05T00:00:00Z	Media	yield	train	FALSE	0.589656	0.651525	-0.0618693
e27-25-1-1-C6	2	20	3	14	0.24	6.7	110	850	11.1	6.28	9.63	2	2.5	0.1	1	460	30	48	0.01	16	0.025	e27	Exp	1	1	C6	2017-10-11T00:00:00Z	2017-10-05T00:00:00Z	Media	yield	train	FALSE	0.510501	0.488726	0.0217759
e27-26-1-1-C4	1	20	3	14	0.24	7.5	70	850	11.4	0.643	11.9	2	2.5	0.1	1	460	30	48	0.01	16	0.025	e27	Exp	1	1	C4	2017-10-11T00:00:00Z	2017-10-05T00:00:00Z	Media	yield	train	FALSE	0.500517	0.533647	-0.0331299
e27-27-1-1-C5	2	28	3	14	0.24	7.5	70	650	11.4	0.643	4.65	2	2.5	0.1	1	460	30	48	0.01	16	0.025	e27	Exp	1	1	C5	2017-10-11T00:00:00Z	2017-10-05T00:00:00Z	Media	yield	train	FALSE	0.412728	0.408502	0.00422613
e27-28-1-1-D4	1	28	3	14	0.24	6.7	110	650	11.1	6.28	2.38	2	2.5	0.1	1	460	30	48	0.01	16	0.025	e27	Exp	1	1	D4	2017-10-11T00:00:00Z	2017-10-05T00:00:00Z	Media	yield	train	FALSE	0.368994	0.400713	-0.0317188
e27-29-1-1-C3	2	20	7	14	0.24	7.5	110	650	17.8	1.01	1.41	2	2.5	0.1	1	460	30	48	0.01	16	0.025	e27	Exp	1	1	C3	2017-10-11T00:00:00Z	2017-10-05T00:00:00Z	Media	yield	train	FALSE	0.63008	0.677417	-0.0473364
e27-30-1-1-F2	1	20	7	14	0.24	6.7	70	650	7.06	4	5.53	2	2.5	0.1	1	460	30	48	0.01	16	0.025	e27	Exp	1	1	F2	2017-10-11T00:00:00Z	2017-10-05T00:00:00Z	Media	yield	train	FALSE	0.616994	0.692211	-0.0752166
e27-31-1-1-F9	2	28	7	14	0.24	6.7	70	850	7.06	4	9.97	2	2.5	0.1	1	460	30	48	0.01	16	0.025	e27	Exp	1	1	F9	2017-10-11T00:00:00Z	2017-10-05T00:00:00Z	Media	yield	train	FALSE	0.64992	0.64957	0.000349485
e27-32-1-1-C9	1	28	7	14	0.24	7.5	110	850	17.8	1.01	5.84	2	2.5	0.1	1	460	30	48	0.01	16	0.025	e27	Exp	1	1	C9	2017-10-11T00:00:00Z	2017-10-05T00:00:00Z	Media	yield	train	FALSE	0.654155	0.671908	-0.0177534
e28-1-1-1-E2	1	24	5	12	0.12	7.2	90	750	12.7	2.28	6.63	2	2.5	0.1	1	460	30	24	0.0025	3	0.00625	e28	Exp	1	1	E2	2017-10-16T00:00:00Z	2017-10-05T00:00:00Z	Other	yield	train	FALSE	0.565377	0.619466	-0.054089
e28-2-1-1-B3	1	24	5	12	0.12	7.2	90	750	12.7	2.28	6.63	2	2.5	0.1	1	460	37	24	0.0025	3	0.00625	e28	Exp	1	2	B3	2017-10-16T00:00:00Z	2017-10-05T00:00:00Z	Other	yield	train	FALSE	0.662746	0.635658	0.0270877
e28-3-1-3-C4	1	24	5	12	0.12	7.2	90	750	12.7	2.28	6.63	2	2.5	0.1	1	460	30	72	0.0025	3	0.00625	e28	Exp	3	3	C4	2017-10-16T00:00:00Z	2017-10-05T00:00:00Z	Other	yield	train	FALSE	0.53911	0.532687	0.00642257
e28-4-1-3-B4	1	24	5	12	0.12	7.2	90	750	12.7	2.28	6.63	2	2.5	0.1	1	460	37	72	0.0025	3	0.00625	e28	Exp	3	4	B4	2017-10-16T00:00:00Z	2017-10-05T00:00:00Z	Other	yield	train	FALSE	0.489779	0.532418	-0.042639
e28-5-1-1-B6	1	24	5	12	0.12	7.2	90	750	12.7	2.28	6.63	2	2.5	0.1	1	460	30	24	0.04	3	0.00625	e28	Exp	1	1	B6	2017-10-16T00:00:00Z	2017-10-05T00:00:00Z	Other	yield	train	FALSE	0.644192	0.621187	0.0230054
e28-6-1-1-D3	1	24	5	12	0.12	7.2	90	750	12.7	2.28	6.63	2	2.5	0.1	1	460	37	24	0.04	3	0.00625	e28	Exp	1	2	D3	2017-10-16T00:00:00Z	2017-10-05T00:00:00Z	Other	yield	train	FALSE	0.618	0.63738	-0.0193792
e28-7-1-3-C3	1	24	5	12	0.12	7.2	90	750	12.7	2.28	6.63	2	2.5	0.1	1	460	30	72	0.04	3	0.00625	e28	Exp	3	3	C3	2017-10-16T00:00:00Z	2017-10-05T00:00:00Z	Other	yield	train	FALSE	0.529988	0.534408	-0.00441987
e28-8-1-3-D4	1	24	5	12	0.12	7.2	90	750	12.7	2.28	6.63	2	2.5	0.1	1	460	37	72	0.04	3	0.00625	e28	Exp	3	4	D4	2017-10-16T00:00:00Z	2017-10-05T00:00:00Z	Other	yield	train	FALSE	0.476792	0.534139	-0.0573479
e28-9-1-1-B4	1	24	5	12	0.12	7.2	90	750	12.7	2.28	6.63	2	2.5	0.1	1	460	30	24	0.0025	16 + 96	0.00625	e28	Exp	1	1	B4	2017-10-16T00:00:00Z	2017-10-05T00:00:00Z	Other	yield	train	FALSE	0.563156	0.586689	-0.0235328
e28-10-1-1-D5	1	24	5	12	0.12	7.2	90	750	12.7	2.28	6.63	2	2.5	0.1	1	460	37	24	0.0025	16 + 96	0.00625	e28	Exp	1	2	D5	2017-10-16T00:00:00Z	2017-10-05T00:00:00Z	Other	yield	train	FALSE	0.611808	0.602882	0.00892632
e28-11-1-3-B6	1	24	5	12	0.12	7.2	90	750	12.7	2.28	6.63	2	2.5	0.1	1	460	30	72	0.0025	16 + 96	0.00625	e28	Exp	3	3	B6	2017-10-16T00:00:00Z	2017-10-05T00:00:00Z	Other	yield	train	FALSE	0.501779	0.49991	0.00186872
e28-12-1-3-B2	1	24	5	12	0.12	7.2	90	750	12.7	2.28	6.63	2	2.5	0.1	1	460	37	72	0.0025	16 + 96	0.00625	e28	Exp	3	4	B2	2017-10-16T00:00:00Z	2017-10-05T00:00:00Z	Other	yield	train	FALSE	0.511907	0.499641	0.0122659
e28-13-1-1-C3	1	24	5	12	0.12	7.2	90	750	12.7	2.28	6.63	2	2.5	0.1	1	460	30	24	0.04	16 + 96	0.00625	e28	Exp	1	1	C3	2017-10-16T00:00:00Z	2017-10-05T00:00:00Z	Other	yield	train	FALSE	0.611079	0.58841	0.0226686
e28-14-1-1-C2	1	24	5	12	0.12	7.2	90	750	12.7	2.28	6.63	2	2.5	0.1	1	460	37	24	0.04	16 + 96	0.00625	e28	Exp	1	2	C2	2017-10-16T00:00:00Z	2017-10-05T00:00:00Z	Other	yield	train	FALSE	0.61119	0.604603	0.00658743
e28-15-1-3-C5	1	24	5	12	0.12	7.2	90	750	12.7	2.28	6.63	2	2.5	0.1	1	460	30	72	0.04	16 + 96	0.00625	e28	Exp	3	3	C5	2017-10-16T00:00:00Z	2017-10-05T00:00:00Z	Other	yield	train	FALSE	0.441603	0.501632	-0.0600282
e28-16-1-3-B5	1	24	5	12	0.12	7.2	90	750	12.7	2.28	6.63	2	2.5	0.1	1	460	37	72	0.04	16 + 96	0.00625	e28	Exp	3	4	B5	2017-10-16T00:00:00Z	2017-10-05T00:00:00Z	Other	yield	train	FALSE	0.488085	0.501363	-0.0132778
e28-17-1-1-E3	1	24	5	12	0.12	7.2	90	750	12.7	2.28	6.63	2	2.5	0.1	1	460	30	24	0.0025	3	0.1	e28	Exp	1	1	E3	2017-10-16T00:00:00Z	2017-10-05T00:00:00Z	Other	yield	train	FALSE	0.575405	0.631071	-0.0556662
e28-18-1-1-C6	1	24	5	12	0.12	7.2	90	750	12.7	2.28	6.63	2	2.5	0.1	1	460	37	24	0.0025	3	0.1	e28	Exp	1	2	C6	2017-10-16T00:00:00Z	2017-10-05T00:00:00Z	Other	yield	train	FALSE	0.612506	0.647264	-0.0347578
e28-19-1-3-D2	1	24	5	12	0.12	7.2	90	750	12.7	2.28	6.63	2	2.5	0.1	1	460	30	72	0.0025	3	0.1	e28	Exp	3	3	D2	2017-10-16T00:00:00Z	2017-10-05T00:00:00Z	Other	yield	train	FALSE	0.527682	0.544293	-0.0166113
e28-20-1-3-E6	1	24	5	12	0.12	7.2	90	750	12.7	2.28	6.63	2	2.5	0.1	1	460	37	72	0.0025	3	0.1	e28	Exp	3	4	E6	2017-10-16T00:00:00Z	2017-10-05T00:00:00Z	Other	yield	train	FALSE	0.523108	0.544024	-0.0209157
e28-21-1-1-D2	1	24	5	12	0.12	7.2	90	750	12.7	2.28	6.63	2	2.5	0.1	1	460	30	24	0.04	3	0.1	e28	Exp	1	1	D2	2017-10-16T00:00:00Z	2017-10-05T00:00:00Z	Other	yield	train	FALSE	0.596783	0.632793	-0.0360101
e28-22-1-1-D6	1	24	5	12	0.12	7.2	90	750	12.7	2.28	6.63	2	2.5	0.1	1	460	37	24	0.04	3	0.1	e28	Exp	1	2	D6	2017-10-16T00:00:00Z	2017-10-05T00:00:00Z	Other	yield	train	FALSE	0.665288	0.648985	0.0163024
e28-23-1-3-D5	1	24	5	12	0.12	7.2	90	750	12.7	2.28	6.63	2	2.5	0.1	1	460	30	72	0.04	3	0.1	e28	Exp	3	3	D5	2017-10-16T00:00:00Z	2017-10-05T00:00:00Z	Other	yield	train	FALSE	0.564133	0.546014	0.0181193
e28-24-1-3-E5	1	24	5	12	0.12	7.2	90	750	12.7	2.28	6.63	2	2.5	0.1	1	460	37	72	0.04	3	0.1	e28	Exp	3	4	E5	2017-10-16T00:00:00Z	2017-10-05T00:00:00Z	Other	yield	train	FALSE	0.614023	0.545745	0.0682772
e28-25-1-1-E5	1	24	5	12	0.12	7.2	90	750	12.7	2.28	6.63	2	2.5	0.1	1	460	30	24	0.0025	16 + 96	0.1	e28	Exp	1	1	E5	2017-10-16T00:00:00Z	2017-10-05T00:00:00Z	Other	yield	train	FALSE	0.579366	0.598295	-0.0189284
e28-26-1-1-C5	1	24	5	12	0.12	7.2	90	750	12.7	2.28	6.63	2	2.5	0.1	1	460	37	24	0.0025	16 + 96	0.1	e28	Exp	1	2	C5	2017-10-16T00:00:00Z	2017-10-05T00:00:00Z	Other	yield	train	FALSE	0.617243	0.614487	0.00275525
e28-27-1-3-C2	1	24	5	12	0.12	7.2	90	750	12.7	2.28	6.63	2	2.5	0.1	1	460	30	72	0.0025	16 + 96	0.1	e28	Exp	3	3	C2	2017-10-16T00:00:00Z	2017-10-05T00:00:00Z	Other	yield	train	FALSE	0.567886	0.511516	0.0563699
e28-28-1-3-C6	1	24	5	12	0.12	7.2	90	750	12.7	2.28	6.63	2	2.5	0.1	1	460	37	72	0.0025	16 + 96	0.1	e28	Exp	3	4	C6	2017-10-16T00:00:00Z	2017-10-05T00:00:00Z	Other	yield	train	FALSE	0.49681	0.511247	-0.0144373
e28-29-1-1-C4	1	24	5	12	0.12	7.2	90	750	12.7	2.28	6.63	2	2.5	0.1	1	460	30	24	0.04	16 + 96	0.1	e28	Exp	1	1	C4	2017-10-16T00:00:00Z	2017-10-05T00:00:00Z	Other	yield	train	FALSE	0.638893	0.600016	0.0388768
e28-30-1-1-E6	1	24	5	12	0.12	7.2	90	750	12.7	2.28	6.63	2	2.5	0.1	1	460	37	24	0.04	16 + 96	0.1	e28	Exp	1	2	E6	2017-10-16T00:00:00Z	2017-10-05T00:00:00Z	Other	yield	train	FALSE	0.608687	0.616209	-0.00752201
e28-31-1-3-E4	1	24	5	12	0.12	7.2	90	750	12.7	2.28	6.63	2	2.5	0.1	1	460	30	72	0.04	16 + 96	0.1	e28	Exp	3	3	E4	2017-10-16T00:00:00Z	2017-10-05T00:00:00Z	Other	yield	train	FALSE	0.40784	0.513237	-0.105397
e28-32-1-3-D3	1	24	5	12	0.12	7.2	90	750	12.7	2.28	6.63	2	2.5	0.1	1	460	37	72	0.04	16 + 96	0.1	e28	Exp	3	4	D3	2017-10-16T00:00:00Z	2017-10-05T00:00:00Z	Other	yield	train	FALSE	0.581043	0.512969	0.0680746
e30-1-1-1-D6	2	20	7	12	0.24	7.5	90	750	14.6	0.827	6.37	2	2.5	0.1	1	460	30	24	0.01	16	0.025	e30	Exp	1	1	D6	2017-10-25T00:00:00Z	2017-10-18T00:00:00Z	e30	yield	test_1	TRUE	0.679579	0.751866	-0.0722877
e30-2-1-1-B8	2	20	3	12	0	7.5	90	750	14.6	0.827	7.64	2	10	0.1	1	460	30	24	0.01	16	0.025	e30	Exp	1	2	B8	2017-10-25T00:00:00Z	2017-10-18T00:00:00Z	e30	yield	test_1	TRUE	0.482846	0.333774	0.149073
e30-3-1-1-D5	2	20	3	12	0.24	7.5	90	750	14.6	0.827	7.64	2	2.5	0.3	1	460	30	24	0.01	16	0.025	e30	Exp	1	1	D5	2017-10-25T00:00:00Z	2017-10-18T00:00:00Z	e30	yield	test_1	TRUE	0.703201	0.951876	-0.248675
e30-4-1-1-B6	2	20	7	12	0	7.5	90	750	14.6	0.827	6.37	2	10	0.3	1	460	30	24	0.01	16	0.025	e30	Exp	1	2	B6	2017-10-25T00:00:00Z	2017-10-18T00:00:00Z	e30	yield	test_1	TRUE	0.749116	0.963543	-0.214426
e30-5-1-2-D3	2	20	3	12	0	6.7	90	750	9.08	5.14	8.56	2	2.5	0.1	1	460	30	48	0.01	16	0.025	e30	Exp	2	3	D3	2017-10-25T00:00:00Z	2017-10-18T00:00:00Z	e30	yield	test_1	TRUE	0.483335	0.483575	-0.000240398
e30-6-1-2-B7	2	20	7	12	0.24	6.7	90	750	9.08	5.14	7.29	2	10	0.1	1	460	30	48	0.01	16	0.025	e30	Exp	2	4	B7	2017-10-25T00:00:00Z	2017-10-18T00:00:00Z	e30	yield	test_1	TRUE	0.647985	0.485159	0.162826
e30-7-1-2-E3	2	20	7	12	0	6.7	90	750	9.08	5.14	7.29	2	2.5	0.3	1	460	30	48	0.01	16	0.025	e30	Exp	2	3	E3	2017-10-25T00:00:00Z	2017-10-18T00:00:00Z	e30	yield	test_1	TRUE	1.01575	1.11334	-0.0975897
e30-8-1-2-B2	2	20	3	12	0.24	6.7	90	750	9.08	5.14	8.56	2	10	0.3	1	460	30	48	0.01	16	0.025	e30	Exp	2	4	B2	2017-10-25T00:00:00Z	2017-10-18T00:00:00Z	e30	yield	test_1	TRUE	0.590242	0.685169	-0.0949265
e30-9-1-1-E7	2	20	3	12	0.24	6.7	90	750	9.08	5.14	8.56	2	2.5	0.1	1	460	37	24	0.01	16	0.025	e30	Exp	1	5	E7	2017-10-25T00:00:00Z	2017-10-18T00:00:00Z	e30	yield	test_1	TRUE	0.421079	0.538116	-0.117036
e30-10-1-1-C3	2	20	7	12	0	6.7	90	750	9.08	5.14	7.29	2	10	0.1	1	460	37	24	0.01	16	0.025	e30	Exp	1	6	C3	2017-10-25T00:00:00Z	2017-10-18T00:00:00Z	e30	yield	test_1	TRUE	0.446632	0.549783	-0.103151
e30-11-1-1-E9	2	20	7	12	0.24	6.7	90	750	9.08	5.14	7.29	2	2.5	0.3	1	460	37	24	0.01	16	0.025	e30	Exp	1	5	E9	2017-10-25T00:00:00Z	2017-10-18T00:00:00Z	e30	yield	test_1	TRUE	0.839757	1.16789	-0.328128
e30-12-1-1-C5	2	20	3	12	0	6.7	90	750	9.08	5.14	8.56	2	10	0.3	1	460	37	24	0.01	16	0.025	e30	Exp	1	6	C5	2017-10-25T00:00:00Z	2017-10-18T00:00:00Z	e30	yield	test_1	TRUE	0.510465	0.749792	-0.239327
e30-13-1-2-E8	2	20	7	12	0	7.5	90	750	14.6	0.827	6.37	2	2.5	0.1	1	460	37	48	0.01	16	0.025	e30	Exp	2	7	E8	2017-10-25T00:00:00Z	2017-10-18T00:00:00Z	e30	yield	test_1	TRUE	0.604309	0.72148	-0.117172
e30-14-1-2-C4	2	20	3	12	0.24	7.5	90	750	14.6	0.827	7.64	2	10	0.1	1	460	37	48	0.01	16	0.025	e30	Exp	2	8	C4	2017-10-25T00:00:00Z	2017-10-18T00:00:00Z	e30	yield	test_1	TRUE	0.346006	0.293305	0.0527007
e30-15-1-2-F3	2	20	3	12	0	7.5	90	750	14.6	0.827	7.64	2	2.5	0.3	1	460	37	48	0.01	16	0.025	e30	Exp	2	7	F3	2017-10-25T00:00:00Z	2017-10-18T00:00:00Z	e30	yield	test_1	TRUE	0.824085	0.92149	-0.0974057
e30-16-1-2-C3	2	20	7	12	0.24	7.5	90	750	14.6	0.827	6.37	2	10	0.3	1	460	37	48	0.01	16	0.025	e30	Exp	2	8	C3	2017-10-25T00:00:00Z	2017-10-18T00:00:00Z	e30	yield	test_1	TRUE	0.893709	0.923074	-0.0293656
e30-17-1-1-D2	2	28	7	12	0	6.7	90	750	9.08	5.14	5.89	2	2.5	0.1	1	460	30	24	0.01	16	0.025	e30	Exp	1	1	D2	2017-10-25T00:00:00Z	2017-10-18T00:00:00Z	e30	yield	test_1	TRUE	0.681887	0.676518	0.00536947
e30-18-1-1-B2	2	28	3	12	0.24	6.7	90	750	9.08	5.14	7.16	2	10	0.1	1	460	30	24	0.01	16	0.025	e30	Exp	1	2	B2	2017-10-25T00:00:00Z	2017-10-18T00:00:00Z	e30	yield	test_1	TRUE	0.386999	0.248342	0.138657
e30-19-1-1-D3	2	28	3	12	0	6.7	90	750	9.08	5.14	7.16	2	2.5	0.3	1	460	30	24	0.01	16	0.025	e30	Exp	1	1	D3	2017-10-25T00:00:00Z	2017-10-18T00:00:00Z	e30	yield	test_1	TRUE	0.788623	0.876528	-0.0879045
e30-20-1-1-B4	2	28	7	12	0.24	6.7	90	750	9.08	5.14	5.89	2	10	0.3	1	460	30	24	0.01	16	0.025	e30	Exp	1	2	B4	2017-10-25T00:00:00Z	2017-10-18T00:00:00Z	e30	yield	test_1	TRUE	0.730674	0.878112	-0.147438
e30-21-1-2-D8	2	28	3	12	0.24	7.5	90	750	14.6	0.827	6.23	2	2.5	0.1	1	460	30	48	0.01	16	0.025	e30	Exp	2	3	D8	2017-10-25T00:00:00Z	2017-10-18T00:00:00Z	e30	yield	test_1	TRUE	0.432857	0.428271	0.00458624
e30-22-1-2-B6	2	28	7	12	0	7.5	90	750	14.6	0.827	4.96	2	10	0.1	1	460	30	48	0.01	16	0.025	e30	Exp	2	4	B6	2017-10-25T00:00:00Z	2017-10-18T00:00:00Z	e30	yield	test_1	TRUE	0.53865	0.439938	0.0987122
e30-23-1-2-D4	2	28	7	12	0.24	7.5	90	750	14.6	0.827	4.96	2	2.5	0.3	1	460	30	48	0.01	16	0.025	e30	Exp	2	3	D4	2017-10-25T00:00:00Z	2017-10-18T00:00:00Z	e30	yield	test_1	TRUE	1.02764	1.05804	-0.0303975
e30-24-1-2-B3	2	28	3	12	0	7.5	90	750	14.6	0.827	6.23	2	10	0.3	1	460	30	48	0.01	16	0.025	e30	Exp	2	4	B3	2017-10-25T00:00:00Z	2017-10-18T00:00:00Z	e30	yield	test_1	TRUE	0.66469	0.639948	0.0247428
e30-25-1-1-E3	2	28	3	12	0	7.5	90	750	14.6	0.827	6.23	2	2.5	0.1	1	460	37	24	0.01	16	0.025	e30	Exp	1	5	E3	2017-10-25T00:00:00Z	2017-10-18T00:00:00Z	e30	yield	test_1	TRUE	0.504016	0.492894	0.0111219
e30-26-1-1-C4	2	28	7	12	0.24	7.5	90	750	14.6	0.827	4.96	2	10	0.1	1	460	37	24	0.01	16	0.025	e30	Exp	1	6	C4	2017-10-25T00:00:00Z	2017-10-18T00:00:00Z	e30	yield	test_1	TRUE	0.521734	0.494478	0.0272561
e30-27-1-1-E6	2	28	7	12	0	7.5	90	750	14.6	0.827	4.96	2	2.5	0.3	1	460	37	24	0.01	16	0.025	e30	Exp	1	5	E6	2017-10-25T00:00:00Z	2017-10-18T00:00:00Z	e30	yield	test_1	TRUE	0.934448	1.12266	-0.188216
e30-28-1-1-C9	2	28	3	12	0.24	7.5	90	750	14.6	0.827	6.23	2	10	0.3	1	460	37	24	0.01	16	0.025	e30	Exp	1	6	C9	2017-10-25T00:00:00Z	2017-10-18T00:00:00Z	e30	yield	test_1	TRUE	0.569775	0.694488	-0.124713
e30-29-1-2-F5	2	28	7	12	0.24	6.7	90	750	9.08	5.14	5.89	2	2.5	0.1	1	460	37	48	0.01	16	0.025	e30	Exp	2	7	F5	2017-10-25T00:00:00Z	2017-10-18T00:00:00Z	e30	yield	test_1	TRUE	0.610142	0.636049	-0.0259068
e30-30-1-2-C5	2	28	3	12	0	6.7	90	750	9.08	5.14	7.16	2	10	0.1	1	460	37	48	0.01	16	0.025	e30	Exp	2	8	C5	2017-10-25T00:00:00Z	2017-10-18T00:00:00Z	e30	yield	test_1	TRUE	0.354232	0.217956	0.136275
e30-31-1-2-E6	2	28	3	12	0.24	6.7	90	750	9.08	5.14	7.16	2	2.5	0.3	1	460	37	48	0.01	16	0.025	e30	Exp	2	7	E6	2017-10-25T00:00:00Z	2017-10-18T00:00:00Z	e30	yield	test_1	TRUE	0.911936	0.836059	0.0758767
e30-32-1-2-C7	2	28	7	12	0	6.7	90	750	9.08	5.14	5.89	2	10	0.3	1	460	37	48	0.01	16	0.025	e30	Exp	2	8	C7	2017-10-25T00:00:00Z	2017-10-18T00:00:00Z	e30	yield	test_1	TRUE	0.75803	0.847726	-0.0896957
e30-33-1-1-D9	1	20	7	12	0	6.7	90	750	9.08	5.14	7.29	2	2.5	0.1	1	460	30	24	0.01	16	0.025	e30	Exp	1	1	D9	2017-10-25T00:00:00Z	2017-10-18T00:00:00Z	e30	yield	test_1	TRUE	1.0017	0.742451	0.259247
e30-34-1-1-B3	1	20	3	12	0.24	6.7	90	750	9.08	5.14	8.56	2	10	0.1	1	460	30	24	0.01	16	0.025	e30	Exp	1	2	B3	2017-10-25T00:00:00Z	2017-10-18T00:00:00Z	e30	yield	test_1	TRUE	0.407232	0.332235	0.0749973
e30-35-1-1-D8	1	20	3	12	0	6.7	90	750	9.08	5.14	8.56	2	2.5	0.3	1	460	30	24	0.01	16	0.025	e30	Exp	1	1	D8	2017-10-25T00:00:00Z	2017-10-18T00:00:00Z	e30	yield	test_1	TRUE	0.759985	0.942461	-0.182476
e30-36-1-1-B9	1	20	7	12	0.24	6.7	90	750	9.08	5.14	7.29	2	10	0.3	1	460	30	24	0.01	16	0.025	e30	Exp	1	2	B9	2017-10-25T00:00:00Z	2017-10-18T00:00:00Z	e30	yield	test_1	TRUE	0.727045	0.962004	-0.234959
e30-37-1-2-E5	1	20	3	12	0.24	7.5	90	750	14.6	0.827	7.64	2	2.5	0.1	1	460	30	48	0.01	16	0.025	e30	Exp	2	3	E5	2017-10-25T00:00:00Z	2017-10-18T00:00:00Z	e30	yield	test_1	TRUE	0.46053	0.512164	-0.0516335
e30-38-1-2-B4	1	20	7	12	0	7.5	90	750	14.6	0.827	6.37	2	10	0.1	1	460	30	48	0.01	16	0.025	e30	Exp	2	4	B4	2017-10-25T00:00:00Z	2017-10-18T00:00:00Z	e30	yield	test_1	TRUE	0.439227	0.505871	-0.0666438
e30-39-1-2-E2	1	20	7	12	0.24	7.5	90	750	14.6	0.827	6.37	2	2.5	0.3	1	460	30	48	0.01	16	0.025	e30	Exp	2	3	E2	2017-10-25T00:00:00Z	2017-10-18T00:00:00Z	e30	yield	test_1	TRUE	0.962116	1.14193	-0.179817
e30-40-1-2-B9	1	20	3	12	0	7.5	90	750	14.6	0.827	7.64	2	10	0.3	1	460	30	48	0.01	16	0.025	e30	Exp	2	4	B9	2017-10-25T00:00:00Z	2017-10-18T00:00:00Z	e30	yield	test_1	TRUE	0.452593	0.705881	-0.253288
e30-41-1-1-E4	1	20	3	12	0	7.5	90	750	14.6	0.827	7.64	2	2.5	0.1	1	460	37	24	0.01	16	0.025	e30	Exp	1	5	E4	2017-10-25T00:00:00Z	2017-10-18T00:00:00Z	e30	yield	test_1	TRUE	0.373175	0.558828	-0.185653
e30-42-1-1-C7	1	20	7	12	0.24	7.5	90	750	14.6	0.827	6.37	2	10	0.1	1	460	37	24	0.01	16	0.025	e30	Exp	1	6	C7	2017-10-25T00:00:00Z	2017-10-18T00:00:00Z	e30	yield	test_1	TRUE	0.516563	0.578371	-0.0618079
e30-43-1-1-E5	1	20	7	12	0	7.5	90	750	14.6	0.827	6.37	2	2.5	0.3	1	460	37	24	0.01	16	0.025	e30	Exp	1	5	E5	2017-10-25T00:00:00Z	2017-10-18T00:00:00Z	e30	yield	test_1	TRUE	0.683638	1.1886	-0.504959
e30-44-1-1-C8	1	20	3	12	0.24	7.5	90	750	14.6	0.827	7.64	2	10	0.3	1	460	37	24	0.01	16	0.025	e30	Exp	1	6	C8	2017-10-25T00:00:00Z	2017-10-18T00:00:00Z	e30	yield	test_1	TRUE	0.628128	0.778381	-0.150253
e30-45-1-2-E7	1	20	7	12	0.24	6.7	90	750	9.08	5.14	7.29	2	2.5	0.1	1	460	37	48	0.01	16	0.025	e30	Exp	2	7	E7	2017-10-25T00:00:00Z	2017-10-18T00:00:00Z	e30	yield	test_1	TRUE	0.608922	0.719942	-0.11102
e30-46-1-2-C8	1	20	3	12	0	6.7	90	750	9.08	5.14	8.56	2	10	0.1	1	460	37	48	0.01	16	0.025	e30	Exp	2	8	C8	2017-10-25T00:00:00Z	2017-10-18T00:00:00Z	e30	yield	test_1	TRUE	0.219974	0.28389	-0.0639159
e30-47-1-2-E9	1	20	3	12	0.24	6.7	90	750	9.08	5.14	8.56	2	2.5	0.3	1	460	37	48	0.01	16	0.025	e30	Exp	2	7	E9	2017-10-25T00:00:00Z	2017-10-18T00:00:00Z	e30	yield	test_1	TRUE	0.859678	0.919952	-0.0602734
e30-48-1-2-C6	1	20	7	12	0	6.7	90	750	9.08	5.14	7.29	2	10	0.3	1	460	37	48	0.01	16	0.025	e30	Exp	2	8	C6	2017-10-25T00:00:00Z	2017-10-18T00:00:00Z	e30	yield	test_1	TRUE	0.608348	0.913659	-0.305312
e30-49-1-1-D7	1	28	7	12	0.24	7.5	90	750	14.6	0.827	4.96	2	2.5	0.1	1	460	30	24	0.01	16	0.025	e30	Exp	1	1	D7	2017-10-25T00:00:00Z	2017-10-18T00:00:00Z	e30	yield	test_1	TRUE	0.725143	0.705106	0.0200365
e30-50-1-1-B5	1	28	3	12	0	7.5	90	750	14.6	0.827	6.23	2	10	0.1	1	460	30	24	0.01	16	0.025	e30	Exp	1	2	B5	2017-10-25T00:00:00Z	2017-10-18T00:00:00Z	e30	yield	test_1	TRUE	0.303783	0.269054	0.0347288
e30-51-1-1-D4	1	28	3	12	0.24	7.5	90	750	14.6	0.827	6.23	2	2.5	0.3	1	460	30	24	0.01	16	0.025	e30	Exp	1	1	D4	2017-10-25T00:00:00Z	2017-10-18T00:00:00Z	e30	yield	test_1	TRUE	0.846963	0.905116	-0.0581531
e30-52-1-1-B7	1	28	7	12	0	7.5	90	750	14.6	0.827	4.96	2	10	0.3	1	460	30	24	0.01	16	0.025	e30	Exp	1	2	B7	2017-10-25T00:00:00Z	2017-10-18T00:00:00Z	e30	yield	test_1	TRUE	0.453246	0.898824	-0.445577
e30-53-1-2-D9	1	28	3	12	0	6.7	90	750	9.08	5.14	7.16	2	2.5	0.1	1	460	30	48	0.01	16	0.025	e30	Exp	2	3	D9	2017-10-25T00:00:00Z	2017-10-18T00:00:00Z	e30	yield	test_1	TRUE	0.533568	0.418856	0.114712
e30-54-1-2-B8	1	28	7	12	0.24	6.7	90	750	9.08	5.14	5.89	2	10	0.1	1	460	30	48	0.01	16	0.025	e30	Exp	2	4	B8	2017-10-25T00:00:00Z	2017-10-18T00:00:00Z	e30	yield	test_1	TRUE	0.558835	0.438399	0.120436
e30-55-1-2-D5	1	28	7	12	0	6.7	90	750	9.08	5.14	5.89	2	2.5	0.3	1	460	30	48	0.01	16	0.025	e30	Exp	2	3	D5	2017-10-25T00:00:00Z	2017-10-18T00:00:00Z	e30	yield	test_1	TRUE	0.969081	1.04863	-0.0795443
e30-56-1-2-B5	1	28	3	12	0.24	6.7	90	750	9.08	5.14	7.16	2	10	0.3	1	460	30	48	0.01	16	0.025	e30	Exp	2	4	B5	2017-10-25T00:00:00Z	2017-10-18T00:00:00Z	e30	yield	test_1	TRUE	0.612084	0.638409	-0.026325
e30-57-1-1-E8	1	28	3	12	0.24	6.7	90	750	9.08	5.14	7.16	2	2.5	0.1	1	460	37	24	0.01	16	0.025	e30	Exp	1	5	E8	2017-10-25T00:00:00Z	2017-10-18T00:00:00Z	e30	yield	test_1	TRUE	0.426463	0.491356	-0.0648931
e30-58-1-1-C6	1	28	7	12	0	6.7	90	750	9.08	5.14	5.89	2	10	0.1	1	460	37	24	0.01	16	0.025	e30	Exp	1	6	C6	2017-10-25T00:00:00Z	2017-10-18T00:00:00Z	e30	yield	test_1	TRUE	0.511322	0.485063	0.0262592
e30-59-1-1-E2	1	28	7	12	0.24	6.7	90	750	9.08	5.14	5.89	2	2.5	0.3	1	460	37	24	0.01	16	0.025	e30	Exp	1	5	E2	2017-10-25T00:00:00Z	2017-10-18T00:00:00Z	e30	yield	test_1	TRUE	0.64879	1.12112	-0.472335
e30-60-1-1-C2	1	28	3	12	0	6.7	90	750	9.08	5.14	7.16	2	10	0.3	1	460	37	24	0.01	16	0.025	e30	Exp	1	6	C2	2017-10-25T00:00:00Z	2017-10-18T00:00:00Z	e30	yield	test_1	TRUE	0.434626	0.685073	-0.250447
e30-61-1-2-F4	1	28	7	12	0	7.5	90	750	14.6	0.827	4.96	2	2.5	0.1	1	460	37	48	0.01	16	0.025	e30	Exp	2	7	F4	2017-10-25T00:00:00Z	2017-10-18T00:00:00Z	e30	yield	test_1	TRUE	0.457786	0.656761	-0.198975
e30-62-1-2-C2	1	28	3	12	0.24	7.5	90	750	14.6	0.827	6.23	2	10	0.1	1	460	37	48	0.01	16	0.025	e30	Exp	2	8	C2	2017-10-25T00:00:00Z	2017-10-18T00:00:00Z	e30	yield	test_1	TRUE	0.309937	0.246545	0.0633924
e30-63-1-2-F2	1	28	3	12	0	7.5	90	750	14.6	0.827	6.23	2	2.5	0.3	1	460	37	48	0.01	16	0.025	e30	Exp	2	7	F2	2017-10-25T00:00:00Z	2017-10-18T00:00:00Z	e30	yield	test_1	TRUE	0.79483	0.856771	-0.0619414
e30-64-1-2-C9	1	28	7	12	0.24	7.5	90	750	14.6	0.827	4.96	2	10	0.3	1	460	37	48	0.01	16	0.025	e30	Exp	2	8	C9	2017-10-25T00:00:00Z	2017-10-18T00:00:00Z	e30	yield	test_1	TRUE	0.664829	0.876314	-0.211485
e45-1-E9	1	24	5	10	0.12	7.2	70	750	9.91	1.77	8.55	1	2.5	0.1	1	460	30	48	0.0025	3	0.00625	e45	Exp	1	7	E9	2018-01-23T00:00:00Z	2018-01-11T00:00:00Z	e45	yield	test_2	TRUE	0.551911	0.458059	0.0938514
e45-1-C5	1	24	5	10	0.12	7.2	110	750	15.6	2.79	5.25	2	2.5	0.1	2	460	30	48	0.04	3	0.00625	e45	Exp	1	3	C5	2018-01-23T00:00:00Z	2018-01-11T00:00:00Z	e45	yield	test_2	TRUE	0.607331	0.566964	0.0403674
e45-1-D8	1	24	5	10	0.12	7.2	110	750	15.6	2.79	5.25	1	2.5	0.1	2	460	30	48	0.0025	16 + 96	0.00625	e45	Exp	1	9	D8	2018-01-23T00:00:00Z	2018-01-11T00:00:00Z	e45	yield	test_2	TRUE	0.61695	0.404014	0.212936
e45-1-F2	1	24	5	10	0.12	7.2	70	750	9.91	1.77	8.55	2	2.5	0.1	1	460	30	48	0.04	16 + 96	0.00625	e45	Exp	1	8	F2	2018-01-23T00:00:00Z	2018-01-11T00:00:00Z	e45	yield	test_2	TRUE	0.499317	0.555455	-0.0561383
e45-1-F8	1	24	5	10	0.12	7.2	110	750	15.6	2.79	5.25	2	2.5	0.1	1	460	30	48	0.0025	3	0.1	e45	Exp	1	8	F8	2018-01-23T00:00:00Z	2018-01-11T00:00:00Z	e45	yield	test_2	TRUE	0.631596	0.586825	0.0447715
e45-1-F4	1	24	5	10	0.12	7.2	70	750	9.91	1.77	8.55	1	2.5	0.1	2	460	30	48	0.04	3	0.1	e45	Exp	1	9	F4	2018-01-23T00:00:00Z	2018-01-11T00:00:00Z	e45	yield	test_2	TRUE	0.701484	0.46141	0.240075
e45-1-F9	1	24	5	10	0.12	7.2	70	750	9.91	1.77	8.55	2	2.5	0.1	2	460	30	48	0.0025	16 + 96	0.1	e45	Exp	1	3	F9	2018-01-23T00:00:00Z	2018-01-11T00:00:00Z	e45	yield	test_2	TRUE	0.733433	0.555363	0.17807
e45-1-B8	1	24	5	10	0.12	7.2	110	750	15.6	2.79	5.25	1	2.5	0.1	1	460	30	48	0.04	16 + 96	0.1	e45	Exp	1	7	B8	2018-01-23T00:00:00Z	2018-01-11T00:00:00Z	e45	yield	test_2	TRUE	0.694261	0.427318	0.266943
e45-1-C6	1	24	5	10	0.12	7.2	70	750	9.91	1.77	8.55	2	2.5	0.1	2	460	37	48	0.0025	3	0.00625	e45	Exp	1	6	C6	2018-01-23T00:00:00Z	2018-01-11T00:00:00Z	e45	yield	test_2	TRUE	0.582714	0.584496	-0.0017822
e45-1-E2	1	24	5	10	0.12	7.2	110	750	15.6	2.79	5.25	1	2.5	0.1	1	460	37	48	0.04	3	0.00625	e45	Exp	1	21	E2	2018-01-23T00:00:00Z	2018-01-11T00:00:00Z	e45	yield	test_2	TRUE	0.557707	0.456451	0.101257
e45-1-B6	1	24	5	10	0.12	7.2	110	750	15.6	2.79	5.25	2	2.5	0.1	1	460	37	48	0.0025	16 + 96	0.00625	e45	Exp	1	5	B6	2018-01-23T00:00:00Z	2018-01-11T00:00:00Z	e45	yield	test_2	TRUE	0.574686	0.550404	0.0242821
e45-1-B3	1	24	5	10	0.12	7.2	70	750	9.91	1.77	8.55	1	2.5	0.1	2	460	37	48	0.04	16 + 96	0.00625	e45	Exp	1	1	B3	2018-01-23T00:00:00Z	2018-01-11T00:00:00Z	e45	yield	test_2	TRUE	0.614747	0.424989	0.189758
e45-1-B2	1	24	5	10	0.12	7.2	110	750	15.6	2.79	5.25	1	2.5	0.1	2	460	37	48	0.0025	3	0.1	e45	Exp	1	1	B2	2018-01-23T00:00:00Z	2018-01-11T00:00:00Z	e45	yield	test_2	TRUE	0.636968	0.456359	0.180609
e45-1-C7	1	24	5	10	0.12	7.2	70	750	9.91	1.77	8.55	2	2.5	0.1	1	460	37	48	0.04	3	0.1	e45	Exp	1	5	C7	2018-01-23T00:00:00Z	2018-01-11T00:00:00Z	e45	yield	test_2	TRUE	0.594554	0.6078	-0.0132459
e45-1-D6	1	24	5	10	0.12	7.2	70	750	9.91	1.77	8.55	1	2.5	0.1	1	460	37	48	0.0025	16 + 96	0.1	e45	Exp	1	21	D6	2018-01-23T00:00:00Z	2018-01-11T00:00:00Z	e45	yield	test_2	TRUE	0.62059	0.44485	0.17574
e45-1-D3	1	24	5	10	0.12	7.2	110	750	15.6	2.79	5.25	2	2.5	0.1	2	460	37	48	0.04	16 + 96	0.1	e45	Exp	1	6	D3	2018-01-23T00:00:00Z	2018-01-11T00:00:00Z	e45	yield	test_2	TRUE	0.732038	0.553755	0.178283
e45-1-E3	1	24	5	14	0.12	7.2	70	750	9.91	1.77	7.85	2	2.5	0.1	1	460	30	48	0.0025	3	0.00625	e45	Exp	1	8	E3	2018-01-23T00:00:00Z	2018-01-11T00:00:00Z	e45	yield	test_2	TRUE	0.55814	0.576934	-0.018794
e45-1-F6	1	24	5	14	0.12	7.2	110	750	15.6	2.79	4.55	1	2.5	0.1	2	460	30	48	0.04	3	0.00625	e45	Exp	1	9	F6	2018-01-23T00:00:00Z	2018-01-11T00:00:00Z	e45	yield	test_2	TRUE	0.571675	0.428935	0.14274
e45-1-C8	1	24	5	14	0.12	7.2	110	750	15.6	2.79	4.55	2	2.5	0.1	2	460	30	48	0.0025	16 + 96	0.00625	e45	Exp	1	3	C8	2018-01-23T00:00:00Z	2018-01-11T00:00:00Z	e45	yield	test_2	TRUE	0.564629	0.522889	0.0417404
e45-1-C9	1	24	5	14	0.12	7.2	70	750	9.91	1.77	7.85	1	2.5	0.1	1	460	30	48	0.04	16 + 96	0.00625	e45	Exp	1	7	C9	2018-01-23T00:00:00Z	2018-01-11T00:00:00Z	e45	yield	test_2	TRUE	0.572087	0.417427	0.154661
e45-1-C4	1	24	5	14	0.12	7.2	110	750	15.6	2.79	4.55	1	2.5	0.1	1	460	30	48	0.0025	3	0.1	e45	Exp	1	7	C4	2018-01-23T00:00:00Z	2018-01-11T00:00:00Z	e45	yield	test_2	TRUE	0.700816	0.448796	0.25202
e45-1-B4	1	24	5	14	0.12	7.2	70	750	9.91	1.77	7.85	2	2.5	0.1	2	460	30	48	0.04	3	0.1	e45	Exp	1	3	B4	2018-01-23T00:00:00Z	2018-01-11T00:00:00Z	e45	yield	test_2	TRUE	0.68309	0.580284	0.102805
e45-1-C2	1	24	5	14	0.12	7.2	70	750	9.91	1.77	7.85	1	2.5	0.1	2	460	30	48	0.0025	16 + 96	0.1	e45	Exp	1	9	C2	2018-01-23T00:00:00Z	2018-01-11T00:00:00Z	e45	yield	test_2	TRUE	0.741033	0.417335	0.323698
e45-1-D9	1	24	5	14	0.12	7.2	110	750	15.6	2.79	4.55	2	2.5	0.1	1	460	30	48	0.04	16 + 96	0.1	e45	Exp	1	8	D9	2018-01-23T00:00:00Z	2018-01-11T00:00:00Z	e45	yield	test_2	TRUE	0.635595	0.546192	0.0894025
e45-1-D7	1	24	5	14	0.12	7.2	70	750	9.91	1.77	7.85	1	2.5	0.1	2	460	37	48	0.0025	3	0.00625	e45	Exp	1	1	D7	2018-01-23T00:00:00Z	2018-01-11T00:00:00Z	e45	yield	test_2	TRUE	0.613249	0.446467	0.166781
e45-1-D4	1	24	5	14	0.12	7.2	110	750	15.6	2.79	4.55	2	2.5	0.1	1	460	37	48	0.04	3	0.00625	e45	Exp	1	5	D4	2018-01-23T00:00:00Z	2018-01-11T00:00:00Z	e45	yield	test_2	TRUE	0.545883	0.575325	-0.0294419
e45-1-E5	1	24	5	14	0.12	7.2	110	750	15.6	2.79	4.55	1	2.5	0.1	1	460	37	48	0.0025	16 + 96	0.00625	e45	Exp	1	21	E5	2018-01-23T00:00:00Z	2018-01-11T00:00:00Z	e45	yield	test_2	TRUE	0.555674	0.412376	0.143298
e45-1-C3	1	24	5	14	0.12	7.2	70	750	9.91	1.77	7.85	2	2.5	0.1	2	460	37	48	0.04	16 + 96	0.00625	e45	Exp	1	6	C3	2018-01-23T00:00:00Z	2018-01-11T00:00:00Z	e45	yield	test_2	TRUE	0.564475	0.543863	0.020612
e45-1-B7	1	24	5	14	0.12	7.2	110	750	15.6	2.79	4.55	2	2.5	0.1	2	460	37	48	0.0025	3	0.1	e45	Exp	1	6	B7	2018-01-23T00:00:00Z	2018-01-11T00:00:00Z	e45	yield	test_2	TRUE	0.600386	0.575233	0.0251532
e45-1-E7	1	24	5	14	0.12	7.2	70	750	9.91	1.77	7.85	1	2.5	0.1	1	460	37	48	0.04	3	0.1	e45	Exp	1	21	E7	2018-01-23T00:00:00Z	2018-01-11T00:00:00Z	e45	yield	test_2	TRUE	0.541082	0.469771	0.0713107
e45-1-F7	1	24	5	14	0.12	7.2	70	750	9.91	1.77	7.85	2	2.5	0.1	1	460	37	48	0.0025	16 + 96	0.1	e45	Exp	1	5	F7	2018-01-23T00:00:00Z	2018-01-11T00:00:00Z	e45	yield	test_2	TRUE	0.587256	0.563725	0.0235316
e45-1-E8	1	24	5	14	0.12	7.2	110	750	15.6	2.79	4.55	1	2.5	0.1	2	460	37	48	0.04	16 + 96	0.1	e45	Exp	1	1	E8	2018-01-23T00:00:00Z	2018-01-11T00:00:00Z	e45	yield	test_2	TRUE	0.654815	0.415726	0.239089

## Sheet: S1d
factor	factor_letter	main_effect	Exp_number	metric	effect	relative_effect	relative_effect_magnitude
Time	U	TRUE	e30	DCM	0.0986478	0.00988714	0.00988714
Temperature	T	TRUE	e30	DCM	0.477077	0.0478159	0.0478159
Yeast extract	W	TRUE	e30	DCM	1.46607	0.14694	0.14694
Yeast extract source	X	TRUE	e30	DCM	1.1227	0.112524	0.112524
Glycerol	G	TRUE	e30	DCM	1.86234	0.186657	0.186657
Magnesium sulfate	K	TRUE	e30	DCM	1.10507	0.110757	0.110757
pH	S	TRUE	e30	DCM	-0.967168	-0.096936	0.096936
Well volume	Q	TRUE	e30	DCM	0.851729	0.085366	0.085366
Well fill volume	N	TRUE	e30	DCM	0.0690535	0.006921	0.006921
Time : Temperature	U:T	FALSE	e30	DCM	0.426074	0.042704	0.042704
Time : Yeast extract	U:W	FALSE	e30	DCM	0.209469	0.0209944	0.0209944
Time : Yeast extract source	U:X	FALSE	e30	DCM	-0.278732	-0.0279364	0.0279364
Time : Glycerol	U:G	FALSE	e30	DCM	-0.309796	-0.0310498	0.0310498
Time : Magnesium sulfate	U:K	FALSE	e30	DCM	-0.456718	-0.0457754	0.0457754
Time : pH	U:S	FALSE	e30	DCM	0.111451	0.0111704	0.0111704
Time : Well volume	U:Q	FALSE	e30	DCM	0.602591	0.0603957	0.0603957
Time : Well fill volume	U:N	FALSE	e30	DCM	-0.572157	-0.0573454	0.0573454
Temperature : Yeast extract	T:W	FALSE	e30	DCM	0.0996972	0.00999232	0.00999232
Temperature : Yeast extract source	T:X	FALSE	e30	DCM	-0.28314	-0.0283782	0.0283782
Temperature : Glycerol	T:G	FALSE	e30	DCM	-0.257114	-0.0257697	0.0257697
Temperature : Magnesium sulfate	T:K	FALSE	e30	DCM	-0.0791281	-0.00793075	0.00793075
Temperature : pH	T:S	FALSE	e30	DCM	0.221643	0.0222145	0.0222145
Temperature : Well volume	T:Q	FALSE	e30	DCM	0.13307	0.0133371	0.0133371
Temperature : Well fill volume	T:N	FALSE	e30	DCM	-0.381368	-0.0382233	0.0382233
Yeast extract : Yeast extract source	W:X	FALSE	e30	DCM	-0.137897	-0.013821	0.013821
Yeast extract : Glycerol	W:G	FALSE	e30	DCM	0.337291	0.0338056	0.0338056
Yeast extract : Magnesium sulfate	W:K	FALSE	e30	DCM	0.0451261	0.00452284	0.00452284
Yeast extract : pH	W:S	FALSE	e30	DCM	-0.106624	-0.0106865	0.0106865
Yeast extract : Well volume	W:Q	FALSE	e30	DCM	0.003778	0.000378656	0.000378656
Yeast extract : Well fill volume	W:N	FALSE	e30	DCM	0.348206	0.0348995	0.0348995
Yeast extract source : Glycerol	X:G	FALSE	e30	DCM	0.425445	0.0426409	0.0426409
Yeast extract source : Magnesium sulfate	X:K	FALSE	e30	DCM	-1.44509	-0.144836	0.144836
Yeast extract source : pH	X:S	FALSE	e30	DCM	-0.107043	-0.0107286	0.0107286
Yeast extract source : Well volume	X:Q	FALSE	e30	DCM	0.286288	0.0286937	0.0286937
Yeast extract source : Well fill volume	X:N	FALSE	e30	DCM	-0.360379	-0.0361196	0.0361196
Glycerol : Magnesium sulfate	G:K	FALSE	e30	DCM	0.535846	0.0537061	0.0537061
Glycerol : pH	G:S	FALSE	e30	DCM	0.451261	0.0452284	0.0452284
Glycerol : Well volume	G:Q	FALSE	e30	DCM	-0.199394	-0.0199846	0.0199846
Glycerol : Well fill volume	G:N	FALSE	e30	DCM	0.543402	0.0544634	0.0544634
Magnesium sulfate : Well fill volume	K:N	FALSE	e30	DCM	-0.191209	-0.0191642	0.0191642
pH : Well fill volume	S:N	FALSE	e30	DCM	0.197296	0.0197743	0.0197743
Well volume : Well fill volume	Q:N	FALSE	e30	DCM	-0.424815	-0.0425778	0.0425778
Time	U	TRUE	e30	Titer	0.23635	0.0380172	0.0380172
Temperature	T	TRUE	e30	Titer	-0.456087	-0.0733624	0.0733624
Yeast extract	W	TRUE	e30	Titer	0.861088	0.138508	0.138508
Yeast extract source	X	TRUE	e30	Titer	1.22861	0.197625	0.197625
Glycerol	G	TRUE	e30	Titer	2.71219	0.436261	0.436261
Magnesium sulfate	K	TRUE	e30	Titer	0.92082	0.148115	0.148115
pH	S	TRUE	e30	Titer	-0.598948	-0.0963418	0.0963418
Well volume	Q	TRUE	e30	Titer	-1.19167	-0.191682	0.191682
Well fill volume	N	TRUE	e30	Titer	2.45765	0.395318	0.395318
Time : Temperature	U:T	FALSE	e30	Titer	0.351032	0.0564641	0.0564641
Time : Yeast extract	U:W	FALSE	e30	Titer	0.202457	0.0325656	0.0325656
Time : Yeast extract source	U:X	FALSE	e30	Titer	0.0061241	0.000985072	0.000985072
Time : Glycerol	U:G	FALSE	e30	Titer	0.0396946	0.00638495	0.00638495
Time : Magnesium sulfate	U:K	FALSE	e30	Titer	-0.0294338	-0.00473448	0.00473448
Time : pH	U:S	FALSE	e30	Titer	-0.0833889	-0.0134133	0.0134133
Time : Well volume	U:Q	FALSE	e30	Titer	0.231614	0.0372555	0.0372555
Time : Well fill volume	U:N	FALSE	e30	Titer	0.418021	0.0672394	0.0672394
Temperature : Yeast extract	T:W	FALSE	e30	Titer	0.112817	0.0181468	0.0181468
Temperature : Yeast extract source	T:X	FALSE	e30	Titer	0.09422	0.0151555	0.0151555
Temperature : Glycerol	T:G	FALSE	e30	Titer	-0.363847	-0.0585255	0.0585255
Temperature : Magnesium sulfate	T:K	FALSE	e30	Titer	0.162549	0.0261464	0.0261464
Temperature : pH	T:S	FALSE	e30	Titer	0.532932	0.085723	0.085723
Temperature : Well volume	T:Q	FALSE	e30	Titer	0.283934	0.0456713	0.0456713
Temperature : Well fill volume	T:N	FALSE	e30	Titer	0.159557	0.025665	0.025665
Yeast extract : Yeast extract source	W:X	FALSE	e30	Titer	0.0320076	0.00514847	0.00514847
Yeast extract : Glycerol	W:G	FALSE	e30	Titer	-0.0395023	-0.00635402	0.00635402
Yeast extract : Magnesium sulfate	W:K	FALSE	e30	Titer	-0.159727	-0.0256923	0.0256923
Yeast extract : pH	W:S	FALSE	e30	Titer	-0.0447574	-0.0071993	0.0071993
Yeast extract : Well volume	W:Q	FALSE	e30	Titer	-0.172351	-0.0277229	0.0277229
Yeast extract : Well fill volume	W:N	FALSE	e30	Titer	0.358648	0.0576891	0.0576891
Yeast extract source : Glycerol	X:G	FALSE	e30	Titer	0.568689	0.0914745	0.0914745
Yeast extract source : Magnesium sulfate	X:K	FALSE	e30	Titer	-1.11447	-0.179265	0.179265
Yeast extract source : pH	X:S	FALSE	e30	Titer	0.129204	0.0207826	0.0207826
Yeast extract source : Well volume	X:Q	FALSE	e30	Titer	0.32312	0.0519745	0.0519745
Yeast extract source : Well fill volume	X:N	FALSE	e30	Titer	0.249954	0.0402056	0.0402056
Glycerol : Magnesium sulfate	G:K	FALSE	e30	Titer	0.420589	0.0676525	0.0676525
Glycerol : pH	G:S	FALSE	e30	Titer	-0.0121234	-0.00195007	0.00195007
Glycerol : Well volume	G:Q	FALSE	e30	Titer	-0.042518	-0.00683909	0.00683909
Glycerol : Well fill volume	G:N	FALSE	e30	Titer	0.104776	0.0168535	0.0168535
Magnesium sulfate : Well fill volume	K:N	FALSE	e30	Titer	0.110644	0.0177973	0.0177973
pH : Well fill volume	S:N	FALSE	e30	Titer	0.130573	0.021003	0.021003
Well volume : Well fill volume	Q:N	FALSE	e30	Titer	-0.577306	-0.0928607	0.0928607
Time	U	TRUE	e30	Yield	0.0255409	0.0412631	0.0412631
Temperature	T	TRUE	e30	Yield	-0.0631203	-0.101975	0.101975
Yeast extract	W	TRUE	e30	Yield	-0.00872911	-0.0141025	0.0141025
Yeast extract source	X	TRUE	e30	Yield	0.0529469	0.0855393	0.0855393
Glycerol	G	TRUE	e30	Yield	0.150584	0.243279	0.243279
Magnesium sulfate	K	TRUE	e30	Yield	0.0293305	0.0473854	0.0473854
pH	S	TRUE	e30	Yield	-0.0161336	-0.0260649	0.0260649
Well volume	Q	TRUE	e30	Yield	-0.172983	-0.279466	0.279466
Well fill volume	N	TRUE	e30	Yield	0.238178	0.384792	0.384792
Time : Temperature	U:T	FALSE	e30	Yield	0.0279678	0.0451839	0.0451839
Time : Yeast extract	U:W	FALSE	e30	Yield	0.0201239	0.0325115	0.0325115
Time : Yeast extract source	U:X	FALSE	e30	Yield	0.0215074	0.0347466	0.0347466
Time : Glycerol	U:G	FALSE	e30	Yield	0.00658992	0.0106465	0.0106465
Time : Magnesium sulfate	U:K	FALSE	e30	Yield	0.0193546	0.0312686	0.0312686
Time : pH	U:S	FALSE	e30	Yield	-0.0131384	-0.0212259	0.0212259
Time : Well volume	U:Q	FALSE	e30	Yield	-0.00809198	-0.0130731	0.0130731
Time : Well fill volume	U:N	FALSE	e30	Yield	0.074532	0.120411	0.120411
Temperature : Yeast extract	T:W	FALSE	e30	Yield	0.0105059	0.0169731	0.0169731
Temperature : Yeast extract source	T:X	FALSE	e30	Yield	0.0285123	0.0460635	0.0460635
Temperature : Glycerol	T:G	FALSE	e30	Yield	-0.0367998	-0.0594525	0.0594525
Temperature : Magnesium sulfate	T:K	FALSE	e30	Yield	0.0180153	0.0291049	0.0291049
Temperature : pH	T:S	FALSE	e30	Yield	0.0446693	0.0721662	0.0721662
Temperature : Well volume	T:Q	FALSE	e30	Yield	0.0349366	0.0564425	0.0564425
Temperature : Well fill volume	T:N	FALSE	e30	Yield	0.0326211	0.0527016	0.0527016
Yeast extract : Yeast extract source	W:X	FALSE	e30	Yield	0.0198689	0.0320995	0.0320995
Yeast extract : Glycerol	W:G	FALSE	e30	Yield	-0.0307808	-0.0497285	0.0497285
Yeast extract : Magnesium sulfate	W:K	FALSE	e30	Yield	-0.0104564	-0.0168931	0.0168931
Yeast extract : pH	W:S	FALSE	e30	Yield	0.00569856	0.0092064	0.0092064
Yeast extract : Well volume	W:Q	FALSE	e30	Yield	-0.0095624	-0.0154487	0.0154487
Yeast extract : Well fill volume	W:N	FALSE	e30	Yield	0.00887947	0.0143454	0.0143454
Yeast extract source : Glycerol	X:G	FALSE	e30	Yield	0.0185194	0.0299193	0.0299193
Yeast extract source : Magnesium sulfate	X:K	FALSE	e30	Yield	-0.031068	-0.0501925	0.0501925
Yeast extract source : pH	X:S	FALSE	e30	Yield	0.0348142	0.0562446	0.0562446
Yeast extract source : Well volume	X:Q	FALSE	e30	Yield	0.031054	0.0501698	0.0501698
Yeast extract source : Well fill volume	X:N	FALSE	e30	Yield	0.0349387	0.0564458	0.0564458
Glycerol : Magnesium sulfate	G:K	FALSE	e30	Yield	0.00256268	0.00414018	0.00414018
Glycerol : pH	G:S	FALSE	e30	Yield	-0.0159394	-0.0257512	0.0257512
Glycerol : Well volume	G:Q	FALSE	e30	Yield	0.00518639	0.00837896	0.00837896
Glycerol : Well fill volume	G:N	FALSE	e30	Yield	-0.0434395	-0.0701795	0.0701795
Magnesium sulfate : Well fill volume	K:N	FALSE	e30	Yield	0.0216076	0.0349085	0.0349085
pH : Well fill volume	S:N	FALSE	e30	Yield	0.0216268	0.0349395	0.0349395
Well volume : Well fill volume	Q:N	FALSE	e30	Yield	-0.0471999	-0.0762547	0.0762547
