# Supplementary material for: A minimum information standard for reproducing bench-scale bacterial cell growth and productivity
Source: Commun Biol. 2018 Dec 6;1:219. doi: 10.1038/s42003-018-0220-6 (PMC6283831; doi:10.1038/s42003-018-0220-6)
Supplement: Supplementary file 3 — Supplementary Data 2 [file 42003_2018_220_MOESM3_ESM.xlsx]

## Sheet: S2a
Well_id	Yeast_extract_source	Yeast_extract	Glycerol	Tryptone	Magnesium_sulfate	pH	Buffer_capacity	Osmolality	Dipotassium_phosphate	Potassium_phosphate	Sodium_chloride	Well_bottom	Well_volume	Well_fill_volume	Well_cover	Shake_speed	Temperature	Time	Inoculum_amount	Inoculum_age	Antibiotic_conc	Flask_baffles	Flask_volume	Flask_fill_volume	Flask_cover	Exp_number	Category	Plate	Well	Exp_date	Plate_streak_date	titer	dcm	yield
e29-1-1-1-C3	Millipore	20	3	10	0	6.7	70	850	7.06	4	13.3	Round	2.5	0.1	Aeraseal	460	30	48	0.01	16	0.05	NA	NA	NA	NA	e29	Exp	1	C3	2017-10-17T00:00:00Z	2017-10-12T00:00:00Z	4.29198	7.84706	0.546954
e29-2-1-1-G6	Sigma	20	3	10	0	7.5	110	850	17.8	1.01	9.22	Round	2.5	0.1	Aeraseal	460	30	48	0.01	16	0.05	NA	NA	NA	NA	e29	Exp	1	G6	2017-10-17T00:00:00Z	2017-10-12T00:00:00Z	4.00794	4.60973	0.869452
e29-3-1-1-C6	Millipore	28	3	10	0	7.5	110	650	17.8	1.01	1.98	Round	2.5	0.1	Aeraseal	460	30	48	0.01	16	0.05	NA	NA	NA	NA	e29	Exp	1	C6	2017-10-17T00:00:00Z	2017-10-12T00:00:00Z	5.18048	9.65714	0.53644
e29-4-1-1-F3	Sigma	28	3	10	0	6.7	70	650	7.06	4	6.1	Round	2.5	0.1	Aeraseal	460	30	48	0.01	16	0.05	NA	NA	NA	NA	e29	Exp	1	F3	2017-10-17T00:00:00Z	2017-10-12T00:00:00Z	4.6917	7.25937	0.646296
e29-5-1-1-C11	Millipore	20	7	10	0	7.5	70	650	11.4	0.643	5.49	Round	2.5	0.1	Aeraseal	460	30	48	0.01	16	0.05	NA	NA	NA	NA	e29	Exp	1	C11	2017-10-17T00:00:00Z	2017-10-12T00:00:00Z	8.53319	9.77132	0.873289
e29-6-1-1-F2	Sigma	20	7	10	0	6.7	110	650	11.1	6.28	3.22	Round	2.5	0.1	Aeraseal	460	30	48	0.01	16	0.05	NA	NA	NA	NA	e29	Exp	1	F2	2017-10-17T00:00:00Z	2017-10-12T00:00:00Z	4.31217	5.97317	0.721923
e29-7-1-1-E7	Millipore	28	7	10	0	6.7	110	850	11.1	6.28	7.66	Round	2.5	0.1	Aeraseal	460	30	48	0.01	16	0.05	NA	NA	NA	NA	e29	Exp	1	E7	2017-10-17T00:00:00Z	2017-10-12T00:00:00Z	8.31705	11.7594	0.707269
e29-8-1-1-B5	Sigma	28	7	10	0	7.5	70	850	11.4	0.643	9.93	Round	2.5	0.1	Aeraseal	460	30	48	0.01	16	0.05	NA	NA	NA	NA	e29	Exp	1	B5	2017-10-17T00:00:00Z	2017-10-12T00:00:00Z	4.24297	8.00154	0.530269
e29-9-1-2-B6	Millipore	20	3	14	0	6.7	110	650	11.1	6.28	3.79	Round	2.5	0.1	Aeraseal	460	30	48	0.01	16	0.05	NA	NA	NA	NA	e29	Exp	2	B6	2017-10-17T00:00:00Z	2017-10-12T00:00:00Z	4.73794	8.89482	0.532663
e29-10-1-2-D3	Sigma	20	3	14	0	7.5	70	650	11.4	0.643	6.06	Round	2.5	0.1	Aeraseal	460	30	48	0.01	16	0.05	NA	NA	NA	NA	e29	Exp	2	D3	2017-10-17T00:00:00Z	2017-10-12T00:00:00Z	3.83137	5.46608	0.700935
e29-11-1-2-F4	Millipore	28	3	14	0	7.5	70	850	11.4	0.643	10.5	Round	2.5	0.1	Aeraseal	460	30	48	0.01	16	0.05	NA	NA	NA	NA	e29	Exp	2	F4	2017-10-17T00:00:00Z	2017-10-12T00:00:00Z	5.42806	9.13662	0.5941
e29-12-1-1-C7	Sigma	28	3	14	0	6.7	110	850	11.1	6.28	8.22	Round	2.5	0.1	Aeraseal	460	30	48	0.01	16	0.05	NA	NA	NA	NA	e29	Exp	1	C7	2017-10-17T00:00:00Z	2017-10-12T00:00:00Z	4.8226	7.38362	0.653148
e29-13-1-1-B11	Millipore	20	7	14	0	7.5	110	850	17.8	1.01	7.25	Round	2.5	0.1	Aeraseal	460	30	48	0.01	16	0.05	NA	NA	NA	NA	e29	Exp	1	B11	2017-10-17T00:00:00Z	2017-10-12T00:00:00Z	7.74115	9.27095	0.83499
e29-14-1-1-C4	Sigma	20	7	14	0	6.7	70	850	7.06	4	11.4	Round	2.5	0.1	Aeraseal	460	30	48	0.01	16	0.05	NA	NA	NA	NA	e29	Exp	1	C4	2017-10-17T00:00:00Z	2017-10-12T00:00:00Z	5.24878	7.02094	0.74759
e29-15-1-1-D5	Millipore	28	7	14	0	6.7	70	650	7.06	4	4.13	Round	2.5	0.1	Aeraseal	460	30	48	0.01	16	0.05	NA	NA	NA	NA	e29	Exp	1	D5	2017-10-17T00:00:00Z	2017-10-12T00:00:00Z	7.09828	12.0247	0.590309
e29-16-1-1-F7	Sigma	28	7	14	0	7.5	110	650	17.8	1.01	0.00478	Round	2.5	0.1	Aeraseal	460	30	48	0.01	16	0.05	NA	NA	NA	NA	e29	Exp	1	F7	2017-10-17T00:00:00Z	2017-10-12T00:00:00Z	5.84937	8.42467	0.694314
e29-17-1-1-G11	Millipore	20	3	10	0.24	6.7	70	650	7.06	4	7.5	Round	2.5	0.1	Aeraseal	460	30	48	0.01	16	0.05	NA	NA	NA	NA	e29	Exp	1	G11	2017-10-17T00:00:00Z	2017-10-12T00:00:00Z	4.53304	8.66647	0.523055
e29-18-1-1-E3	Sigma	20	3	10	0.24	7.5	110	650	17.8	1.01	3.38	Round	2.5	0.1	Aeraseal	460	30	48	0.01	16	0.05	NA	NA	NA	NA	e29	Exp	1	E3	2017-10-17T00:00:00Z	2017-10-12T00:00:00Z	5.73425	7.56161	0.758337
e29-19-1-1-E2	Millipore	28	3	10	0.24	7.5	110	850	17.8	1.01	7.82	Round	2.5	0.1	Aeraseal	460	30	48	0.01	16	0.05	NA	NA	NA	NA	e29	Exp	1	E2	2017-10-17T00:00:00Z	2017-10-12T00:00:00Z	5.87817	9.45901	0.621437
e29-20-1-1-F6	Sigma	28	3	10	0.24	6.7	70	850	7.06	4	11.9	Round	2.5	0.1	Aeraseal	460	30	48	0.01	16	0.05	NA	NA	NA	NA	e29	Exp	1	F6	2017-10-17T00:00:00Z	2017-10-12T00:00:00Z	5.26254	9.28102	0.567022
e29-21-1-1-D9	Millipore	20	7	10	0.24	7.5	70	850	11.4	0.643	11.3	Round	2.5	0.1	Aeraseal	460	30	48	0.01	16	0.05	NA	NA	NA	NA	e29	Exp	1	D9	2017-10-17T00:00:00Z	2017-10-12T00:00:00Z	6.6597	9.65714	0.689614
e29-22-1-1-E6	Sigma	20	7	10	0.24	6.7	110	850	11.1	6.28	9.06	Round	2.5	0.1	Aeraseal	460	30	48	0.01	16	0.05	NA	NA	NA	NA	e29	Exp	1	E6	2017-10-17T00:00:00Z	2017-10-12T00:00:00Z	8.10153	10.8527	0.746501
e29-23-1-2-E4	Millipore	28	7	10	0.24	6.7	110	650	11.1	6.28	1.82	Round	2.5	0.1	Aeraseal	460	30	48	0.01	16	0.05	NA	NA	NA	NA	e29	Exp	2	E4	2017-10-17T00:00:00Z	2017-10-12T00:00:00Z	8.92683	13.1564	0.678515
e29-24-1-1-D2	Sigma	28	7	10	0.24	7.5	70	650	11.4	0.643	4.09	Round	2.5	0.1	Aeraseal	460	30	48	0.01	16	0.05	NA	NA	NA	NA	e29	Exp	1	D2	2017-10-17T00:00:00Z	2017-10-12T00:00:00Z	7.05929	11.1986	0.630375
e29-25-1-1-G8	Millipore	20	3	14	0.24	6.7	110	850	11.1	6.28	9.63	Round	2.5	0.1	Aeraseal	460	30	48	0.01	16	0.05	NA	NA	NA	NA	e29	Exp	1	G8	2017-10-17T00:00:00Z	2017-10-12T00:00:00Z	4.4412	9.23065	0.481137
e29-26-1-1-B4	Sigma	20	3	14	0.24	7.5	70	850	11.4	0.643	11.9	Round	2.5	0.1	Aeraseal	460	30	48	0.01	16	0.05	NA	NA	NA	NA	e29	Exp	1	B4	2017-10-17T00:00:00Z	2017-10-12T00:00:00Z	4.18029	8.22318	0.508354
e29-27-1-1-G3	Millipore	28	3	14	0.24	7.5	70	650	11.4	0.643	4.65	Round	2.5	0.1	Aeraseal	460	30	48	0.01	16	0.05	NA	NA	NA	NA	e29	Exp	1	G3	2017-10-17T00:00:00Z	2017-10-12T00:00:00Z	5.68205	10.4967	0.541318
e29-28-1-1-B6	Sigma	28	3	14	0.24	6.7	110	650	11.1	6.28	2.38	Round	2.5	0.1	Aeraseal	460	30	48	0.01	16	0.05	NA	NA	NA	NA	e29	Exp	1	B6	2017-10-17T00:00:00Z	2017-10-12T00:00:00Z	5.78017	11.296	0.511703
e29-29-1-1-E4	Millipore	20	7	14	0.24	7.5	110	650	17.8	1.01	1.41	Round	2.5	0.1	Aeraseal	460	30	48	0.01	16	0.05	NA	NA	NA	NA	e29	Exp	1	E4	2017-10-17T00:00:00Z	2017-10-12T00:00:00Z	8.73973	9.7814	0.893506
e29-30-1-1-B2	Sigma	20	7	14	0.24	6.7	70	650	7.06	4	5.53	Round	2.5	0.1	Aeraseal	460	30	48	0.01	16	0.05	NA	NA	NA	NA	e29	Exp	1	B2	2017-10-17T00:00:00Z	2017-10-12T00:00:00Z	7.8388	10.7956	0.726112
e29-31-1-1-C2	Millipore	28	7	14	0.24	6.7	70	850	7.06	4	9.97	Round	2.5	0.1	Aeraseal	460	30	48	0.01	16	0.05	NA	NA	NA	NA	e29	Exp	1	C2	2017-10-17T00:00:00Z	2017-10-12T00:00:00Z	7.25391	12.2127	0.593962
e29-32-1-2-E2	Sigma	28	7	14	0.24	7.5	110	850	17.8	1.01	5.84	Round	2.5	0.1	Aeraseal	460	30	48	0.01	16	0.05	NA	NA	NA	NA	e29	Exp	2	E2	2017-10-17T00:00:00Z	2017-10-12T00:00:00Z	7.2392	11.7359	0.616843
e33-1-1-1-D4	Sigma	24	5	12	0.12	7.2	90	750	12.7	2.28	6.63	Round	2.5	0.1	Aeraseal	460	30	24	0.0025	3	0.0125	NA	NA	NA	NA	e33	Exp	1	D4	2017-11-02T00:00:00Z	2017-10-26T00:00:00Z	4.36744	10.7318	0.406964
e33-2-1-1-E6	Sigma	24	5	12	0.12	7.2	90	750	12.7	2.28	6.63	Round	2.5	0.1	Aeraseal	460	37	24	0.0025	3	0.0125	NA	NA	NA	NA	e33	Exp	1	E6	2017-11-02T00:00:00Z	2017-10-26T00:00:00Z	3.92205	9.52953	0.411568
e33-3-1-3-D6	Sigma	24	5	12	0.12	7.2	90	750	12.7	2.28	6.63	Round	2.5	0.1	Aeraseal	460	30	72	0.0025	3	0.0125	NA	NA	NA	NA	e33	Exp	3	D6	2017-11-02T00:00:00Z	2017-10-26T00:00:00Z	5.31787	7.70937	0.689793
e33-4-1-3-B3	Sigma	24	5	12	0.12	7.2	90	750	12.7	2.28	6.63	Round	2.5	0.1	Aeraseal	460	37	72	0.0025	3	0.0125	NA	NA	NA	NA	e33	Exp	3	B3	2017-11-02T00:00:00Z	2017-10-26T00:00:00Z	6.75259	11.3799	0.593378
e33-5-1-1-C2	Sigma	24	5	12	0.12	7.2	90	750	12.7	2.28	6.63	Round	2.5	0.1	Aeraseal	460	30	24	0.04	3	0.0125	NA	NA	NA	NA	e33	Exp	1	C2	2017-11-02T00:00:00Z	2017-10-26T00:00:00Z	3.792	10.8627	0.349083
e33-6-1-1-C3	Sigma	24	5	12	0.12	7.2	90	750	12.7	2.28	6.63	Round	2.5	0.1	Aeraseal	460	37	24	0.04	3	0.0125	NA	NA	NA	NA	e33	Exp	1	C3	2017-11-02T00:00:00Z	2017-10-26T00:00:00Z	4.59483	10.359	0.443559
e33-7-1-3-C2	Sigma	24	5	12	0.12	7.2	90	750	12.7	2.28	6.63	Round	2.5	0.1	Aeraseal	460	30	72	0.04	3	0.0125	NA	NA	NA	NA	e33	Exp	3	C2	2017-11-02T00:00:00Z	2017-10-26T00:00:00Z	4.93201	9.81834	0.502326
e33-8-1-3-D5	Sigma	24	5	12	0.12	7.2	90	750	12.7	2.28	6.63	Round	2.5	0.1	Aeraseal	460	37	72	0.04	3	0.0125	NA	NA	NA	NA	e33	Exp	3	D5	2017-11-02T00:00:00Z	2017-10-26T00:00:00Z	6.15621	11.3127	0.544183
e33-9-1-1-E4	Sigma	24	5	12	0.12	7.2	90	750	12.7	2.28	6.63	Round	2.5	0.1	Aeraseal	460	30	24	0.0025	16 + 96	0.0125	NA	NA	NA	NA	e33	Exp	1	E4	2017-11-02T00:00:00Z	2017-10-26T00:00:00Z	4.01658	10.5336	0.38131
e33-10-1-1-C5	Sigma	24	5	12	0.12	7.2	90	750	12.7	2.28	6.63	Round	2.5	0.1	Aeraseal	460	37	24	0.0025	16 + 96	0.0125	NA	NA	NA	NA	e33	Exp	1	C5	2017-11-02T00:00:00Z	2017-10-26T00:00:00Z	4.6917	9.68401	0.484479
e33-11-1-3-E5	Sigma	24	5	12	0.12	7.2	90	750	12.7	2.28	6.63	Round	2.5	0.1	Aeraseal	460	30	72	0.0025	16 + 96	0.0125	NA	NA	NA	NA	e33	Exp	3	E5	2017-11-02T00:00:00Z	2017-10-26T00:00:00Z	5.39587	10.1139	0.533513
e33-12-1-3-B4	Sigma	24	5	12	0.12	7.2	90	750	12.7	2.28	6.63	Round	2.5	0.1	Aeraseal	460	37	72	0.0025	16 + 96	0.0125	NA	NA	NA	NA	e33	Exp	3	B4	2017-11-02T00:00:00Z	2017-10-26T00:00:00Z	6.58048	11.5377	0.570344
e33-13-1-1-D6	Sigma	24	5	12	0.12	7.2	90	750	12.7	2.28	6.63	Round	2.5	0.1	Aeraseal	460	30	24	0.04	16 + 96	0.0125	NA	NA	NA	NA	e33	Exp	1	D6	2017-11-02T00:00:00Z	2017-10-26T00:00:00Z	4.16594	10.7586	0.387218
e33-14-1-1-B4	Sigma	24	5	12	0.12	7.2	90	750	12.7	2.28	6.63	Round	2.5	0.1	Aeraseal	460	37	24	0.04	16 + 96	0.0125	NA	NA	NA	NA	e33	Exp	1	B4	2017-11-02T00:00:00Z	2017-10-26T00:00:00Z	4.56801	10.2717	0.444718
e33-15-1-3-E6	Sigma	24	5	12	0.12	7.2	90	750	12.7	2.28	6.63	Round	2.5	0.1	Aeraseal	460	30	72	0.04	16 + 96	0.0125	NA	NA	NA	NA	e33	Exp	3	E6	2017-11-02T00:00:00Z	2017-10-26T00:00:00Z	4.74541	7.61534	0.623137
e33-16-1-3-B2	Sigma	24	5	12	0.12	7.2	90	750	12.7	2.28	6.63	Round	2.5	0.1	Aeraseal	460	37	72	0.04	16 + 96	0.0125	NA	NA	NA	NA	e33	Exp	3	B2	2017-11-02T00:00:00Z	2017-10-26T00:00:00Z	6.26039	9.82841	0.636969
e33-17-1-1-B2	Sigma	24	5	12	0.12	7.2	90	750	12.7	2.28	6.63	Round	2.5	0.1	Aeraseal	460	30	24	0.0025	3	0.2	NA	NA	NA	NA	e33	Exp	1	B2	2017-11-02T00:00:00Z	2017-10-26T00:00:00Z	4.00977	10.6445	0.3767
e33-18-1-1-C4	Sigma	24	5	12	0.12	7.2	90	750	12.7	2.28	6.63	Round	2.5	0.1	Aeraseal	460	37	24	0.0025	3	0.2	NA	NA	NA	NA	e33	Exp	1	C4	2017-11-02T00:00:00Z	2017-10-26T00:00:00Z	4.6113	9.7814	0.471436
e33-19-1-3-D4	Sigma	24	5	12	0.12	7.2	90	750	12.7	2.28	6.63	Round	2.5	0.1	Aeraseal	460	30	72	0.0025	3	0.2	NA	NA	NA	NA	e33	Exp	3	D4	2017-11-02T00:00:00Z	2017-10-26T00:00:00Z	5.65986	9.10975	0.621297
e33-20-1-3-E2	Sigma	24	5	12	0.12	7.2	90	750	12.7	2.28	6.63	Round	2.5	0.1	Aeraseal	460	37	72	0.0025	3	0.2	NA	NA	NA	NA	e33	Exp	3	E2	2017-11-02T00:00:00Z	2017-10-26T00:00:00Z	5.74174	10.8057	0.531365
e33-21-1-1-D2	Sigma	24	5	12	0.12	7.2	90	750	12.7	2.28	6.63	Round	2.5	0.1	Aeraseal	460	30	24	0.04	3	0.2	NA	NA	NA	NA	e33	Exp	1	D2	2017-11-02T00:00:00Z	2017-10-26T00:00:00Z	4.34868	9.83849	0.442007
e33-22-1-1-E5	Sigma	24	5	12	0.12	7.2	90	750	12.7	2.28	6.63	Round	2.5	0.1	Aeraseal	460	37	24	0.04	3	0.2	NA	NA	NA	NA	e33	Exp	1	E5	2017-11-02T00:00:00Z	2017-10-26T00:00:00Z	4.58255	9.91237	0.462306
e33-23-1-3-C6	Sigma	24	5	12	0.12	7.2	90	750	12.7	2.28	6.63	Round	2.5	0.1	Aeraseal	460	30	72	0.04	3	0.2	NA	NA	NA	NA	e33	Exp	3	C6	2017-11-02T00:00:00Z	2017-10-26T00:00:00Z	5.35128	9.7008	0.551633
e33-24-1-3-B6	Sigma	24	5	12	0.12	7.2	90	750	12.7	2.28	6.63	Round	2.5	0.1	Aeraseal	460	37	72	0.04	3	0.2	NA	NA	NA	NA	e33	Exp	3	B6	2017-11-02T00:00:00Z	2017-10-26T00:00:00Z	5.88972	10.9736	0.536719
e33-25-1-1-C6	Sigma	24	5	12	0.12	7.2	90	750	12.7	2.28	6.63	Round	2.5	0.1	Aeraseal	460	30	24	0.0025	16 + 96	0.2	NA	NA	NA	NA	e33	Exp	1	C6	2017-11-02T00:00:00Z	2017-10-26T00:00:00Z	4.21111	10.5974	0.39737
e33-26-1-1-B3	Sigma	24	5	12	0.12	7.2	90	750	12.7	2.28	6.63	Round	2.5	0.1	Aeraseal	460	37	24	0.0025	16 + 96	0.2	NA	NA	NA	NA	e33	Exp	1	B3	2017-11-02T00:00:00Z	2017-10-26T00:00:00Z	4.73286	9.70751	0.487546
e33-27-1-3-B5	Sigma	24	5	12	0.12	7.2	90	750	12.7	2.28	6.63	Round	2.5	0.1	Aeraseal	460	30	72	0.0025	16 + 96	0.2	NA	NA	NA	NA	e33	Exp	3	B5	2017-11-02T00:00:00Z	2017-10-26T00:00:00Z	5.96712	9.02915	0.660873
e33-28-1-3-C3	Sigma	24	5	12	0.12	7.2	90	750	12.7	2.28	6.63	Round	2.5	0.1	Aeraseal	460	37	72	0.0025	16 + 96	0.2	NA	NA	NA	NA	e33	Exp	3	C3	2017-11-02T00:00:00Z	2017-10-26T00:00:00Z	6.44368	11.0609	0.582565
e33-29-1-1-D3	Sigma	24	5	12	0.12	7.2	90	750	12.7	2.28	6.63	Round	2.5	0.1	Aeraseal	460	30	24	0.04	16 + 96	0.2	NA	NA	NA	NA	e33	Exp	1	D3	2017-11-02T00:00:00Z	2017-10-26T00:00:00Z	4.78732	11.0273	0.434134
e33-30-1-1-B5	Sigma	24	5	12	0.12	7.2	90	750	12.7	2.28	6.63	Round	2.5	0.1	Aeraseal	460	37	24	0.04	16 + 96	0.2	NA	NA	NA	NA	e33	Exp	1	B5	2017-11-02T00:00:00Z	2017-10-26T00:00:00Z	4.90729	9.7814	0.501696
e33-31-1-3-C5	Sigma	24	5	12	0.12	7.2	90	750	12.7	2.28	6.63	Round	2.5	0.1	Aeraseal	460	30	72	0.04	16 + 96	0.2	NA	NA	NA	NA	e33	Exp	3	C5	2017-11-02T00:00:00Z	2017-10-26T00:00:00Z	6.06476	9.45229	0.641618
e33-32-1-3-E4	Sigma	24	5	12	0.12	7.2	90	750	12.7	2.28	6.63	Round	2.5	0.1	Aeraseal	460	37	72	0.04	16 + 96	0.2	NA	NA	NA	NA	e33	Exp	3	E4	2017-11-02T00:00:00Z	2017-10-26T00:00:00Z	5.21507	10.9501	0.47626
e34-1-1-1-E7	Sigma	24	5	12	0.12	7.2	90	750	12.7	2.28	6.63	Round	2.5	0.1	Foil	230	30	48	0.01	16	0.05	NA	NA	NA	NA	e34	Exp	1	E7	2017-10-30T00:00:00Z	2017-10-26T00:00:00Z	3.51025	8.52542	0.411739
e34-2-1-1-F6	Sigma	24	5	12	0.12	7.2	90	750	12.7	2.28	6.63	Pyramidal	2.5	0.1	Foil	230	30	48	0.01	16	0.05	NA	NA	NA	NA	e34	Exp	1	F6	2017-10-30T00:00:00Z	2017-10-26T00:00:00Z	2.18942	8.25005	0.265382
e34-3-1-1-E9	Sigma	24	5	12	0.12	7.2	90	750	12.7	2.28	6.63	Round	10	0.1	Foil	230	30	48	0.01	16	0.05	NA	NA	NA	NA	e34	Exp	1	E9	2017-10-30T00:00:00Z	2017-10-26T00:00:00Z	7.62273	9.06274	0.841107
e34-4-1-1-E4	Sigma	24	5	12	0.12	7.2	90	750	12.7	2.28	6.63	Pyramidal	10	0.1	Foil	230	30	48	0.01	16	0.05	NA	NA	NA	NA	e34	Exp	1	E4	2017-10-30T00:00:00Z	2017-10-26T00:00:00Z	7.21561	10.0131	0.720616
e34-5-1-1-D9	Sigma	24	5	12	0.12	7.2	90	750	12.7	2.28	6.63	Round	2.5	0.1	Foil	460	30	48	0.01	16	0.05	NA	NA	NA	NA	e34	Exp	1	D9	2017-10-30T00:00:00Z	2017-10-26T00:00:00Z	4.71688	8.71012	0.54154
e34-6-1-1-E10	Sigma	24	5	12	0.12	7.2	90	750	12.7	2.28	6.63	Pyramidal	2.5	0.1	Foil	460	30	48	0.01	16	0.05	NA	NA	NA	NA	e34	Exp	1	E10	2017-10-30T00:00:00Z	2017-10-26T00:00:00Z	5.77183	9.36498	0.616321
e34-7-1-1-F5	Sigma	24	5	12	0.12	7.2	90	750	12.7	2.28	6.63	Round	10	0.1	Foil	460	30	48	0.01	16	0.05	NA	NA	NA	NA	e34	Exp	1	F5	2017-10-30T00:00:00Z	2017-10-26T00:00:00Z	5.49425	9.32132	0.589428
e34-8-1-1-D7	Sigma	24	5	12	0.12	7.2	90	750	12.7	2.28	6.63	Pyramidal	10	0.1	Foil	460	30	48	0.01	16	0.05	NA	NA	NA	NA	e34	Exp	1	D7	2017-10-30T00:00:00Z	2017-10-26T00:00:00Z	4.6224	9.54296	0.484378
e34-9-1-1-B4	Sigma	24	5	12	0.12	7.2	90	750	12.7	2.28	6.63	Round	2.5	0.1	Aeraseal	230	30	48	0.01	16	0.05	NA	NA	NA	NA	e34	Exp	1	B4	2017-10-30T00:00:00Z	2017-10-26T00:00:00Z	3.02429	7.37691	0.409967
e34-10-1-1-B9	Sigma	24	5	12	0.12	7.2	90	750	12.7	2.28	6.63	Pyramidal	2.5	0.1	Aeraseal	230	30	48	0.01	16	0.05	NA	NA	NA	NA	e34	Exp	1	B9	2017-10-30T00:00:00Z	2017-10-26T00:00:00Z	1.87266	7.98139	0.234628
e34-11-1-1-D5	Sigma	24	5	12	0.12	7.2	90	750	12.7	2.28	6.63	Round	10	0.1	Aeraseal	230	30	48	0.01	16	0.05	NA	NA	NA	NA	e34	Exp	1	D5	2017-10-30T00:00:00Z	2017-10-26T00:00:00Z	9.56615	10.4732	0.913394
e34-12-1-1-C6	Sigma	24	5	12	0.12	7.2	90	750	12.7	2.28	6.63	Pyramidal	10	0.1	Aeraseal	230	30	48	0.01	16	0.05	NA	NA	NA	NA	e34	Exp	1	C6	2017-10-30T00:00:00Z	2017-10-26T00:00:00Z	8.0437	11.1885	0.718926
e34-13-1-1-D3	Sigma	24	5	12	0.12	7.2	90	750	12.7	2.28	6.63	Round	2.5	0.1	Aeraseal	460	30	48	0.01	16	0.05	NA	NA	NA	NA	e34	Exp	1	D3	2017-10-30T00:00:00Z	2017-10-26T00:00:00Z	5.50646	9.36162	0.588195
e34-14-1-1-B10	Sigma	24	5	12	0.12	7.2	90	750	12.7	2.28	6.63	Pyramidal	2.5	0.1	Aeraseal	460	30	48	0.01	16	0.05	NA	NA	NA	NA	e34	Exp	1	B10	2017-10-30T00:00:00Z	2017-10-26T00:00:00Z	5.22387	8.75042	0.596985
e34-15-1-1-B8	Sigma	24	5	12	0.12	7.2	90	750	12.7	2.28	6.63	Round	10	0.1	Aeraseal	460	30	48	0.01	16	0.05	NA	NA	NA	NA	e34	Exp	1	B8	2017-10-30T00:00:00Z	2017-10-26T00:00:00Z	6.74897	10.003	0.674692
e34-16-1-1-B3	Sigma	24	5	12	0.12	7.2	90	750	12.7	2.28	6.63	Pyramidal	10	0.1	Aeraseal	460	30	48	0.01	16	0.05	NA	NA	NA	NA	e34	Exp	1	B3	2017-10-30T00:00:00Z	2017-10-26T00:00:00Z	6.28115	8.85453	0.709372
e34-17-1-1-E8	Sigma	24	5	12	0.12	7.2	90	750	12.7	2.28	6.63	Round	2.5	0.3	Foil	230	30	48	0.01	16	0.05	NA	NA	NA	NA	e34	Exp	1	E8	2017-10-30T00:00:00Z	2017-10-26T00:00:00Z	0.718964	6.53064	0.110091
e34-18-1-1-D10	Sigma	24	5	12	0.12	7.2	90	750	12.7	2.28	6.63	Pyramidal	2.5	0.3	Foil	230	30	48	0.01	16	0.05	NA	NA	NA	NA	e34	Exp	1	D10	2017-10-30T00:00:00Z	2017-10-26T00:00:00Z	0.658859	5.77168	0.114154
e34-19-1-1-D8	Sigma	24	5	12	0.12	7.2	90	750	12.7	2.28	6.63	Round	10	0.3	Foil	230	30	48	0.01	16	0.05	NA	NA	NA	NA	e34	Exp	1	D8	2017-10-30T00:00:00Z	2017-10-26T00:00:00Z	1.57899	9.04594	0.174553
e34-20-1-1-E3	Sigma	24	5	12	0.12	7.2	90	750	12.7	2.28	6.63	Pyramidal	10	0.3	Foil	230	30	48	0.01	16	0.05	NA	NA	NA	NA	e34	Exp	1	E3	2017-10-30T00:00:00Z	2017-10-26T00:00:00Z	2.20693	9.87878	0.223401
e34-21-1-1-F3	Sigma	24	5	12	0.12	7.2	90	750	12.7	2.28	6.63	Round	2.5	0.3	Foil	460	30	48	0.01	16	0.05	NA	NA	NA	NA	e34	Exp	1	F3	2017-10-30T00:00:00Z	2017-10-26T00:00:00Z	6.71993	9.60677	0.699499
e34-22-1-1-E6	Sigma	24	5	12	0.12	7.2	90	750	12.7	2.28	6.63	Pyramidal	2.5	0.3	Foil	460	30	48	0.01	16	0.05	NA	NA	NA	NA	e34	Exp	1	E6	2017-10-30T00:00:00Z	2017-10-26T00:00:00Z	6.75469	9.23401	0.731501
e34-23-1-1-F4	Sigma	24	5	12	0.12	7.2	90	750	12.7	2.28	6.63	Round	10	0.3	Foil	460	30	48	0.01	16	0.05	NA	NA	NA	NA	e34	Exp	1	F4	2017-10-30T00:00:00Z	2017-10-26T00:00:00Z	5.42767	9.89893	0.548308
e34-24-1-1-E5	Sigma	24	5	12	0.12	7.2	90	750	12.7	2.28	6.63	Pyramidal	10	0.3	Foil	460	30	48	0.01	16	0.05	NA	NA	NA	NA	e34	Exp	1	E5	2017-10-30T00:00:00Z	2017-10-26T00:00:00Z	4.4808	10.1945	0.439533
e34-25-1-1-C7	Sigma	24	5	12	0.12	7.2	90	750	12.7	2.28	6.63	Round	2.5	0.3	Aeraseal	230	30	48	0.01	16	0.05	NA	NA	NA	NA	e34	Exp	1	C7	2017-10-30T00:00:00Z	2017-10-26T00:00:00Z	0.626415	6.80937	0.0919931
e34-26-1-1-B5	Sigma	24	5	12	0.12	7.2	90	750	12.7	2.28	6.63	Pyramidal	2.5	0.3	Aeraseal	230	30	48	0.01	16	0.05	NA	NA	NA	NA	e34	Exp	1	B5	2017-10-30T00:00:00Z	2017-10-26T00:00:00Z	0.622531	6.21161	0.100221
e34-27-1-1-C3	Sigma	24	5	12	0.12	7.2	90	750	12.7	2.28	6.63	Round	10	0.3	Aeraseal	230	30	48	0.01	16	0.05	NA	NA	NA	NA	e34	Exp	1	C3	2017-10-30T00:00:00Z	2017-10-26T00:00:00Z	2.47601	10.3355	0.239564
e34-28-1-1-D6	Sigma	24	5	12	0.12	7.2	90	750	12.7	2.28	6.63	Pyramidal	10	0.3	Aeraseal	230	30	48	0.01	16	0.05	NA	NA	NA	NA	e34	Exp	1	D6	2017-10-30T00:00:00Z	2017-10-26T00:00:00Z	3.15001	9.95938	0.316286
e34-29-1-1-C5	Sigma	24	5	12	0.12	7.2	90	750	12.7	2.28	6.63	Round	2.5	0.3	Aeraseal	460	30	48	0.01	16	0.05	NA	NA	NA	NA	e34	Exp	1	C5	2017-10-30T00:00:00Z	2017-10-26T00:00:00Z	7.14086	9.94931	0.717724
e34-30-1-1-C9	Sigma	24	5	12	0.12	7.2	90	750	12.7	2.28	6.63	Pyramidal	2.5	0.3	Aeraseal	460	30	48	0.01	16	0.05	NA	NA	NA	NA	e34	Exp	1	C9	2017-10-30T00:00:00Z	2017-10-26T00:00:00Z	6.27509	9.47916	0.661988
e34-31-1-1-C8	Sigma	24	5	12	0.12	7.2	90	750	12.7	2.28	6.63	Round	10	0.3	Aeraseal	460	30	48	0.01	16	0.05	NA	NA	NA	NA	e34	Exp	1	C8	2017-10-30T00:00:00Z	2017-10-26T00:00:00Z	5.84042	10.9904	0.531413
e34-32-1-1-D4	Sigma	24	5	12	0.12	7.2	90	750	12.7	2.28	6.63	Pyramidal	10	0.3	Aeraseal	460	30	48	0.01	16	0.05	NA	NA	NA	NA	e34	Exp	1	D4	2017-10-30T00:00:00Z	2017-10-26T00:00:00Z	6.34179	10.1172	0.626831
e35-1-1-1-D6	Millipore	20	7	12	0.24	7.5	90	750	14.6	0.827	6.37	Round	2.5	0.1	Aeraseal	460	30	24	0.01	16	0.05	NA	NA	NA	NA	e35	Exp	1	D6	2017-11-01T00:00:00Z	2017-10-26T00:00:00Z	4.61318	10.0645	0.458361
e35-2-1-1-B9	Millipore	20	3	12	0	7.5	90	750	14.6	0.827	7.64	Round	10	0.1	Aeraseal	460	30	24	0.01	16	0.05	NA	NA	NA	NA	e35	Exp	1	B9	2017-11-01T00:00:00Z	2017-10-26T00:00:00Z	3.6808	9.3775	0.392514
e35-3-1-1-D7	Millipore	20	3	12	0.24	7.5	90	750	14.6	0.827	7.64	Round	2.5	0.3	Aeraseal	460	30	24	0.01	16	0.05	NA	NA	NA	NA	e35	Exp	1	D7	2017-11-01T00:00:00Z	2017-10-26T00:00:00Z	4.06105	8.85357	0.45869
e35-4-1-1-B6	Millipore	20	7	12	0	7.5	90	750	14.6	0.827	6.37	Round	10	0.3	Aeraseal	460	30	24	0.01	16	0.05	NA	NA	NA	NA	e35	Exp	1	B6	2017-11-01T00:00:00Z	2017-10-26T00:00:00Z	6.10791	11.8167	0.516888
e35-5-1-2-E5	Millipore	20	3	12	0	6.7	90	750	9.08	5.14	8.56	Round	2.5	0.1	Aeraseal	460	30	48	0.01	16	0.05	NA	NA	NA	NA	e35	Exp	2	E5	2017-11-01T00:00:00Z	2017-10-26T00:00:00Z	4.93239	8.92841	0.552438
e35-6-1-2-B6	Millipore	20	7	12	0.24	6.7	90	750	9.08	5.14	7.29	Round	10	0.1	Aeraseal	460	30	48	0.01	16	0.05	NA	NA	NA	NA	e35	Exp	2	B6	2017-11-01T00:00:00Z	2017-10-26T00:00:00Z	8.18358	12.8307	0.637814
e35-7-1-2-D8	Millipore	20	7	12	0	6.7	90	750	9.08	5.14	7.29	Round	2.5	0.3	Aeraseal	460	30	48	0.01	16	0.05	NA	NA	NA	NA	e35	Exp	2	D8	2017-11-01T00:00:00Z	2017-10-26T00:00:00Z	7.50653	10.9165	0.687633
e35-8-1-2-B2	Millipore	20	3	12	0.24	6.7	90	750	9.08	5.14	8.56	Round	10	0.3	Aeraseal	460	30	48	0.01	16	0.05	NA	NA	NA	NA	e35	Exp	2	B2	2017-11-01T00:00:00Z	2017-10-26T00:00:00Z	4.63343	8.30042	0.558216
e35-9-1-1-E6	Millipore	20	3	12	0.24	6.7	90	750	9.08	5.14	8.56	Round	2.5	0.1	Aeraseal	460	37	24	0.01	16	0.05	NA	NA	NA	NA	e35	Exp	1	E6	2017-11-01T00:00:00Z	2017-10-26T00:00:00Z	2.36919	8.90215	0.266137
e35-10-1-1-C5	Millipore	20	7	12	0	6.7	90	750	9.08	5.14	7.29	Round	10	0.1	Aeraseal	460	37	24	0.01	16	0.05	NA	NA	NA	NA	e35	Exp	1	C5	2017-11-01T00:00:00Z	2017-10-26T00:00:00Z	4.29704	11.501	0.373624
e35-11-1-1-E7	Millipore	20	7	12	0.24	6.7	90	750	9.08	5.14	7.29	Round	2.5	0.3	Aeraseal	460	37	24	0.01	16	0.05	NA	NA	NA	NA	e35	Exp	1	E7	2017-11-01T00:00:00Z	2017-10-26T00:00:00Z	5.75232	10.9181	0.526864
e35-12-1-1-C9	Millipore	20	3	12	0	6.7	90	750	9.08	5.14	8.56	Round	10	0.3	Aeraseal	460	37	24	0.01	16	0.05	NA	NA	NA	NA	e35	Exp	1	C9	2017-11-01T00:00:00Z	2017-10-26T00:00:00Z	3.60589	10.4531	0.344959
e35-13-1-2-E6	Millipore	20	7	12	0	7.5	90	750	14.6	0.827	6.37	Round	2.5	0.1	Aeraseal	460	37	48	0.01	16	0.05	NA	NA	NA	NA	e35	Exp	2	E6	2017-11-01T00:00:00Z	2017-10-26T00:00:00Z	6.26887	10.443	0.600296
e35-14-1-2-C8	Millipore	20	3	12	0.24	7.5	90	750	14.6	0.827	7.64	Round	10	0.1	Aeraseal	460	37	48	0.01	16	0.05	NA	NA	NA	NA	e35	Exp	2	C8	2017-11-01T00:00:00Z	2017-10-26T00:00:00Z	4.29477	9.43886	0.45501
e35-15-1-2-F5	Millipore	20	3	12	0	7.5	90	750	14.6	0.827	7.64	Round	2.5	0.3	Aeraseal	460	37	48	0.01	16	0.05	NA	NA	NA	NA	e35	Exp	2	F5	2017-11-01T00:00:00Z	2017-10-26T00:00:00Z	4.92402	8.11236	0.606978
e35-16-1-2-C3	Millipore	20	7	12	0.24	7.5	90	750	14.6	0.827	6.37	Round	10	0.3	Aeraseal	460	37	48	0.01	16	0.05	NA	NA	NA	NA	e35	Exp	2	C3	2017-11-01T00:00:00Z	2017-10-26T00:00:00Z	7.11233	10.9534	0.649325
e35-17-1-1-D3	Millipore	28	7	12	0	6.7	90	750	9.08	5.14	5.89	Round	2.5	0.1	Aeraseal	460	30	24	0.01	16	0.05	NA	NA	NA	NA	e35	Exp	1	D3	2017-11-01T00:00:00Z	2017-10-26T00:00:00Z	5.68381	13.0589	0.435245
e35-18-1-1-B2	Millipore	28	3	12	0.24	6.7	90	750	9.08	5.14	7.16	Round	10	0.1	Aeraseal	460	30	24	0.01	16	0.05	NA	NA	NA	NA	e35	Exp	1	B2	2017-11-01T00:00:00Z	2017-10-26T00:00:00Z	3.59959	11.5218	0.312416
e35-19-1-1-D4	Millipore	28	3	12	0	6.7	90	750	9.08	5.14	7.16	Round	2.5	0.3	Aeraseal	460	30	24	0.01	16	0.05	NA	NA	NA	NA	e35	Exp	1	D4	2017-11-01T00:00:00Z	2017-10-26T00:00:00Z	5.4547	11.6779	0.467095
e35-20-1-1-B8	Millipore	28	7	12	0.24	6.7	90	750	9.08	5.14	5.89	Round	10	0.3	Aeraseal	460	30	24	0.01	16	0.05	NA	NA	NA	NA	e35	Exp	1	B8	2017-11-01T00:00:00Z	2017-10-26T00:00:00Z	5.24761	14.1379	0.371172
e35-21-1-2-D9	Millipore	28	3	12	0.24	7.5	90	750	14.6	0.827	6.23	Round	2.5	0.1	Aeraseal	460	30	48	0.01	16	0.05	NA	NA	NA	NA	e35	Exp	2	D9	2017-11-01T00:00:00Z	2017-10-26T00:00:00Z	4.75218	7.9881	0.594907
e35-22-1-2-B8	Millipore	28	7	12	0	7.5	90	750	14.6	0.827	4.96	Round	10	0.1	Aeraseal	460	30	48	0.01	16	0.05	NA	NA	NA	NA	e35	Exp	2	B8	2017-11-01T00:00:00Z	2017-10-26T00:00:00Z	8.45865	12.7299	0.664471
e35-23-1-2-E2	Millipore	28	7	12	0.24	7.5	90	750	14.6	0.827	4.96	Round	2.5	0.3	Aeraseal	460	30	48	0.01	16	0.05	NA	NA	NA	NA	e35	Exp	2	E2	2017-11-01T00:00:00Z	2017-10-26T00:00:00Z	9.22788	11.3228	0.81498
e35-24-1-2-B3	Millipore	28	3	12	0	7.5	90	750	14.6	0.827	6.23	Round	10	0.3	Aeraseal	460	30	48	0.01	16	0.05	NA	NA	NA	NA	e35	Exp	2	B3	2017-11-01T00:00:00Z	2017-10-26T00:00:00Z	5.66685	10.5437	0.537462
e35-25-1-1-E9	Millipore	28	3	12	0	7.5	90	750	14.6	0.827	6.23	Round	2.5	0.1	Aeraseal	460	37	24	0.01	16	0.05	NA	NA	NA	NA	e35	Exp	1	E9	2017-11-01T00:00:00Z	2017-10-26T00:00:00Z	4.05249	9.16585	0.44213
e35-26-1-1-C2	Millipore	28	7	12	0.24	7.5	90	750	14.6	0.827	4.96	Round	10	0.1	Aeraseal	460	37	24	0.01	16	0.05	NA	NA	NA	NA	e35	Exp	1	C2	2017-11-01T00:00:00Z	2017-10-26T00:00:00Z	6.26736	13.9124	0.450487
e35-27-1-1-E5	Millipore	28	7	12	0	7.5	90	750	14.6	0.827	4.96	Round	2.5	0.3	Aeraseal	460	37	24	0.01	16	0.05	NA	NA	NA	NA	e35	Exp	1	E5	2017-11-01T00:00:00Z	2017-10-26T00:00:00Z	6.52147	11.2789	0.578201
e35-28-1-1-C6	Millipore	28	3	12	0.24	7.5	90	750	14.6	0.827	6.23	Round	10	0.3	Aeraseal	460	37	24	0.01	16	0.05	NA	NA	NA	NA	e35	Exp	1	C6	2017-11-01T00:00:00Z	2017-10-26T00:00:00Z	4.77366	9.44342	0.505501
e35-29-1-2-E9	Millipore	28	7	12	0.24	6.7	90	750	9.08	5.14	5.89	Round	2.5	0.1	Aeraseal	460	37	48	0.01	16	0.05	NA	NA	NA	NA	e35	Exp	2	E9	2017-11-01T00:00:00Z	2017-10-26T00:00:00Z	7.04502	12.5116	0.563078
e35-30-1-2-C5	Millipore	28	3	12	0	6.7	90	750	9.08	5.14	7.16	Round	10	0.1	Aeraseal	460	37	48	0.01	16	0.05	NA	NA	NA	NA	e35	Exp	2	C5	2017-11-01T00:00:00Z	2017-10-26T00:00:00Z	5.67028	12.3672	0.458492
e35-31-1-2-F4	Millipore	28	3	12	0.24	6.7	90	750	9.08	5.14	7.16	Round	2.5	0.3	Aeraseal	460	37	48	0.01	16	0.05	NA	NA	NA	NA	e35	Exp	2	F4	2017-11-01T00:00:00Z	2017-10-26T00:00:00Z	6.55291	10.218	0.641313
e35-32-1-2-C4	Millipore	28	7	12	0	6.7	90	750	9.08	5.14	5.89	Round	10	0.3	Aeraseal	460	37	48	0.01	16	0.05	NA	NA	NA	NA	e35	Exp	2	C4	2017-11-01T00:00:00Z	2017-10-26T00:00:00Z	7.8915	12.7266	0.620081
e35-33-1-1-D9	Sigma	20	7	12	0	6.7	90	750	9.08	5.14	7.29	Round	2.5	0.1	Aeraseal	460	30	24	0.01	16	0.05	NA	NA	NA	NA	e35	Exp	1	D9	2017-11-01T00:00:00Z	2017-10-26T00:00:00Z	2.84027	7.143	0.397629
e35-34-1-1-B4	Sigma	20	3	12	0.24	6.7	90	750	9.08	5.14	8.56	Round	10	0.1	Aeraseal	460	30	24	0.01	16	0.05	NA	NA	NA	NA	e35	Exp	1	B4	2017-11-01T00:00:00Z	2017-10-26T00:00:00Z	3.48578	10.3698	0.336146
e35-35-1-1-D2	Sigma	20	3	12	0	6.7	90	750	9.08	5.14	8.56	Round	2.5	0.3	Aeraseal	460	30	24	0.01	16	0.05	NA	NA	NA	NA	e35	Exp	1	D2	2017-11-01T00:00:00Z	2017-10-26T00:00:00Z	3.24716	6.79603	0.477803
e35-36-1-1-B5	Sigma	20	7	12	0.24	6.7	90	750	9.08	5.14	7.29	Round	10	0.3	Aeraseal	460	30	24	0.01	16	0.05	NA	NA	NA	NA	e35	Exp	1	B5	2017-11-01T00:00:00Z	2017-10-26T00:00:00Z	5.54983	12.2816	0.45188
e35-37-1-2-D7	Sigma	20	3	12	0.24	7.5	90	750	14.6	0.827	7.64	Round	2.5	0.1	Aeraseal	460	30	48	0.01	16	0.05	NA	NA	NA	NA	e35	Exp	2	D7	2017-11-01T00:00:00Z	2017-10-26T00:00:00Z	5.25896	7.43736	0.707101
e35-38-1-2-B4	Sigma	20	7	12	0	7.5	90	750	14.6	0.827	6.37	Round	10	0.1	Aeraseal	460	30	48	0.01	16	0.05	NA	NA	NA	NA	e35	Exp	2	B4	2017-11-01T00:00:00Z	2017-10-26T00:00:00Z	4.84106	7.67915	0.630417
e35-39-1-2-E3	Sigma	20	7	12	0.24	7.5	90	750	14.6	0.827	6.37	Round	2.5	0.3	Aeraseal	460	30	48	0.01	16	0.05	NA	NA	NA	NA	e35	Exp	2	E3	2017-11-01T00:00:00Z	2017-10-26T00:00:00Z	8.27961	9.69072	0.854385
e35-40-1-2-B7	Sigma	20	3	12	0	7.5	90	750	14.6	0.827	7.64	Round	10	0.3	Aeraseal	460	30	48	0.01	16	0.05	NA	NA	NA	NA	e35	Exp	2	B7	2017-11-01T00:00:00Z	2017-10-26T00:00:00Z	3.7707	6.05713	0.622523
e35-41-1-1-E8	Sigma	20	3	12	0	7.5	90	750	14.6	0.827	7.64	Round	2.5	0.1	Aeraseal	460	37	24	0.01	16	0.05	NA	NA	NA	NA	e35	Exp	1	E8	2017-11-01T00:00:00Z	2017-10-26T00:00:00Z	2.54999	6.9487	0.366974
e35-42-1-1-C8	Sigma	20	7	12	0.24	7.5	90	750	14.6	0.827	6.37	Round	10	0.1	Aeraseal	460	37	24	0.01	16	0.05	NA	NA	NA	NA	e35	Exp	1	C8	2017-11-01T00:00:00Z	2017-10-26T00:00:00Z	5.37037	11.8202	0.454339
e35-43-1-1-E4	Sigma	20	7	12	0	7.5	90	750	14.6	0.827	6.37	Round	2.5	0.3	Aeraseal	460	37	24	0.01	16	0.05	NA	NA	NA	NA	e35	Exp	1	E4	2017-11-01T00:00:00Z	2017-10-26T00:00:00Z	4.73796	8.56211	0.553364
e35-44-1-1-C3	Sigma	20	3	12	0.24	7.5	90	750	14.6	0.827	7.64	Round	10	0.3	Aeraseal	460	37	24	0.01	16	0.05	NA	NA	NA	NA	e35	Exp	1	C3	2017-11-01T00:00:00Z	2017-10-26T00:00:00Z	4.25381	9.14156	0.465327
e35-45-1-2-E7	Sigma	20	7	12	0.24	6.7	90	750	9.08	5.14	7.29	Round	2.5	0.1	Aeraseal	460	37	48	0.01	16	0.05	NA	NA	NA	NA	e35	Exp	2	E7	2017-11-01T00:00:00Z	2017-10-26T00:00:00Z	6.13706	10.9937	0.558234
e35-46-1-2-C2	Sigma	20	3	12	0	6.7	90	750	9.08	5.14	8.56	Round	10	0.1	Aeraseal	460	37	48	0.01	16	0.05	NA	NA	NA	NA	e35	Exp	2	C2	2017-11-01T00:00:00Z	2017-10-26T00:00:00Z	4.2082	5.9866	0.702936
e35-47-1-2-F2	Sigma	20	3	12	0.24	6.7	90	750	9.08	5.14	8.56	Round	2.5	0.3	Aeraseal	460	37	48	0.01	16	0.05	NA	NA	NA	NA	e35	Exp	2	F2	2017-11-01T00:00:00Z	2017-10-26T00:00:00Z	4.95841	8.59594	0.576832
e35-48-1-2-C6	Sigma	20	7	12	0	6.7	90	750	9.08	5.14	7.29	Round	10	0.3	Aeraseal	460	37	48	0.01	16	0.05	NA	NA	NA	NA	e35	Exp	2	C6	2017-11-01T00:00:00Z	2017-10-26T00:00:00Z	7.81562	7.40377	1.05563
e35-49-1-1-D5	Sigma	28	7	12	0.24	7.5	90	750	14.6	0.827	4.96	Round	2.5	0.1	Aeraseal	460	30	24	0.01	16	0.05	NA	NA	NA	NA	e35	Exp	1	D5	2017-11-01T00:00:00Z	2017-10-26T00:00:00Z	4.84524	11.4385	0.42359
e35-50-1-1-B7	Sigma	28	3	12	0	7.5	90	750	14.6	0.827	6.23	Round	10	0.1	Aeraseal	460	30	24	0.01	16	0.05	NA	NA	NA	NA	e35	Exp	1	B7	2017-11-01T00:00:00Z	2017-10-26T00:00:00Z	2.17503	6.69194	0.325023
e35-51-1-1-D8	Sigma	28	3	12	0.24	7.5	90	750	14.6	0.827	6.23	Round	2.5	0.3	Aeraseal	460	30	24	0.01	16	0.05	NA	NA	NA	NA	e35	Exp	1	D8	2017-11-01T00:00:00Z	2017-10-26T00:00:00Z	4.84371	10.0194	0.483434
e35-52-1-1-B3	Sigma	28	7	12	0	7.5	90	750	14.6	0.827	4.96	Round	10	0.3	Aeraseal	460	30	24	0.01	16	0.05	NA	NA	NA	NA	e35	Exp	1	B3	2017-11-01T00:00:00Z	2017-10-26T00:00:00Z	3.89653	8.2082	0.474711
e35-53-1-2-D4	Sigma	28	3	12	0	6.7	90	750	9.08	5.14	7.16	Round	2.5	0.1	Aeraseal	460	30	48	0.01	16	0.05	NA	NA	NA	NA	e35	Exp	2	D4	2017-11-01T00:00:00Z	2017-10-26T00:00:00Z	4.31934	7.6187	0.566939
e35-54-1-2-B9	Sigma	28	7	12	0.24	6.7	90	750	9.08	5.14	5.89	Round	10	0.1	Aeraseal	460	30	48	0.01	16	0.05	NA	NA	NA	NA	e35	Exp	2	B9	2017-11-01T00:00:00Z	2017-10-26T00:00:00Z	9.02956	14.8355	0.608644
e35-55-1-2-D2	Sigma	28	7	12	0	6.7	90	750	9.08	5.14	5.89	Round	2.5	0.3	Aeraseal	460	30	48	0.01	16	0.05	NA	NA	NA	NA	e35	Exp	2	D2	2017-11-01T00:00:00Z	2017-10-26T00:00:00Z	7.2918	9.44893	0.771706
e35-56-1-2-B5	Sigma	28	3	12	0.24	6.7	90	750	9.08	5.14	7.16	Round	10	0.3	Aeraseal	460	30	48	0.01	16	0.05	NA	NA	NA	NA	e35	Exp	2	B5	2017-11-01T00:00:00Z	2017-10-26T00:00:00Z	5.98171	11.437	0.523014
e35-57-1-1-E2	Sigma	28	3	12	0.24	6.7	90	750	9.08	5.14	7.16	Round	2.5	0.1	Aeraseal	460	37	24	0.01	16	0.05	NA	NA	NA	NA	e35	Exp	1	E2	2017-11-01T00:00:00Z	2017-10-26T00:00:00Z	4.46819	10.9181	0.409248
e35-58-1-1-C4	Sigma	28	7	12	0	6.7	90	750	9.08	5.14	5.89	Round	10	0.1	Aeraseal	460	37	24	0.01	16	0.05	NA	NA	NA	NA	e35	Exp	1	C4	2017-11-01T00:00:00Z	2017-10-26T00:00:00Z	2.72622	9.38791	0.290397
e35-59-1-1-E3	Sigma	28	7	12	0.24	6.7	90	750	9.08	5.14	5.89	Round	2.5	0.3	Aeraseal	460	37	24	0.01	16	0.05	NA	NA	NA	NA	e35	Exp	1	E3	2017-11-01T00:00:00Z	2017-10-26T00:00:00Z	5.71141	13.8604	0.412068
e35-60-1-1-C7	Sigma	28	3	12	0	6.7	90	750	9.08	5.14	7.16	Round	10	0.3	Aeraseal	460	37	24	0.01	16	0.05	NA	NA	NA	NA	e35	Exp	1	C7	2017-11-01T00:00:00Z	2017-10-26T00:00:00Z	4.24908	10.1235	0.419725
e35-61-1-2-F3	Sigma	28	7	12	0	7.5	90	750	14.6	0.827	4.96	Round	2.5	0.1	Aeraseal	460	37	48	0.01	16	0.05	NA	NA	NA	NA	e35	Exp	2	F3	2017-11-01T00:00:00Z	2017-10-26T00:00:00Z	4.71545	7.60527	0.620024
e35-62-1-2-C9	Sigma	28	3	12	0.24	7.5	90	750	14.6	0.827	6.23	Round	10	0.1	Aeraseal	460	37	48	0.01	16	0.05	NA	NA	NA	NA	e35	Exp	2	C9	2017-11-01T00:00:00Z	2017-10-26T00:00:00Z	5.13526	11.3933	0.450725
e35-63-1-2-E8	Sigma	28	3	12	0	7.5	90	750	14.6	0.827	6.23	Round	2.5	0.3	Aeraseal	460	37	48	0.01	16	0.05	NA	NA	NA	NA	e35	Exp	2	E8	2017-11-01T00:00:00Z	2017-10-26T00:00:00Z	6.12928	9.76796	0.627488
e35-64-1-2-C7	Sigma	28	7	12	0.24	7.5	90	750	14.6	0.827	4.96	Round	10	0.3	Aeraseal	460	37	48	0.01	16	0.05	NA	NA	NA	NA	e35	Exp	2	C7	2017-11-01T00:00:00Z	2017-10-26T00:00:00Z	8.26429	14.3721	0.575023
e29-33-1-1-F5	Sigma	24	5	12	0.12	7.2	90	750	12.7	2.28	6.63	Round	2.5	0.1	Aeraseal	460	30	48	0.01	16	0.05	NA	NA	NA	NA	e29	Centerpoint	1	F5	2017-10-17T00:00:00Z	2017-10-12T00:00:00Z	5.91417	10.359	0.57092
e29-33-2-1-D6	Sigma	24	5	12	0.12	7.2	90	750	12.7	2.28	6.63	Round	2.5	0.1	Aeraseal	460	30	48	0.01	16	0.05	NA	NA	NA	NA	e29	Centerpoint	1	D6	2017-10-17T00:00:00Z	2017-10-12T00:00:00Z	5.21553	10.087	0.517055
e29-33-3-1-E8	Sigma	24	5	12	0.12	7.2	90	750	12.7	2.28	6.63	Round	2.5	0.1	Aeraseal	460	30	48	0.01	16	0.05	NA	NA	NA	NA	e29	Centerpoint	1	E8	2017-10-17T00:00:00Z	2017-10-12T00:00:00Z	6.02366	10.0366	0.600168
e29-33-4-1-E10	Sigma	24	5	12	0.12	7.2	90	750	12.7	2.28	6.63	Round	2.5	0.1	Aeraseal	460	30	48	0.01	16	0.05	NA	NA	NA	NA	e29	Centerpoint	1	E10	2017-10-17T00:00:00Z	2017-10-12T00:00:00Z	6.06859	10.9366	0.554887
e33-33-1-2-B3	Sigma	24	5	12	0.12	7.2	90	750	12.7	2.28	6.63	Round	2.5	0.1	Aeraseal	460	30	48	0.01	16	0.05	NA	NA	NA	NA	e33	Centerpoint	2	B3	2017-11-02T00:00:00Z	2017-10-26T00:00:00Z	5.9866	9.58998	0.624256
e33-33-2-2-B4	Sigma	24	5	12	0.12	7.2	90	750	12.7	2.28	6.63	Round	2.5	0.1	Aeraseal	460	30	48	0.01	16	0.05	NA	NA	NA	NA	e33	Centerpoint	2	B4	2017-11-02T00:00:00Z	2017-10-26T00:00:00Z	5.24027	9.90901	0.528839
e33-33-3-2-B5	Sigma	24	5	12	0.12	7.2	90	750	12.7	2.28	6.63	Round	2.5	0.1	Aeraseal	460	30	48	0.01	16	0.05	NA	NA	NA	NA	e33	Centerpoint	2	B5	2017-11-02T00:00:00Z	2017-10-26T00:00:00Z	5.39938	9.98625	0.540682
e33-33-4-2-C5	Sigma	24	5	12	0.12	7.2	90	750	12.7	2.28	6.63	Round	2.5	0.1	Aeraseal	460	30	48	0.01	16	0.05	NA	NA	NA	NA	e33	Centerpoint	2	C5	2017-11-02T00:00:00Z	2017-10-26T00:00:00Z	5.49076	10.8661	0.505311
e34-33-1-1-B6	Sigma	24	5	12	0.12	7.2	90	750	12.7	2.28	6.63	Round	2.5	0.1	Aeraseal	460	30	48	0.01	16	0.05	NA	NA	NA	NA	e34	Centerpoint	1	B6	2017-10-30T00:00:00Z	2017-10-26T00:00:00Z	5.49203	8.71684	0.630049
e34-33-2-1-B7	Sigma	24	5	12	0.12	7.2	90	750	12.7	2.28	6.63	Round	2.5	0.1	Aeraseal	460	30	48	0.01	16	0.05	NA	NA	NA	NA	e34	Centerpoint	1	B7	2017-10-30T00:00:00Z	2017-10-26T00:00:00Z	5.51878	9.20378	0.599621
e34-33-3-1-C4	Sigma	24	5	12	0.12	7.2	90	750	12.7	2.28	6.63	Round	2.5	0.1	Aeraseal	460	30	48	0.01	16	0.05	NA	NA	NA	NA	e34	Centerpoint	1	C4	2017-10-30T00:00:00Z	2017-10-26T00:00:00Z	5.12671	9.59334	0.534404
e34-33-4-1-C10	Sigma	24	5	12	0.12	7.2	90	750	12.7	2.28	6.63	Round	2.5	0.1	Aeraseal	460	30	48	0.01	16	0.05	NA	NA	NA	NA	e34	Centerpoint	1	C10	2017-10-30T00:00:00Z	2017-10-26T00:00:00Z	5.79317	9.50938	0.609206
e35-65-1-2-D3	Sigma	24	5	12	0.12	7.2	90	750	12.7	2.28	6.63	Round	2.5	0.1	Aeraseal	460	30	48	0.01	16	0.05	NA	NA	NA	NA	e35	Centerpoint	2	D3	2017-11-01T00:00:00Z	2017-10-26T00:00:00Z	4.39387	9.52953	0.461079
e35-65-2-2-D5	Sigma	24	5	12	0.12	7.2	90	750	12.7	2.28	6.63	Round	2.5	0.1	Aeraseal	460	30	48	0.01	16	0.05	NA	NA	NA	NA	e35	Centerpoint	2	D5	2017-11-01T00:00:00Z	2017-10-26T00:00:00Z	5.49689	9.38848	0.585493
e35-65-3-2-D6	Sigma	24	5	12	0.12	7.2	90	750	12.7	2.28	6.63	Round	2.5	0.1	Aeraseal	460	30	48	0.01	16	0.05	NA	NA	NA	NA	e35	Centerpoint	2	D6	2017-11-01T00:00:00Z	2017-10-26T00:00:00Z	5.07769	9.44893	0.537382
e35-65-4-2-E4	Sigma	24	5	12	0.12	7.2	90	750	12.7	2.28	6.63	Round	2.5	0.1	Aeraseal	460	30	48	0.01	16	0.05	NA	NA	NA	NA	e35	Centerpoint	2	E4	2017-11-01T00:00:00Z	2017-10-26T00:00:00Z	5.32301	10.1105	0.526484

## Sheet: S2b
factor	factor_letter	main_effect	product	category	Exp_number	metric	effect	relative_effect	relative_effect_magnitude
Well bottom	L	TRUE	rfp	Container	e34	DCM	0.07556	0.00795963	0.00795963
Well cover	M	TRUE	rfp	Container	e34	DCM	-0.305598	-0.0321923	0.0321923
Well volume	Q	TRUE	rfp	Container	e34	DCM	1.68541	0.177544	0.177544
Well fill volume	N	TRUE	rfp	Container	e34	DCM	-0.172948	-0.0182187	0.0182187
Shake speed	P	TRUE	rfp	Container	e34	DCM	0.997812	0.105111	0.105111
Well bottom : Well cover	L:M	FALSE	rfp	Container	e34	DCM	-0.269078	-0.0283451	0.0283451
Well bottom : Well volume	L:Q	FALSE	rfp	Container	e34	DCM	-0.152799	-0.0160961	0.0160961
Well bottom : Well fill volume	L:N	FALSE	rfp	Container	e34	DCM	0.214506	0.0225965	0.0225965
Well bottom : Shake speed	L:P	FALSE	rfp	Container	e34	DCM	0.212408	0.0223754	0.0223754
Well cover : Well volume	M:Q	FALSE	rfp	Container	e34	DCM	-0.314833	-0.0331651	0.0331651
Well cover : Well fill volume	M:N	FALSE	rfp	Container	e34	DCM	-0.155738	-0.0164057	0.0164057
Well cover : Shake speed	M:P	FALSE	rfp	Container	e34	DCM	0.101586	0.0107013	0.0107013
Well volume : Well fill volume	Q:N	FALSE	rfp	Container	e34	DCM	0.418099	0.0440433	0.0440433
Well volume : Shake speed	Q:P	FALSE	rfp	Container	e34	DCM	-1.1271	-0.118731	0.118731
Well fill volume : Shake speed	N:P	FALSE	rfp	Container	e34	DCM	0.868101	0.0914473	0.0914473
Well bottom	L	TRUE	rfp	Container	e34	Titer	0.312994	0.0597531	0.0597531
Well cover	M	TRUE	rfp	Container	e34	Titer	-0.565635	-0.107984	0.107984
Well volume	Q	TRUE	rfp	Container	e34	Titer	1.61029	0.307417	0.307417
Well fill volume	N	TRUE	rfp	Container	e34	Titer	-1.64942	-0.314887	0.314887
Shake speed	P	TRUE	rfp	Container	e34	Titer	2.39147	0.456551	0.456551
Well bottom : Well cover	L:M	FALSE	rfp	Container	e34	Titer	-0.0768533	-0.0146719	0.0146719
Well bottom : Well volume	L:Q	FALSE	rfp	Container	e34	Titer	-0.0113937	-0.00217514	0.00217514
Well bottom : Well fill volume	L:N	FALSE	rfp	Container	e34	Titer	-0.308174	-0.058833	0.058833
Well bottom : Shake speed	L:P	FALSE	rfp	Container	e34	Titer	-0.0825176	-0.0157533	0.0157533
Well cover : Well volume	M:Q	FALSE	rfp	Container	e34	Titer	-0.659216	-0.12585	0.12585
Well cover : Well fill volume	M:N	FALSE	rfp	Container	e34	Titer	0.0748485	0.0142892	0.0142892
Well cover : Shake speed	M:P	FALSE	rfp	Container	e34	Titer	-0.105635	-0.0201666	0.0201666
Well volume : Well fill volume	Q:N	FALSE	rfp	Container	e34	Titer	-1.36213	-0.260041	0.260041
Well volume : Shake speed	Q:P	FALSE	rfp	Container	e34	Titer	-1.96931	-0.375957	0.375957
Well fill volume : Shake speed	N:P	FALSE	rfp	Container	e34	Titer	2.22634	0.425027	0.425027
Well bottom	L	TRUE	rfp	Container	e34	Yield	0.0326678	0.0595206	0.0595206
Well cover	M	TRUE	rfp	Container	e34	Yield	-0.0387892	-0.0706736	0.0706736
Well volume	Q	TRUE	rfp	Container	e34	Yield	0.116242	0.211792	0.211792
Well fill volume	N	TRUE	rfp	Container	e34	Yield	-0.186851	-0.340441	0.340441
Shake speed	P	TRUE	rfp	Container	e34	Yield	0.241981	0.440887	0.440887
Well bottom : Well cover	L:M	FALSE	rfp	Container	e34	Yield	0.00745457	0.0135822	0.0135822
Well bottom : Well volume	L:Q	FALSE	rfp	Container	e34	Yield	0.00147171	0.00268145	0.00268145
Well bottom : Well fill volume	L:N	FALSE	rfp	Container	e34	Yield	-0.0452641	-0.0824709	0.0824709
Well bottom : Shake speed	L:P	FALSE	rfp	Container	e34	Yield	-0.0296815	-0.0540795	0.0540795
Well cover : Well volume	M:Q	FALSE	rfp	Container	e34	Yield	-0.049855	-0.0908355	0.0908355
Well cover : Well fill volume	M:N	FALSE	rfp	Container	e34	Yield	0.00816669	0.0148797	0.0148797
Well cover : Shake speed	M:P	FALSE	rfp	Container	e34	Yield	-0.0182973	-0.0333376	0.0333376
Well volume : Well fill volume	Q:N	FALSE	rfp	Container	e34	Yield	-0.132152	-0.240781	0.240781
Well volume : Shake speed	Q:P	FALSE	rfp	Container	e34	Yield	-0.184967	-0.337008	0.337008
Well fill volume : Shake speed	N:P	FALSE	rfp	Container	e34	Yield	0.206337	0.375944	0.375944
Buffer capacity	B	TRUE	rfp	Media	e29	DCM	0.124254	0.0130892	0.0130892
Glycerol	G	TRUE	rfp	Media	e29	DCM	1.698	0.178871	0.178871
pH	S	TRUE	rfp	Media	e29	DCM	-0.700189	-0.0737592	0.0737592
Osmolality	R	TRUE	rfp	Media	e29	DCM	-0.296363	-0.0312194	0.0312194
Tryptone	V	TRUE	rfp	Media	e29	DCM	0.417679	0.0439991	0.0439991
Yeast extract	W	TRUE	rfp	Media	e29	DCM	1.80379	0.190014	0.190014
Yeast extract source	X	TRUE	rfp	Media	e29	DCM	1.62118	0.170778	0.170778
Magnesium sulfate	K	TRUE	rfp	Media	e29	DCM	1.94399	0.204784	0.204784
Buffer capacity : Glycerol	B:G	FALSE	rfp	Media	e29	DCM	-0.0902522	-0.00950734	0.00950734
Buffer capacity : pH	B:S	FALSE	rfp	Media	e29	DCM	-0.305598	-0.0321923	0.0321923
Buffer capacity : Osmolality	B:R	FALSE	rfp	Media	e29	DCM	0.240952	0.0253824	0.0253824
Buffer capacity : Tryptone	B:V	FALSE	rfp	Media	e29	DCM	-0.0440767	-0.00464312	0.00464312
Buffer capacity : Yeast extract	B:W	FALSE	rfp	Media	e29	DCM	0.28335	0.0298486	0.0298486
Buffer capacity : Yeast extract source	B:X	FALSE	rfp	Media	e29	DCM	0.0503733	0.00530642	0.00530642
Buffer capacity : Magnesium sulfate	B:K	FALSE	rfp	Media	e29	DCM	0.193518	0.0203855	0.0203855
Glycerol : Osmolality	G:R	FALSE	rfp	Media	e29	DCM	0.219544	0.0231271	0.0231271
Glycerol : Yeast extract	G:W	FALSE	rfp	Media	e29	DCM	0.120056	0.012647	0.012647
Glycerol : Yeast extract source	G:X	FALSE	rfp	Media	e29	DCM	0.0826962	0.00871137	0.00871137
Glycerol : Magnesium sulfate	G:K	FALSE	rfp	Media	e29	DCM	0.198975	0.0209604	0.0209604
pH : Osmolality	S:R	FALSE	rfp	Media	e29	DCM	0.0134329	0.00141505	0.00141505
pH : Magnesium sulfate	S:K	FALSE	rfp	Media	e29	DCM	-0.222062	-0.0233925	0.0233925
Osmolality : Tryptone	R:V	FALSE	rfp	Media	e29	DCM	-0.0743007	-0.00782697	0.00782697
Osmolality : Yeast extract	R:W	FALSE	rfp	Media	e29	DCM	-0.271596	-0.0286105	0.0286105
Osmolality : Yeast extract source	R:X	FALSE	rfp	Media	e29	DCM	-0.18806	-0.0198106	0.0198106
Osmolality : Magnesium sulfate	R:K	FALSE	rfp	Media	e29	DCM	0.00881533	0.000928624	0.000928624
Tryptone : Magnesium sulfate	V:K	FALSE	rfp	Media	e29	DCM	0.0747205	0.00787119	0.00787119
Yeast extract : Magnesium sulfate	W:K	FALSE	rfp	Media	e29	DCM	-0.045336	-0.00477578	0.00477578
Yeast extract source : Magnesium sulfate	X:K	FALSE	rfp	Media	e29	DCM	-1.40668	-0.148182	0.148182
Buffer capacity	B	TRUE	rfp	Media	e29	Titer	0.498364	0.0951417	0.0951417
Glycerol	G	TRUE	rfp	Media	e29	Titer	2.16739	0.413771	0.413771
pH	S	TRUE	rfp	Media	e29	Titer	0.0205416	0.00392156	0.00392156
Osmolality	R	TRUE	rfp	Media	e29	Titer	-0.338223	-0.0645695	0.0645695
Tryptone	V	TRUE	rfp	Media	e29	Titer	0.011255	0.00214867	0.00214867
Yeast extract	W	TRUE	rfp	Media	e29	Titer	0.361225	0.0689608	0.0689608
Yeast extract source	X	TRUE	rfp	Media	e29	Titer	0.952486	0.181837	0.181837
Magnesium sulfate	K	TRUE	rfp	Media	e29	Titer	0.93598	0.178686	0.178686
Buffer capacity : Glycerol	B:G	FALSE	rfp	Media	e29	Titer	0.163148	0.0311463	0.0311463
Buffer capacity : pH	B:S	FALSE	rfp	Media	e29	Titer	0.0958075	0.0182904	0.0182904
Buffer capacity : Osmolality	B:R	FALSE	rfp	Media	e29	Titer	0.499212	0.0953036	0.0953036
Buffer capacity : Tryptone	B:V	FALSE	rfp	Media	e29	Titer	-0.149636	-0.0285666	0.0285666
Buffer capacity : Yeast extract	B:W	FALSE	rfp	Media	e29	Titer	0.161019	0.0307398	0.0307398
Buffer capacity : Yeast extract source	B:X	FALSE	rfp	Media	e29	Titer	0.061928	0.0118226	0.0118226
Buffer capacity : Magnesium sulfate	B:K	FALSE	rfp	Media	e29	Titer	0.298068	0.0569037	0.0569037
Glycerol : Osmolality	G:R	FALSE	rfp	Media	e29	Titer	-0.105949	-0.0202265	0.0202265
Glycerol : Yeast extract	G:W	FALSE	rfp	Media	e29	Titer	-0.509747	-0.0973149	0.0973149
Glycerol : Yeast extract source	G:X	FALSE	rfp	Media	e29	Titer	0.719728	0.137402	0.137402
Glycerol : Magnesium sulfate	G:K	FALSE	rfp	Media	e29	Titer	0.373525	0.0713089	0.0713089
pH : Osmolality	S:R	FALSE	rfp	Media	e29	Titer	-0.315807	-0.06029	0.06029
pH : Magnesium sulfate	S:K	FALSE	rfp	Media	e29	Titer	-0.14121	-0.0269582	0.0269582
Osmolality : Tryptone	R:V	FALSE	rfp	Media	e29	Titer	-0.0620914	-0.0118537	0.0118537
Osmolality : Yeast extract	R:W	FALSE	rfp	Media	e29	Titer	0.110265	0.0210506	0.0210506
Osmolality : Yeast extract source	R:X	FALSE	rfp	Media	e29	Titer	-0.0893148	-0.0170509	0.0170509
Osmolality : Magnesium sulfate	R:K	FALSE	rfp	Media	e29	Titer	-0.321479	-0.061373	0.061373
Tryptone : Magnesium sulfate	V:K	FALSE	rfp	Media	e29	Titer	-0.136256	-0.0260123	0.0260123
Yeast extract : Magnesium sulfate	W:K	FALSE	rfp	Media	e29	Titer	-0.00452342	-0.000863558	0.000863558
Yeast extract source : Magnesium sulfate	X:K	FALSE	rfp	Media	e29	Titer	-0.837667	-0.159917	0.159917
Buffer capacity	B	TRUE	rfp	Media	e29	Yield	0.0530389	0.0966366	0.0966366
Glycerol	G	TRUE	rfp	Media	e29	Yield	0.10519	0.191655	0.191655
pH	S	TRUE	rfp	Media	e29	Yield	0.0574633	0.104698	0.104698
Osmolality	R	TRUE	rfp	Media	e29	Yield	-0.0156529	-0.0285195	0.0285195
Tryptone	V	TRUE	rfp	Media	e29	Yield	-0.0266102	-0.0484837	0.0484837
Yeast extract	W	TRUE	rfp	Media	e29	Yield	-0.0900683	-0.164104	0.164104
Yeast extract source	X	TRUE	rfp	Media	e29	Yield	-0.0244136	-0.0444814	0.0444814
Magnesium sulfate	K	TRUE	rfp	Media	e29	Yield	-0.0432593	-0.0788182	0.0788182
Buffer capacity : Glycerol	B:G	FALSE	rfp	Media	e29	Yield	0.0110037	0.0200487	0.0200487
Buffer capacity : pH	B:S	FALSE	rfp	Media	e29	Yield	0.0415942	0.0757843	0.0757843
Buffer capacity : Osmolality	B:R	FALSE	rfp	Media	e29	Yield	0.041075	0.0748384	0.0748384
Buffer capacity : Tryptone	B:V	FALSE	rfp	Media	e29	Yield	-0.026086	-0.0475285	0.0475285
Buffer capacity : Yeast extract	B:W	FALSE	rfp	Media	e29	Yield	-0.0122865	-0.022386	0.022386
Buffer capacity : Yeast extract source	B:X	FALSE	rfp	Media	e29	Yield	-0.0113696	-0.0207153	0.0207153
Buffer capacity : Magnesium sulfate	B:K	FALSE	rfp	Media	e29	Yield	0.0129818	0.0236528	0.0236528
Glycerol : Osmolality	G:R	FALSE	rfp	Media	e29	Yield	-0.0270101	-0.0492123	0.0492123
Glycerol : Yeast extract	G:W	FALSE	rfp	Media	e29	Yield	-0.0588905	-0.107298	0.107298
Glycerol : Yeast extract source	G:X	FALSE	rfp	Media	e29	Yield	0.0803544	0.146405	0.146405
Glycerol : Magnesium sulfate	G:K	FALSE	rfp	Media	e29	Yield	0.0276938	0.050458	0.050458
pH : Osmolality	S:R	FALSE	rfp	Media	e29	Yield	-0.0297788	-0.0542568	0.0542568
pH : Magnesium sulfate	S:K	FALSE	rfp	Media	e29	Yield	-0.00349141	-0.00636133	0.00636133
Osmolality : Tryptone	R:V	FALSE	rfp	Media	e29	Yield	-0.00443888	-0.00808762	0.00808762
Osmolality : Yeast extract	R:W	FALSE	rfp	Media	e29	Yield	0.0225005	0.0409957	0.0409957
Osmolality : Yeast extract source	R:X	FALSE	rfp	Media	e29	Yield	0.00319891	0.00582839	0.00582839
Osmolality : Magnesium sulfate	R:K	FALSE	rfp	Media	e29	Yield	-0.0391035	-0.0712463	0.0712463
Tryptone : Magnesium sulfate	V:K	FALSE	rfp	Media	e29	Yield	-0.01613	-0.0293888	0.0293888
Yeast extract : Magnesium sulfate	W:K	FALSE	rfp	Media	e29	Yield	0.0193881	0.0353249	0.0353249
Yeast extract source : Magnesium sulfate	X:K	FALSE	rfp	Media	e29	Yield	0.0190756	0.0347556	0.0347556
Time	U	TRUE	rfp	Other	e33	DCM	-0.22647	-0.0238568	0.0238568
Temperature	T	TRUE	rfp	Other	e33	DCM	0.583281	0.0614439	0.0614439
Antibiotic concentration	A	TRUE	rfp	Other	e33	DCM	0.0203592	0.00214468	0.00214468
Inoculum amount	J	TRUE	rfp	Other	e33	DCM	0.0316932	0.00333862	0.00333862
Inoculum age	H	TRUE	rfp	Other	e33	DCM	-0.0325328	-0.00342706	0.00342706
Time : Temperature	U:T	FALSE	rfp	Other	e33	DCM	1.32923	0.140023	0.140023
Time : Antibiotic concentration	U:A	FALSE	rfp	Other	e33	DCM	0.200444	0.0211151	0.0211151
Time : Inoculum amount	U:J	FALSE	rfp	Other	e33	DCM	-0.168541	-0.0177544	0.0177544
Time : Inoculum age	U:H	FALSE	rfp	Other	e33	DCM	-0.120266	-0.0126691	0.0126691
Temperature : Antibiotic concentration	T:A	FALSE	rfp	Other	e33	DCM	-0.136638	-0.0143937	0.0143937
Temperature : Inoculum amount	T:J	FALSE	rfp	Other	e33	DCM	-0.0438668	-0.00462101	0.00462101
Temperature : Inoculum age	T:H	FALSE	rfp	Other	e33	DCM	-0.121526	-0.0128017	0.0128017
Antibiotic concentration : Inoculum amount	A:J	FALSE	rfp	Other	e33	DCM	0.0808072	0.00851238	0.00851238
Antibiotic concentration : Inoculum age	A:H	FALSE	rfp	Other	e33	DCM	0.137477	0.0144821	0.0144821
Inoculum amount : Inoculum age	J:H	FALSE	rfp	Other	e33	DCM	-0.354083	-0.0372997	0.0372997
Time	U	TRUE	rfp	Other	e33	Titer	1.38529	0.264463	0.264463
Temperature	T	TRUE	rfp	Other	e33	Titer	0.532342	0.101628	0.101628
Antibiotic concentration	A	TRUE	rfp	Other	e33	Titer	0.141545	0.0270222	0.0270222
Inoculum amount	J	TRUE	rfp	Other	e33	Titer	-0.128785	-0.0245861	0.0245861
Inoculum age	H	TRUE	rfp	Other	e33	Titer	0.170231	0.0324985	0.0324985
Time : Temperature	U:T	FALSE	rfp	Other	e33	Titer	0.168372	0.0321436	0.0321436
Time : Antibiotic concentration	U:A	FALSE	rfp	Other	e33	Titer	-0.117494	-0.0224306	0.0224306
Time : Inoculum amount	U:J	FALSE	rfp	Other	e33	Titer	-0.276761	-0.052836	0.052836
Time : Inoculum age	U:H	FALSE	rfp	Other	e33	Titer	-0.0612918	-0.0117011	0.0117011
Temperature : Antibiotic concentration	T:A	FALSE	rfp	Other	e33	Titer	-0.316802	-0.0604801	0.0604801
Temperature : Inoculum amount	T:J	FALSE	rfp	Other	e33	Titer	-0.0340056	-0.00649195	0.00649195
Temperature : Inoculum age	T:H	FALSE	rfp	Other	e33	Titer	-0.0266682	-0.00509117	0.00509117
Antibiotic concentration : Inoculum amount	A:J	FALSE	rfp	Other	e33	Titer	0.0999393	0.0190792	0.0190792
Antibiotic concentration : Inoculum age	A:H	FALSE	rfp	Other	e33	Titer	0.0965576	0.0184336	0.0184336
Inoculum amount : Inoculum age	J:H	FALSE	rfp	Other	e33	Titer	-0.0368674	-0.00703828	0.00703828
Time	U	TRUE	rfp	Other	e33	Yield	0.150867	0.27488	0.27488
Temperature	T	TRUE	rfp	Other	e33	Yield	0.0112573	0.0205107	0.0205107
Antibiotic concentration	A	TRUE	rfp	Other	e33	Yield	0.0108113	0.0196982	0.0196982
Inoculum amount	J	TRUE	rfp	Other	e33	Yield	-0.0139332	-0.0253863	0.0253863
Inoculum age	H	TRUE	rfp	Other	e33	Yield	0.0193396	0.0352366	0.0352366
Time : Temperature	U:T	FALSE	rfp	Other	e33	Yield	-0.0553082	-0.100771	0.100771
Time : Antibiotic concentration	U:A	FALSE	rfp	Other	e33	Yield	-0.0222256	-0.040495	0.040495
Time : Inoculum amount	U:J	FALSE	rfp	Other	e33	Yield	-0.0198518	-0.0361699	0.0361699
Time : Inoculum age	U:H	FALSE	rfp	Other	e33	Yield	-1.6442e-05	-2.99572e-05	2.99572e-05
Temperature : Antibiotic concentration	T:A	FALSE	rfp	Other	e33	Yield	-0.0207246	-0.0377602	0.0377602
Temperature : Inoculum amount	T:J	FALSE	rfp	Other	e33	Yield	0.0031496	0.00573855	0.00573855
Temperature : Inoculum age	T:H	FALSE	rfp	Other	e33	Yield	0.00441839	0.00805028	0.00805028
Antibiotic concentration : Inoculum amount	A:J	FALSE	rfp	Other	e33	Yield	0.00358602	0.0065337	0.0065337
Antibiotic concentration : Inoculum age	A:H	FALSE	rfp	Other	e33	Yield	0.00423527	0.00771664	0.00771664
Inoculum amount : Inoculum age	J:H	FALSE	rfp	Other	e33	Yield	0.0199021	0.0362615	0.0362615

## Sheet: S2c
Well_id	Yeast_extract_source	Yeast_extract	Glycerol	Tryptone	Magnesium_sulfate	pH	Buffer_capacity	Osmolality	Dipotassium_phosphate	Potassium_phosphate	Sodium_chloride	Well_bottom	Well_volume	Well_fill_volume	Well_cover	Shake_speed	Temperature	Time	Inoculum_amount	Inoculum_age	Antibiotic_conc	Exp_number	Category	Plate	Well	Exp_date	Plate_streak_date	metric	data_category	test_data	response	predicted	residuals
e29-1-1-1-C3	2	20	3	10	0	6.7	70	850	7.06	4	13.3	2	2.5	0.1	1	460	30	48	0.01	16	0.05	e29	Exp	1	C3	2017-10-17T00:00:00Z	2017-10-12T00:00:00Z	titer	train	FALSE	4.29198	4.73666	-0.444681
e29-2-1-1-G6	1	20	3	10	0	7.5	110	850	17.8	1.01	9.22	2	2.5	0.1	1	460	30	48	0.01	16	0.05	e29	Exp	1	G6	2017-10-17T00:00:00Z	2017-10-12T00:00:00Z	titer	train	FALSE	4.00794	3.27398	0.73396
e29-3-1-1-C6	2	28	3	10	0	7.5	110	650	17.8	1.01	1.98	2	2.5	0.1	1	460	30	48	0.01	16	0.05	e29	Exp	1	C6	2017-10-17T00:00:00Z	2017-10-12T00:00:00Z	titer	train	FALSE	5.18048	5.91673	-0.736253
e29-4-1-1-F3	1	28	3	10	0	6.7	70	650	7.06	4	6.1	2	2.5	0.1	1	460	30	48	0.01	16	0.05	e29	Exp	1	F3	2017-10-17T00:00:00Z	2017-10-12T00:00:00Z	titer	train	FALSE	4.6917	3.49281	1.19889
e29-5-1-1-C11	2	20	7	10	0	7.5	70	650	11.4	0.643	5.49	2	2.5	0.1	1	460	30	48	0.01	16	0.05	e29	Exp	1	C11	2017-10-17T00:00:00Z	2017-10-12T00:00:00Z	titer	train	FALSE	8.53319	7.22453	1.30866
e29-6-1-1-F2	1	20	7	10	0	6.7	110	650	11.1	6.28	3.22	2	2.5	0.1	1	460	30	48	0.01	16	0.05	e29	Exp	1	F2	2017-10-17T00:00:00Z	2017-10-12T00:00:00Z	titer	train	FALSE	4.31217	5.79733	-1.48516
e29-7-1-1-E7	2	28	7	10	0	6.7	110	850	11.1	6.28	7.66	2	2.5	0.1	1	460	30	48	0.01	16	0.05	e29	Exp	1	E7	2017-10-17T00:00:00Z	2017-10-12T00:00:00Z	titer	train	FALSE	8.31705	7.76364	0.55341
e29-8-1-1-B5	1	28	7	10	0	7.5	70	850	11.4	0.643	9.93	2	2.5	0.1	1	460	30	48	0.01	16	0.05	e29	Exp	1	B5	2017-10-17T00:00:00Z	2017-10-12T00:00:00Z	titer	train	FALSE	4.24297	5.30423	-1.06126
e29-9-1-2-B6	2	20	3	14	0	6.7	110	650	11.1	6.28	3.79	2	2.5	0.1	1	460	30	48	0.01	16	0.05	e29	Exp	2	B6	2017-10-17T00:00:00Z	2017-10-12T00:00:00Z	titer	train	FALSE	4.73794	5.5845	-0.846564
e29-10-1-2-D3	1	20	3	14	0	7.5	70	650	11.4	0.643	6.06	2	2.5	0.1	1	460	30	48	0.01	16	0.05	e29	Exp	2	D3	2017-10-17T00:00:00Z	2017-10-12T00:00:00Z	titer	train	FALSE	3.83137	3.12509	0.706272
e29-11-1-2-F4	2	28	3	14	0	7.5	70	850	11.4	0.643	10.5	2	2.5	0.1	1	460	30	48	0.01	16	0.05	e29	Exp	2	F4	2017-10-17T00:00:00Z	2017-10-12T00:00:00Z	titer	train	FALSE	5.42806	5.0914	0.336667
e29-12-1-1-C7	1	28	3	14	0	6.7	110	850	11.1	6.28	8.22	2	2.5	0.1	1	460	30	48	0.01	16	0.05	e29	Exp	1	C7	2017-10-17T00:00:00Z	2017-10-12T00:00:00Z	titer	train	FALSE	4.8226	3.6642	1.1584
e29-13-1-1-B11	2	20	7	14	0	7.5	110	850	17.8	1.01	7.25	2	2.5	0.1	1	460	30	48	0.01	16	0.05	e29	Exp	1	B11	2017-10-17T00:00:00Z	2017-10-12T00:00:00Z	titer	train	FALSE	7.74115	7.39592	0.345229
e29-14-1-1-C4	1	20	7	14	0	6.7	70	850	7.06	4	11.4	2	2.5	0.1	1	460	30	48	0.01	16	0.05	e29	Exp	1	C4	2017-10-17T00:00:00Z	2017-10-12T00:00:00Z	titer	train	FALSE	5.24878	4.972	0.276783
e29-15-1-1-D5	2	28	7	14	0	6.7	70	650	7.06	4	4.13	2	2.5	0.1	1	460	30	48	0.01	16	0.05	e29	Exp	1	D5	2017-10-17T00:00:00Z	2017-10-12T00:00:00Z	titer	train	FALSE	7.09828	7.61475	-0.516471
e29-16-1-1-F7	1	28	7	14	0	7.5	110	650	17.8	1.01	0.00478	2	2.5	0.1	1	460	30	48	0.01	16	0.05	e29	Exp	1	F7	2017-10-17T00:00:00Z	2017-10-12T00:00:00Z	titer	train	FALSE	5.84937	6.15207	-0.302699
e29-17-1-1-G11	2	20	3	10	0.24	6.7	70	650	7.06	4	7.5	2	2.5	0.1	1	460	30	48	0.01	16	0.05	e29	Exp	1	G11	2017-10-17T00:00:00Z	2017-10-12T00:00:00Z	titer	train	FALSE	4.53304	5.1732	-0.640159
e29-18-1-1-E3	1	20	3	10	0.24	7.5	110	650	17.8	1.01	3.38	2	2.5	0.1	1	460	30	48	0.01	16	0.05	e29	Exp	1	E3	2017-10-17T00:00:00Z	2017-10-12T00:00:00Z	titer	train	FALSE	5.73425	5.38585	0.348398
e29-19-1-1-E2	2	28	3	10	0.24	7.5	110	850	17.8	1.01	7.82	2	2.5	0.1	1	460	30	48	0.01	16	0.05	e29	Exp	1	E2	2017-10-17T00:00:00Z	2017-10-12T00:00:00Z	titer	train	FALSE	5.87817	5.67682	0.201354
e29-20-1-1-F6	1	28	3	10	0.24	6.7	70	850	7.06	4	11.9	2	2.5	0.1	1	460	30	48	0.01	16	0.05	e29	Exp	1	F6	2017-10-17T00:00:00Z	2017-10-12T00:00:00Z	titer	train	FALSE	5.26254	4.92823	0.33431
e29-21-1-1-D9	2	20	7	10	0.24	7.5	70	850	11.4	0.643	11.3	2	2.5	0.1	1	460	30	48	0.01	16	0.05	e29	Exp	1	D9	2017-10-17T00:00:00Z	2017-10-12T00:00:00Z	titer	train	FALSE	6.6597	6.98462	-0.324914
e29-22-1-1-E6	1	20	7	10	0.24	6.7	110	850	11.1	6.28	9.06	2	2.5	0.1	1	460	30	48	0.01	16	0.05	e29	Exp	1	E6	2017-10-17T00:00:00Z	2017-10-12T00:00:00Z	titer	train	FALSE	8.10153	7.23276	0.868775
e29-23-1-2-E4	2	28	7	10	0.24	6.7	110	650	11.1	6.28	1.82	2	2.5	0.1	1	460	30	48	0.01	16	0.05	e29	Exp	2	E4	2017-10-17T00:00:00Z	2017-10-12T00:00:00Z	titer	train	FALSE	8.92683	8.20017	0.726653
e29-24-1-1-D2	1	28	7	10	0.24	7.5	70	650	11.4	0.643	4.09	2	2.5	0.1	1	460	30	48	0.01	16	0.05	e29	Exp	1	D2	2017-10-17T00:00:00Z	2017-10-12T00:00:00Z	titer	train	FALSE	7.05929	7.4161	-0.356804
e29-25-1-1-G8	2	20	3	14	0.24	6.7	110	850	11.1	6.28	9.63	2	2.5	0.1	1	460	30	48	0.01	16	0.05	e29	Exp	1	G8	2017-10-17T00:00:00Z	2017-10-12T00:00:00Z	titer	train	FALSE	4.4412	5.34459	-0.903392
e29-26-1-1-B4	1	20	3	14	0.24	7.5	70	850	11.4	0.643	11.9	2	2.5	0.1	1	460	30	48	0.01	16	0.05	e29	Exp	1	B4	2017-10-17T00:00:00Z	2017-10-12T00:00:00Z	titer	train	FALSE	4.18029	4.56052	-0.380231
e29-27-1-1-G3	2	28	3	14	0.24	7.5	70	650	11.4	0.643	4.65	2	2.5	0.1	1	460	30	48	0.01	16	0.05	e29	Exp	1	G3	2017-10-17T00:00:00Z	2017-10-12T00:00:00Z	titer	train	FALSE	5.68205	5.52793	0.154115
e29-28-1-1-B6	1	28	3	14	0.24	6.7	110	650	11.1	6.28	2.38	2	2.5	0.1	1	460	30	48	0.01	16	0.05	e29	Exp	1	B6	2017-10-17T00:00:00Z	2017-10-12T00:00:00Z	titer	train	FALSE	5.78017	5.77608	0.00409716
e29-29-1-1-E4	2	20	7	14	0.24	7.5	110	650	17.8	1.01	1.41	2	2.5	0.1	1	460	30	48	0.01	16	0.05	e29	Exp	1	E4	2017-10-17T00:00:00Z	2017-10-12T00:00:00Z	titer	train	FALSE	8.73973	7.83246	0.907275
e29-30-1-1-B2	1	20	7	14	0.24	6.7	70	650	7.06	4	5.53	2	2.5	0.1	1	460	30	48	0.01	16	0.05	e29	Exp	1	B2	2017-10-17T00:00:00Z	2017-10-12T00:00:00Z	titer	train	FALSE	7.8388	7.08387	0.754933
e29-31-1-1-C2	2	28	7	14	0.24	6.7	70	850	7.06	4	9.97	2	2.5	0.1	1	460	30	48	0.01	16	0.05	e29	Exp	1	C2	2017-10-17T00:00:00Z	2017-10-12T00:00:00Z	titer	train	FALSE	7.25391	7.37484	-0.120933
e29-32-1-2-E2	1	28	7	14	0.24	7.5	110	850	17.8	1.01	5.84	2	2.5	0.1	1	460	30	48	0.01	16	0.05	e29	Exp	2	E2	2017-10-17T00:00:00Z	2017-10-12T00:00:00Z	titer	train	FALSE	7.2392	7.58749	-0.348295
e33-1-1-1-D4	1	24	5	12	0.12	7.2	90	750	12.7	2.28	6.63	2	2.5	0.1	1	460	30	24	0.0025	3	0.0125	e33	Exp	1	D4	2017-11-02T00:00:00Z	2017-10-26T00:00:00Z	titer	train	FALSE	4.36744	4.84734	-0.479897
e33-2-1-1-E6	1	24	5	12	0.12	7.2	90	750	12.7	2.28	6.63	2	2.5	0.1	1	460	37	24	0.0025	3	0.0125	e33	Exp	1	E6	2017-11-02T00:00:00Z	2017-10-26T00:00:00Z	titer	train	FALSE	3.92205	4.84454	-0.922487
e33-3-1-3-D6	1	24	5	12	0.12	7.2	90	750	12.7	2.28	6.63	2	2.5	0.1	1	460	30	72	0.0025	3	0.0125	e33	Exp	3	D6	2017-11-02T00:00:00Z	2017-10-26T00:00:00Z	titer	train	FALSE	5.31787	6.06426	-0.74639
e33-4-1-3-B3	1	24	5	12	0.12	7.2	90	750	12.7	2.28	6.63	2	2.5	0.1	1	460	37	72	0.0025	3	0.0125	e33	Exp	3	B3	2017-11-02T00:00:00Z	2017-10-26T00:00:00Z	titer	train	FALSE	6.75259	6.3982	0.354388
e33-5-1-1-C2	1	24	5	12	0.12	7.2	90	750	12.7	2.28	6.63	2	2.5	0.1	1	460	30	24	0.04	3	0.0125	e33	Exp	1	C2	2017-11-02T00:00:00Z	2017-10-26T00:00:00Z	titer	train	FALSE	3.792	4.49849	-0.706496
e33-6-1-1-C3	1	24	5	12	0.12	7.2	90	750	12.7	2.28	6.63	2	2.5	0.1	1	460	37	24	0.04	3	0.0125	e33	Exp	1	C3	2017-11-02T00:00:00Z	2017-10-26T00:00:00Z	titer	train	FALSE	4.59483	4.49569	0.0991475
e33-7-1-3-C2	1	24	5	12	0.12	7.2	90	750	12.7	2.28	6.63	2	2.5	0.1	1	460	30	72	0.04	3	0.0125	e33	Exp	3	C2	2017-11-02T00:00:00Z	2017-10-26T00:00:00Z	titer	train	FALSE	4.93201	5.71541	-0.7834
e33-8-1-3-D5	1	24	5	12	0.12	7.2	90	750	12.7	2.28	6.63	2	2.5	0.1	1	460	37	72	0.04	3	0.0125	e33	Exp	3	D5	2017-11-02T00:00:00Z	2017-10-26T00:00:00Z	titer	train	FALSE	6.15621	6.04935	0.10686
e33-9-1-1-E4	1	24	5	12	0.12	7.2	90	750	12.7	2.28	6.63	2	2.5	0.1	1	460	30	24	0.0025	16 + 96	0.0125	e33	Exp	1	E4	2017-11-02T00:00:00Z	2017-10-26T00:00:00Z	titer	train	FALSE	4.01658	4.73829	-0.721704
e33-10-1-1-C5	1	24	5	12	0.12	7.2	90	750	12.7	2.28	6.63	2	2.5	0.1	1	460	37	24	0.0025	16 + 96	0.0125	e33	Exp	1	C5	2017-11-02T00:00:00Z	2017-10-26T00:00:00Z	titer	train	FALSE	4.6917	4.73548	-0.0437804
e33-11-1-3-E5	1	24	5	12	0.12	7.2	90	750	12.7	2.28	6.63	2	2.5	0.1	1	460	30	72	0.0025	16 + 96	0.0125	e33	Exp	3	E5	2017-11-02T00:00:00Z	2017-10-26T00:00:00Z	titer	train	FALSE	5.39587	5.9552	-0.559329
e33-12-1-3-B4	1	24	5	12	0.12	7.2	90	750	12.7	2.28	6.63	2	2.5	0.1	1	460	37	72	0.0025	16 + 96	0.0125	e33	Exp	3	B4	2017-11-02T00:00:00Z	2017-10-26T00:00:00Z	titer	train	FALSE	6.58048	6.28914	0.291341
e33-13-1-1-D6	1	24	5	12	0.12	7.2	90	750	12.7	2.28	6.63	2	2.5	0.1	1	460	30	24	0.04	16 + 96	0.0125	e33	Exp	1	D6	2017-11-02T00:00:00Z	2017-10-26T00:00:00Z	titer	train	FALSE	4.16594	4.38944	-0.223499
e33-14-1-1-B4	1	24	5	12	0.12	7.2	90	750	12.7	2.28	6.63	2	2.5	0.1	1	460	37	24	0.04	16 + 96	0.0125	e33	Exp	1	B4	2017-11-02T00:00:00Z	2017-10-26T00:00:00Z	titer	train	FALSE	4.56801	4.38663	0.181381
e33-15-1-3-E6	1	24	5	12	0.12	7.2	90	750	12.7	2.28	6.63	2	2.5	0.1	1	460	30	72	0.04	16 + 96	0.0125	e33	Exp	3	E6	2017-11-02T00:00:00Z	2017-10-26T00:00:00Z	titer	train	FALSE	4.74541	5.60635	-0.860949
e33-16-1-3-B2	1	24	5	12	0.12	7.2	90	750	12.7	2.28	6.63	2	2.5	0.1	1	460	37	72	0.04	16 + 96	0.0125	e33	Exp	3	B2	2017-11-02T00:00:00Z	2017-10-26T00:00:00Z	titer	train	FALSE	6.26039	5.94029	0.320101
e33-17-1-1-B2	1	24	5	12	0.12	7.2	90	750	12.7	2.28	6.63	2	2.5	0.1	1	460	30	24	0.0025	3	0.2	e33	Exp	1	B2	2017-11-02T00:00:00Z	2017-10-26T00:00:00Z	titer	train	FALSE	4.00977	4.76882	-0.759056
e33-18-1-1-C4	1	24	5	12	0.12	7.2	90	750	12.7	2.28	6.63	2	2.5	0.1	1	460	37	24	0.0025	3	0.2	e33	Exp	1	C4	2017-11-02T00:00:00Z	2017-10-26T00:00:00Z	titer	train	FALSE	4.6113	4.76602	-0.154717
e33-19-1-3-D4	1	24	5	12	0.12	7.2	90	750	12.7	2.28	6.63	2	2.5	0.1	1	460	30	72	0.0025	3	0.2	e33	Exp	3	D4	2017-11-02T00:00:00Z	2017-10-26T00:00:00Z	titer	train	FALSE	5.65986	5.98574	-0.325878
e33-20-1-3-E2	1	24	5	12	0.12	7.2	90	750	12.7	2.28	6.63	2	2.5	0.1	1	460	37	72	0.0025	3	0.2	e33	Exp	3	E2	2017-11-02T00:00:00Z	2017-10-26T00:00:00Z	titer	train	FALSE	5.74174	6.31968	-0.577937
e33-21-1-1-D2	1	24	5	12	0.12	7.2	90	750	12.7	2.28	6.63	2	2.5	0.1	1	460	30	24	0.04	3	0.2	e33	Exp	1	D2	2017-11-02T00:00:00Z	2017-10-26T00:00:00Z	titer	train	FALSE	4.34868	4.41997	-0.07129
e33-22-1-1-E5	1	24	5	12	0.12	7.2	90	750	12.7	2.28	6.63	2	2.5	0.1	1	460	37	24	0.04	3	0.2	e33	Exp	1	E5	2017-11-02T00:00:00Z	2017-10-26T00:00:00Z	titer	train	FALSE	4.58255	4.41717	0.165383
e33-23-1-3-C6	1	24	5	12	0.12	7.2	90	750	12.7	2.28	6.63	2	2.5	0.1	1	460	30	72	0.04	3	0.2	e33	Exp	3	C6	2017-11-02T00:00:00Z	2017-10-26T00:00:00Z	titer	train	FALSE	5.35128	5.63689	-0.28561
e33-24-1-3-B6	1	24	5	12	0.12	7.2	90	750	12.7	2.28	6.63	2	2.5	0.1	1	460	37	72	0.04	3	0.2	e33	Exp	3	B6	2017-11-02T00:00:00Z	2017-10-26T00:00:00Z	titer	train	FALSE	5.88972	5.97083	-0.0811119
e33-25-1-1-C6	1	24	5	12	0.12	7.2	90	750	12.7	2.28	6.63	2	2.5	0.1	1	460	30	24	0.0025	16 + 96	0.2	e33	Exp	1	C6	2017-11-02T00:00:00Z	2017-10-26T00:00:00Z	titer	train	FALSE	4.21111	4.65977	-0.448659
e33-26-1-1-B3	1	24	5	12	0.12	7.2	90	750	12.7	2.28	6.63	2	2.5	0.1	1	460	37	24	0.0025	16 + 96	0.2	e33	Exp	1	B3	2017-11-02T00:00:00Z	2017-10-26T00:00:00Z	titer	train	FALSE	4.73286	4.65696	0.0758978
e33-27-1-3-B5	1	24	5	12	0.12	7.2	90	750	12.7	2.28	6.63	2	2.5	0.1	1	460	30	72	0.0025	16 + 96	0.2	e33	Exp	3	B5	2017-11-02T00:00:00Z	2017-10-26T00:00:00Z	titer	train	FALSE	5.96712	5.87668	0.0904354
e33-28-1-3-C3	1	24	5	12	0.12	7.2	90	750	12.7	2.28	6.63	2	2.5	0.1	1	460	37	72	0.0025	16 + 96	0.2	e33	Exp	3	C3	2017-11-02T00:00:00Z	2017-10-26T00:00:00Z	titer	train	FALSE	6.44368	6.21062	0.233059
e33-29-1-1-D3	1	24	5	12	0.12	7.2	90	750	12.7	2.28	6.63	2	2.5	0.1	1	460	30	24	0.04	16 + 96	0.2	e33	Exp	1	D3	2017-11-02T00:00:00Z	2017-10-26T00:00:00Z	titer	train	FALSE	4.78732	4.31092	0.476405
e33-30-1-1-B5	1	24	5	12	0.12	7.2	90	750	12.7	2.28	6.63	2	2.5	0.1	1	460	37	24	0.04	16 + 96	0.2	e33	Exp	1	B5	2017-11-02T00:00:00Z	2017-10-26T00:00:00Z	titer	train	FALSE	4.90729	4.30811	0.599176
e33-31-1-3-C5	1	24	5	12	0.12	7.2	90	750	12.7	2.28	6.63	2	2.5	0.1	1	460	30	72	0.04	16 + 96	0.2	e33	Exp	3	C5	2017-11-02T00:00:00Z	2017-10-26T00:00:00Z	titer	train	FALSE	6.06476	5.52784	0.536925
e33-32-1-3-E4	1	24	5	12	0.12	7.2	90	750	12.7	2.28	6.63	2	2.5	0.1	1	460	37	72	0.04	16 + 96	0.2	e33	Exp	3	E4	2017-11-02T00:00:00Z	2017-10-26T00:00:00Z	titer	train	FALSE	5.21507	5.86177	-0.6467
e34-1-1-1-E7	1	24	5	12	0.12	7.2	90	750	12.7	2.28	6.63	2	2.5	0.1	2	230	30	48	0.01	16	0.05	e34	Exp	1	E7	2017-10-30T00:00:00Z	2017-10-26T00:00:00Z	titer	train	FALSE	3.51025	3.51176	-0.00150519
e34-2-1-1-F6	1	24	5	12	0.12	7.2	90	750	12.7	2.28	6.63	1	2.5	0.1	2	230	30	48	0.01	16	0.05	e34	Exp	1	F6	2017-10-30T00:00:00Z	2017-10-26T00:00:00Z	titer	train	FALSE	2.18942	3.31784	-1.12843
e34-3-1-1-E9	1	24	5	12	0.12	7.2	90	750	12.7	2.28	6.63	2	10	0.1	2	230	30	48	0.01	16	0.05	e34	Exp	1	E9	2017-10-30T00:00:00Z	2017-10-26T00:00:00Z	titer	train	FALSE	7.62273	7.09135	0.531382
e34-4-1-1-E4	1	24	5	12	0.12	7.2	90	750	12.7	2.28	6.63	1	10	0.1	2	230	30	48	0.01	16	0.05	e34	Exp	1	E4	2017-10-30T00:00:00Z	2017-10-26T00:00:00Z	titer	train	FALSE	7.21561	6.89744	0.318175
e34-5-1-1-D9	1	24	5	12	0.12	7.2	90	750	12.7	2.28	6.63	2	2.5	0.1	2	460	30	48	0.01	16	0.05	e34	Exp	1	D9	2017-10-30T00:00:00Z	2017-10-26T00:00:00Z	titer	train	FALSE	4.71688	5.00531	-0.288428
e34-6-1-1-E10	1	24	5	12	0.12	7.2	90	750	12.7	2.28	6.63	1	2.5	0.1	2	460	30	48	0.01	16	0.05	e34	Exp	1	E10	2017-10-30T00:00:00Z	2017-10-26T00:00:00Z	titer	train	FALSE	5.77183	4.8114	0.960439
e34-7-1-1-F5	1	24	5	12	0.12	7.2	90	750	12.7	2.28	6.63	2	10	0.1	2	460	30	48	0.01	16	0.05	e34	Exp	1	F5	2017-10-30T00:00:00Z	2017-10-26T00:00:00Z	titer	train	FALSE	5.49425	5.07354	0.420704
e34-8-1-1-D7	1	24	5	12	0.12	7.2	90	750	12.7	2.28	6.63	1	10	0.1	2	460	30	48	0.01	16	0.05	e34	Exp	1	D7	2017-10-30T00:00:00Z	2017-10-26T00:00:00Z	titer	train	FALSE	4.6224	4.87963	-0.257228
e34-9-1-1-B4	1	24	5	12	0.12	7.2	90	750	12.7	2.28	6.63	2	2.5	0.1	1	230	30	48	0.01	16	0.05	e34	Exp	1	B4	2017-10-30T00:00:00Z	2017-10-26T00:00:00Z	titer	train	FALSE	3.02429	3.86377	-0.839475
e34-10-1-1-B9	1	24	5	12	0.12	7.2	90	750	12.7	2.28	6.63	1	2.5	0.1	1	230	30	48	0.01	16	0.05	e34	Exp	1	B9	2017-10-30T00:00:00Z	2017-10-26T00:00:00Z	titer	train	FALSE	1.87266	3.66985	-1.79719
e34-11-1-1-D5	1	24	5	12	0.12	7.2	90	750	12.7	2.28	6.63	2	10	0.1	1	230	30	48	0.01	16	0.05	e34	Exp	1	D5	2017-10-30T00:00:00Z	2017-10-26T00:00:00Z	titer	train	FALSE	9.56615	7.44336	2.12279
e34-12-1-1-C6	1	24	5	12	0.12	7.2	90	750	12.7	2.28	6.63	1	10	0.1	1	230	30	48	0.01	16	0.05	e34	Exp	1	C6	2017-10-30T00:00:00Z	2017-10-26T00:00:00Z	titer	train	FALSE	8.0437	7.24944	0.794252
e34-13-1-1-D3	1	24	5	12	0.12	7.2	90	750	12.7	2.28	6.63	2	2.5	0.1	1	460	30	48	0.01	16	0.05	e34	Exp	1	D3	2017-10-30T00:00:00Z	2017-10-26T00:00:00Z	titer	train	FALSE	5.50646	5.35732	0.149139
e34-14-1-1-B10	1	24	5	12	0.12	7.2	90	750	12.7	2.28	6.63	1	2.5	0.1	1	460	30	48	0.01	16	0.05	e34	Exp	1	B10	2017-10-30T00:00:00Z	2017-10-26T00:00:00Z	titer	train	FALSE	5.22387	5.1634	0.0604645
e34-15-1-1-B8	1	24	5	12	0.12	7.2	90	750	12.7	2.28	6.63	2	10	0.1	1	460	30	48	0.01	16	0.05	e34	Exp	1	B8	2017-10-30T00:00:00Z	2017-10-26T00:00:00Z	titer	train	FALSE	6.74897	5.42555	1.32342
e34-16-1-1-B3	1	24	5	12	0.12	7.2	90	750	12.7	2.28	6.63	1	10	0.1	1	460	30	48	0.01	16	0.05	e34	Exp	1	B3	2017-10-30T00:00:00Z	2017-10-26T00:00:00Z	titer	train	FALSE	6.28115	5.23164	1.04952
e34-17-1-1-E8	1	24	5	12	0.12	7.2	90	750	12.7	2.28	6.63	2	2.5	0.3	2	230	30	48	0.01	16	0.05	e34	Exp	1	E8	2017-10-30T00:00:00Z	2017-10-26T00:00:00Z	titer	train	FALSE	0.718964	-0.458552	1.17752
e34-18-1-1-D10	1	24	5	12	0.12	7.2	90	750	12.7	2.28	6.63	1	2.5	0.3	2	230	30	48	0.01	16	0.05	e34	Exp	1	D10	2017-10-30T00:00:00Z	2017-10-26T00:00:00Z	titer	train	FALSE	0.658859	-0.463372	1.12223
e34-19-1-1-D8	1	24	5	12	0.12	7.2	90	750	12.7	2.28	6.63	2	10	0.3	2	230	30	48	0.01	16	0.05	e34	Exp	1	D8	2017-10-30T00:00:00Z	2017-10-26T00:00:00Z	titer	train	FALSE	1.57899	3.12104	-1.54205
e34-20-1-1-E3	1	24	5	12	0.12	7.2	90	750	12.7	2.28	6.63	1	10	0.3	2	230	30	48	0.01	16	0.05	e34	Exp	1	E3	2017-10-30T00:00:00Z	2017-10-26T00:00:00Z	titer	train	FALSE	2.20693	3.11622	-0.90929
e34-21-1-1-F3	1	24	5	12	0.12	7.2	90	750	12.7	2.28	6.63	2	2.5	0.3	2	460	30	48	0.01	16	0.05	e34	Exp	1	F3	2017-10-30T00:00:00Z	2017-10-26T00:00:00Z	titer	train	FALSE	6.71993	5.91494	0.804982
e34-22-1-1-E6	1	24	5	12	0.12	7.2	90	750	12.7	2.28	6.63	1	2.5	0.3	2	460	30	48	0.01	16	0.05	e34	Exp	1	E6	2017-10-30T00:00:00Z	2017-10-26T00:00:00Z	titer	train	FALSE	6.75469	5.91012	0.844564
e34-23-1-1-F4	1	24	5	12	0.12	7.2	90	750	12.7	2.28	6.63	2	10	0.3	2	460	30	48	0.01	16	0.05	e34	Exp	1	F4	2017-10-30T00:00:00Z	2017-10-26T00:00:00Z	titer	train	FALSE	5.42767	5.98318	-0.555509
e34-24-1-1-E5	1	24	5	12	0.12	7.2	90	750	12.7	2.28	6.63	1	10	0.3	2	460	30	48	0.01	16	0.05	e34	Exp	1	E5	2017-10-30T00:00:00Z	2017-10-26T00:00:00Z	titer	train	FALSE	4.4808	5.97836	-1.49756
e34-25-1-1-C7	1	24	5	12	0.12	7.2	90	750	12.7	2.28	6.63	2	2.5	0.3	1	230	30	48	0.01	16	0.05	e34	Exp	1	C7	2017-10-30T00:00:00Z	2017-10-26T00:00:00Z	titer	train	FALSE	0.626415	-0.106543	0.732958
e34-26-1-1-B5	1	24	5	12	0.12	7.2	90	750	12.7	2.28	6.63	1	2.5	0.3	1	230	30	48	0.01	16	0.05	e34	Exp	1	B5	2017-10-30T00:00:00Z	2017-10-26T00:00:00Z	titer	train	FALSE	0.622531	-0.111363	0.733894
e34-27-1-1-C3	1	24	5	12	0.12	7.2	90	750	12.7	2.28	6.63	2	10	0.3	1	230	30	48	0.01	16	0.05	e34	Exp	1	C3	2017-10-30T00:00:00Z	2017-10-26T00:00:00Z	titer	train	FALSE	2.47601	3.47305	-0.99704
e34-28-1-1-D6	1	24	5	12	0.12	7.2	90	750	12.7	2.28	6.63	1	10	0.3	1	230	30	48	0.01	16	0.05	e34	Exp	1	D6	2017-10-30T00:00:00Z	2017-10-26T00:00:00Z	titer	train	FALSE	3.15001	3.46823	-0.318221
e34-29-1-1-C5	1	24	5	12	0.12	7.2	90	750	12.7	2.28	6.63	2	2.5	0.3	1	460	30	48	0.01	16	0.05	e34	Exp	1	C5	2017-10-30T00:00:00Z	2017-10-26T00:00:00Z	titer	train	FALSE	7.14086	6.26695	0.873908
e34-30-1-1-C9	1	24	5	12	0.12	7.2	90	750	12.7	2.28	6.63	1	2.5	0.3	1	460	30	48	0.01	16	0.05	e34	Exp	1	C9	2017-10-30T00:00:00Z	2017-10-26T00:00:00Z	titer	train	FALSE	6.27509	6.26213	0.0129584
e34-31-1-1-C8	1	24	5	12	0.12	7.2	90	750	12.7	2.28	6.63	2	10	0.3	1	460	30	48	0.01	16	0.05	e34	Exp	1	C8	2017-10-30T00:00:00Z	2017-10-26T00:00:00Z	titer	train	FALSE	5.84042	6.33519	-0.494767
e34-32-1-1-D4	1	24	5	12	0.12	7.2	90	750	12.7	2.28	6.63	1	10	0.3	1	460	30	48	0.01	16	0.05	e34	Exp	1	D4	2017-10-30T00:00:00Z	2017-10-26T00:00:00Z	titer	train	FALSE	6.34179	6.33037	0.0114215
e35-1-1-1-D6	2	20	7	12	0.24	7.5	90	750	14.6	0.827	6.37	2	2.5	0.1	1	460	30	24	0.01	16	0.05	e35	Exp	1	D6	2017-11-01T00:00:00Z	2017-10-26T00:00:00Z	titer	test_1	TRUE	4.61318	6.80008	-2.1869
e35-2-1-1-B9	2	20	3	12	0	7.5	90	750	14.6	0.827	7.64	2	10	0.1	1	460	30	24	0.01	16	0.05	e35	Exp	1	B9	2017-11-01T00:00:00Z	2017-10-26T00:00:00Z	titer	test_1	TRUE	3.6808	4.60261	-0.921815
e35-3-1-1-D7	2	20	3	12	0.24	7.5	90	750	14.6	0.827	7.64	2	2.5	0.3	1	460	30	24	0.01	16	0.05	e35	Exp	1	D7	2017-11-01T00:00:00Z	2017-10-26T00:00:00Z	titer	test_1	TRUE	4.06105	5.54232	-1.48128
e35-4-1-1-B6	2	20	7	12	0	7.5	90	750	14.6	0.827	6.37	2	10	0.3	1	460	30	24	0.01	16	0.05	e35	Exp	1	B6	2017-11-01T00:00:00Z	2017-10-26T00:00:00Z	titer	test_1	TRUE	6.10791	7.67963	-1.57172
e35-5-1-2-E5	2	20	3	12	0	6.7	90	750	9.08	5.14	8.56	2	2.5	0.1	1	460	30	48	0.01	16	0.05	e35	Exp	2	E5	2017-11-01T00:00:00Z	2017-10-26T00:00:00Z	titer	test_1	TRUE	4.93239	5.16058	-0.228189
e35-6-1-2-B6	2	20	7	12	0.24	6.7	90	750	9.08	5.14	7.29	2	10	0.1	1	460	30	48	0.01	16	0.05	e35	Exp	2	B6	2017-11-01T00:00:00Z	2017-10-26T00:00:00Z	titer	test_1	TRUE	8.18358	7.49451	0.689063
e35-7-1-2-D8	2	20	7	12	0	6.7	90	750	9.08	5.14	7.29	2	2.5	0.3	1	460	30	48	0.01	16	0.05	e35	Exp	2	D8	2017-11-01T00:00:00Z	2017-10-26T00:00:00Z	titer	test_1	TRUE	7.50653	8.2376	-0.731074
e35-8-1-2-B2	2	20	3	12	0.24	6.7	90	750	9.08	5.14	8.56	2	10	0.3	1	460	30	48	0.01	16	0.05	e35	Exp	2	B2	2017-11-01T00:00:00Z	2017-10-26T00:00:00Z	titer	test_1	TRUE	4.63343	6.23676	-1.60334
e35-9-1-1-E6	2	20	3	12	0.24	6.7	90	750	9.08	5.14	8.56	2	2.5	0.1	1	460	37	24	0.01	16	0.05	e35	Exp	1	E6	2017-11-01T00:00:00Z	2017-10-26T00:00:00Z	titer	test_1	TRUE	2.36919	4.64763	-2.27844
e35-10-1-1-C5	2	20	7	12	0	6.7	90	750	9.08	5.14	7.29	2	10	0.1	1	460	37	24	0.01	16	0.05	e35	Exp	1	C5	2017-11-01T00:00:00Z	2017-10-26T00:00:00Z	titer	test_1	TRUE	4.29704	6.78494	-2.4879
e35-11-1-1-E7	2	20	7	12	0.24	6.7	90	750	9.08	5.14	7.29	2	2.5	0.3	1	460	37	24	0.01	16	0.05	e35	Exp	1	E7	2017-11-01T00:00:00Z	2017-10-26T00:00:00Z	titer	test_1	TRUE	5.75232	7.72465	-1.97233
e35-12-1-1-C9	2	20	3	12	0	6.7	90	750	9.08	5.14	8.56	2	10	0.3	1	460	37	24	0.01	16	0.05	e35	Exp	1	C9	2017-11-01T00:00:00Z	2017-10-26T00:00:00Z	titer	test_1	TRUE	3.60589	5.52719	-1.92129
e35-13-1-2-E6	2	20	7	12	0	7.5	90	750	14.6	0.827	6.37	2	2.5	0.1	1	460	37	48	0.01	16	0.05	e35	Exp	2	E6	2017-11-01T00:00:00Z	2017-10-26T00:00:00Z	titer	test_1	TRUE	6.26887	7.47579	-1.20692
e35-14-1-2-C8	2	20	3	12	0.24	7.5	90	750	14.6	0.827	7.64	2	10	0.1	1	460	37	48	0.01	16	0.05	e35	Exp	2	C8	2017-11-01T00:00:00Z	2017-10-26T00:00:00Z	titer	test_1	TRUE	4.29477	5.47495	-1.18018
e35-15-1-2-F5	2	20	3	12	0	7.5	90	750	14.6	0.827	7.64	2	2.5	0.3	1	460	37	48	0.01	16	0.05	e35	Exp	2	F5	2017-11-01T00:00:00Z	2017-10-26T00:00:00Z	titer	test_1	TRUE	4.92402	6.21804	-1.29402
e35-16-1-2-C3	2	20	7	12	0.24	7.5	90	750	14.6	0.827	6.37	2	10	0.3	1	460	37	48	0.01	16	0.05	e35	Exp	2	C3	2017-11-01T00:00:00Z	2017-10-26T00:00:00Z	titer	test_1	TRUE	7.11233	8.55197	-1.43964
e35-17-1-1-D3	2	28	7	12	0	6.7	90	750	9.08	5.14	5.89	2	2.5	0.1	1	460	30	24	0.01	16	0.05	e35	Exp	1	D3	2017-11-01T00:00:00Z	2017-10-26T00:00:00Z	titer	test_1	TRUE	5.68381	7.08073	-1.39692
e35-18-1-1-B2	2	28	3	12	0.24	6.7	90	750	9.08	5.14	7.16	2	10	0.1	1	460	30	24	0.01	16	0.05	e35	Exp	1	B2	2017-11-01T00:00:00Z	2017-10-26T00:00:00Z	titer	test_1	TRUE	3.59959	5.0799	-1.48031
e35-19-1-1-D4	2	28	3	12	0	6.7	90	750	9.08	5.14	7.16	2	2.5	0.3	1	460	30	24	0.01	16	0.05	e35	Exp	1	D4	2017-11-01T00:00:00Z	2017-10-26T00:00:00Z	titer	test_1	TRUE	5.4547	5.82298	-0.368286
e35-20-1-1-B8	2	28	7	12	0.24	6.7	90	750	9.08	5.14	5.89	2	10	0.3	1	460	30	24	0.01	16	0.05	e35	Exp	1	B8	2017-11-01T00:00:00Z	2017-10-26T00:00:00Z	titer	test_1	TRUE	5.24761	8.15691	-2.90931
e35-21-1-2-D9	2	28	3	12	0.24	7.5	90	750	14.6	0.827	6.23	2	2.5	0.1	1	460	30	48	0.01	16	0.05	e35	Exp	2	D9	2017-11-01T00:00:00Z	2017-10-26T00:00:00Z	titer	test_1	TRUE	4.75218	5.60238	-0.850199
e35-22-1-2-B8	2	28	7	12	0	7.5	90	750	14.6	0.827	4.96	2	10	0.1	1	460	30	48	0.01	16	0.05	e35	Exp	2	B8	2017-11-01T00:00:00Z	2017-10-26T00:00:00Z	titer	test_1	TRUE	8.45865	7.73968	0.718972
e35-23-1-2-E2	2	28	7	12	0.24	7.5	90	750	14.6	0.827	4.96	2	2.5	0.3	1	460	30	48	0.01	16	0.05	e35	Exp	2	E2	2017-11-01T00:00:00Z	2017-10-26T00:00:00Z	titer	test_1	TRUE	9.22788	8.67939	0.548481
e35-24-1-2-B3	2	28	3	12	0	7.5	90	750	14.6	0.827	6.23	2	10	0.3	1	460	30	48	0.01	16	0.05	e35	Exp	2	B3	2017-11-01T00:00:00Z	2017-10-26T00:00:00Z	titer	test_1	TRUE	5.66685	6.48193	-0.815081
e35-25-1-1-E9	2	28	3	12	0	7.5	90	750	14.6	0.827	6.23	2	2.5	0.1	1	460	37	24	0.01	16	0.05	e35	Exp	1	E9	2017-11-01T00:00:00Z	2017-10-26T00:00:00Z	titer	test_1	TRUE	4.05249	4.8928	-0.840306
e35-26-1-1-C2	2	28	7	12	0.24	7.5	90	750	14.6	0.827	4.96	2	10	0.1	1	460	37	24	0.01	16	0.05	e35	Exp	1	C2	2017-11-01T00:00:00Z	2017-10-26T00:00:00Z	titer	test_1	TRUE	6.26736	7.22673	-0.959366
e35-27-1-1-E5	2	28	7	12	0	7.5	90	750	14.6	0.827	4.96	2	2.5	0.3	1	460	37	24	0.01	16	0.05	e35	Exp	1	E5	2017-11-01T00:00:00Z	2017-10-26T00:00:00Z	titer	test_1	TRUE	6.52147	7.96982	-1.44835
e35-28-1-1-C6	2	28	3	12	0.24	7.5	90	750	14.6	0.827	6.23	2	10	0.3	1	460	37	24	0.01	16	0.05	e35	Exp	1	C6	2017-11-01T00:00:00Z	2017-10-26T00:00:00Z	titer	test_1	TRUE	4.77366	5.96898	-1.19532
e35-29-1-2-E9	2	28	7	12	0.24	6.7	90	750	9.08	5.14	5.89	2	2.5	0.1	1	460	37	48	0.01	16	0.05	e35	Exp	2	E9	2017-11-01T00:00:00Z	2017-10-26T00:00:00Z	titer	test_1	TRUE	7.04502	7.95307	-0.908055
e35-30-1-2-C5	2	28	3	12	0	6.7	90	750	9.08	5.14	7.16	2	10	0.1	1	460	37	48	0.01	16	0.05	e35	Exp	2	C5	2017-11-01T00:00:00Z	2017-10-26T00:00:00Z	titer	test_1	TRUE	5.67028	5.75561	-0.0853339
e35-31-1-2-F4	2	28	3	12	0.24	6.7	90	750	9.08	5.14	7.16	2	2.5	0.3	1	460	37	48	0.01	16	0.05	e35	Exp	2	F4	2017-11-01T00:00:00Z	2017-10-26T00:00:00Z	titer	test_1	TRUE	6.55291	6.69532	-0.142407
e35-32-1-2-C4	2	28	7	12	0	6.7	90	750	9.08	5.14	5.89	2	10	0.3	1	460	37	48	0.01	16	0.05	e35	Exp	2	C4	2017-11-01T00:00:00Z	2017-10-26T00:00:00Z	titer	test_1	TRUE	7.8915	8.83263	-0.941126
e35-33-1-1-D9	1	20	7	12	0	6.7	90	750	9.08	5.14	7.29	2	2.5	0.1	1	460	30	24	0.01	16	0.05	e35	Exp	1	D9	2017-11-01T00:00:00Z	2017-10-26T00:00:00Z	titer	test_1	TRUE	2.84027	4.77621	-1.93594
e35-34-1-1-B4	1	20	3	12	0.24	6.7	90	750	9.08	5.14	8.56	2	10	0.1	1	460	30	24	0.01	16	0.05	e35	Exp	1	B4	2017-11-01T00:00:00Z	2017-10-26T00:00:00Z	titer	test_1	TRUE	3.48578	4.4507	-0.964927
e35-35-1-1-D2	1	20	3	12	0	6.7	90	750	9.08	5.14	8.56	2	2.5	0.3	1	460	30	24	0.01	16	0.05	e35	Exp	1	D2	2017-11-01T00:00:00Z	2017-10-26T00:00:00Z	titer	test_1	TRUE	3.24716	3.51846	-0.271294
e35-36-1-1-B5	1	20	7	12	0.24	6.7	90	750	9.08	5.14	7.29	2	10	0.3	1	460	30	24	0.01	16	0.05	e35	Exp	1	B5	2017-11-01T00:00:00Z	2017-10-26T00:00:00Z	titer	test_1	TRUE	5.54983	7.52772	-1.97789
e35-37-1-2-D7	1	20	3	12	0.24	7.5	90	750	14.6	0.827	7.64	2	2.5	0.1	1	460	30	48	0.01	16	0.05	e35	Exp	2	D7	2017-11-01T00:00:00Z	2017-10-26T00:00:00Z	titer	test_1	TRUE	5.25896	4.97318	0.285778
e35-38-1-2-B4	1	20	7	12	0	7.5	90	750	14.6	0.827	6.37	2	10	0.1	1	460	30	48	0.01	16	0.05	e35	Exp	2	B4	2017-11-01T00:00:00Z	2017-10-26T00:00:00Z	titer	test_1	TRUE	4.84106	5.43516	-0.594091
e35-39-1-2-E3	1	20	7	12	0.24	7.5	90	750	14.6	0.827	6.37	2	2.5	0.3	1	460	30	48	0.01	16	0.05	e35	Exp	2	E3	2017-11-01T00:00:00Z	2017-10-26T00:00:00Z	titer	test_1	TRUE	8.27961	8.0502	0.229407
e35-40-1-2-B7	1	20	3	12	0	7.5	90	750	14.6	0.827	7.64	2	10	0.3	1	460	30	48	0.01	16	0.05	e35	Exp	2	B7	2017-11-01T00:00:00Z	2017-10-26T00:00:00Z	titer	test_1	TRUE	3.7707	4.1774	-0.406699
e35-41-1-1-E8	1	20	3	12	0	7.5	90	750	14.6	0.827	7.64	2	2.5	0.1	1	460	37	24	0.01	16	0.05	e35	Exp	1	E8	2017-11-01T00:00:00Z	2017-10-26T00:00:00Z	titer	test_1	TRUE	2.54999	2.58827	-0.0382847
e35-42-1-1-C8	1	20	7	12	0.24	7.5	90	750	14.6	0.827	6.37	2	10	0.1	1	460	37	24	0.01	16	0.05	e35	Exp	1	C8	2017-11-01T00:00:00Z	2017-10-26T00:00:00Z	titer	test_1	TRUE	5.37037	6.59754	-1.22717
e35-43-1-1-E4	1	20	7	12	0	7.5	90	750	14.6	0.827	6.37	2	2.5	0.3	1	460	37	24	0.01	16	0.05	e35	Exp	1	E4	2017-11-01T00:00:00Z	2017-10-26T00:00:00Z	titer	test_1	TRUE	4.73796	5.66529	-0.927326
e35-44-1-1-C3	1	20	3	12	0.24	7.5	90	750	14.6	0.827	7.64	2	10	0.3	1	460	37	24	0.01	16	0.05	e35	Exp	1	C3	2017-11-01T00:00:00Z	2017-10-26T00:00:00Z	titer	test_1	TRUE	4.25381	5.33979	-1.08597
e35-45-1-2-E7	1	20	7	12	0.24	6.7	90	750	9.08	5.14	7.29	2	2.5	0.1	1	460	37	48	0.01	16	0.05	e35	Exp	2	E7	2017-11-01T00:00:00Z	2017-10-26T00:00:00Z	titer	test_1	TRUE	6.13706	7.32388	-1.18682
e35-46-1-2-C2	1	20	3	12	0	6.7	90	750	9.08	5.14	8.56	2	10	0.1	1	460	37	48	0.01	16	0.05	e35	Exp	2	C2	2017-11-01T00:00:00Z	2017-10-26T00:00:00Z	titer	test_1	TRUE	4.2082	3.45108	0.757114
e35-47-1-2-F2	1	20	3	12	0.24	6.7	90	750	9.08	5.14	8.56	2	2.5	0.3	1	460	37	48	0.01	16	0.05	e35	Exp	2	F2	2017-11-01T00:00:00Z	2017-10-26T00:00:00Z	titer	test_1	TRUE	4.95841	6.06613	-1.10772
e35-48-1-2-C6	1	20	7	12	0	6.7	90	750	9.08	5.14	7.29	2	10	0.3	1	460	37	48	0.01	16	0.05	e35	Exp	2	C6	2017-11-01T00:00:00Z	2017-10-26T00:00:00Z	titer	test_1	TRUE	7.81562	6.5281	1.28752
e35-49-1-1-D5	1	28	7	12	0.24	7.5	90	750	14.6	0.827	4.96	2	2.5	0.1	1	460	30	24	0.01	16	0.05	e35	Exp	1	D5	2017-11-01T00:00:00Z	2017-10-26T00:00:00Z	titer	test_1	TRUE	4.84524	6.89333	-2.04809
e35-50-1-1-B7	1	28	3	12	0	7.5	90	750	14.6	0.827	6.23	2	10	0.1	1	460	30	24	0.01	16	0.05	e35	Exp	1	B7	2017-11-01T00:00:00Z	2017-10-26T00:00:00Z	titer	test_1	TRUE	2.17503	3.02054	-0.845505
e35-51-1-1-D8	1	28	3	12	0.24	7.5	90	750	14.6	0.827	6.23	2	2.5	0.3	1	460	30	24	0.01	16	0.05	e35	Exp	1	D8	2017-11-01T00:00:00Z	2017-10-26T00:00:00Z	titer	test_1	TRUE	4.84371	5.63558	-0.791868
e35-52-1-1-B3	1	28	7	12	0	7.5	90	750	14.6	0.827	4.96	2	10	0.3	1	460	30	24	0.01	16	0.05	e35	Exp	1	B3	2017-11-01T00:00:00Z	2017-10-26T00:00:00Z	titer	test_1	TRUE	3.89653	6.09755	-2.20103
e35-53-1-2-D4	1	28	3	12	0	6.7	90	750	9.08	5.14	7.16	2	2.5	0.1	1	460	30	48	0.01	16	0.05	e35	Exp	2	D4	2017-11-01T00:00:00Z	2017-10-26T00:00:00Z	titer	test_1	TRUE	4.31934	3.57851	0.740834
e35-54-1-2-B9	1	28	7	12	0.24	6.7	90	750	9.08	5.14	5.89	2	10	0.1	1	460	30	48	0.01	16	0.05	e35	Exp	2	B9	2017-11-01T00:00:00Z	2017-10-26T00:00:00Z	titer	test_1	TRUE	9.02956	7.58777	1.44178
e35-55-1-2-D2	1	28	7	12	0	6.7	90	750	9.08	5.14	5.89	2	2.5	0.3	1	460	30	48	0.01	16	0.05	e35	Exp	2	D2	2017-11-01T00:00:00Z	2017-10-26T00:00:00Z	titer	test_1	TRUE	7.2918	6.65552	0.636275
e35-56-1-2-B5	1	28	3	12	0.24	6.7	90	750	9.08	5.14	7.16	2	10	0.3	1	460	30	48	0.01	16	0.05	e35	Exp	2	B5	2017-11-01T00:00:00Z	2017-10-26T00:00:00Z	titer	test_1	TRUE	5.98171	6.33002	-0.348314
e35-57-1-1-E2	1	28	3	12	0.24	6.7	90	750	9.08	5.14	7.16	2	2.5	0.1	1	460	37	24	0.01	16	0.05	e35	Exp	1	E2	2017-11-01T00:00:00Z	2017-10-26T00:00:00Z	titer	test_1	TRUE	4.46819	4.74089	-0.272697
e35-58-1-1-C4	1	28	7	12	0	6.7	90	750	9.08	5.14	5.89	2	10	0.1	1	460	37	24	0.01	16	0.05	e35	Exp	1	C4	2017-11-01T00:00:00Z	2017-10-26T00:00:00Z	titer	test_1	TRUE	2.72622	5.20286	-2.47664
e35-59-1-1-E3	1	28	7	12	0.24	6.7	90	750	9.08	5.14	5.89	2	2.5	0.3	1	460	37	24	0.01	16	0.05	e35	Exp	1	E3	2017-11-01T00:00:00Z	2017-10-26T00:00:00Z	titer	test_1	TRUE	5.71141	7.81791	-2.1065
e35-60-1-1-C7	1	28	3	12	0	6.7	90	750	9.08	5.14	7.16	2	10	0.3	1	460	37	24	0.01	16	0.05	e35	Exp	1	C7	2017-11-01T00:00:00Z	2017-10-26T00:00:00Z	titer	test_1	TRUE	4.24908	3.94511	0.303968
e35-61-1-2-F3	1	28	7	12	0	7.5	90	750	14.6	0.827	4.96	2	2.5	0.1	1	460	37	48	0.01	16	0.05	e35	Exp	2	F3	2017-11-01T00:00:00Z	2017-10-26T00:00:00Z	titer	test_1	TRUE	4.71545	5.89371	-1.17827
e35-62-1-2-C9	1	28	3	12	0.24	7.5	90	750	14.6	0.827	6.23	2	10	0.1	1	460	37	48	0.01	16	0.05	e35	Exp	2	C9	2017-11-01T00:00:00Z	2017-10-26T00:00:00Z	titer	test_1	TRUE	5.13526	5.56821	-0.432945
e35-63-1-2-E8	1	28	3	12	0	7.5	90	750	14.6	0.827	6.23	2	2.5	0.3	1	460	37	48	0.01	16	0.05	e35	Exp	2	E8	2017-11-01T00:00:00Z	2017-10-26T00:00:00Z	titer	test_1	TRUE	6.12928	4.63596	1.49332
e35-64-1-2-C7	1	28	7	12	0.24	7.5	90	750	14.6	0.827	4.96	2	10	0.3	1	460	37	48	0.01	16	0.05	e35	Exp	2	C7	2017-11-01T00:00:00Z	2017-10-26T00:00:00Z	titer	test_1	TRUE	8.26429	8.64523	-0.380942
e29-1-1-1-C3	2	20	3	10	0	6.7	70	850	7.06	4	13.3	2	2.5	0.1	1	460	30	48	0.01	16	0.05	e29	Exp	1	C3	2017-10-17T00:00:00Z	2017-10-12T00:00:00Z	dcm	train	FALSE	7.84706	7.9042	-0.0571412
e29-2-1-1-G6	1	20	3	10	0	7.5	110	850	17.8	1.01	9.22	2	2.5	0.1	1	460	30	48	0.01	16	0.05	e29	Exp	1	G6	2017-10-17T00:00:00Z	2017-10-12T00:00:00Z	dcm	train	FALSE	4.60973	5.01142	-0.401684
e29-3-1-1-C6	2	28	3	10	0	7.5	110	650	17.8	1.01	1.98	2	2.5	0.1	1	460	30	48	0.01	16	0.05	e29	Exp	1	C6	2017-10-17T00:00:00Z	2017-10-12T00:00:00Z	dcm	train	FALSE	9.65714	9.57062	0.0865256
e29-4-1-1-F3	1	28	3	10	0	6.7	70	650	7.06	4	6.1	2	2.5	0.1	1	460	30	48	0.01	16	0.05	e29	Exp	1	F3	2017-10-17T00:00:00Z	2017-10-12T00:00:00Z	dcm	train	FALSE	7.25937	7.5453	-0.285929
e29-5-1-1-C11	2	20	7	10	0	7.5	70	650	11.4	0.643	5.49	2	2.5	0.1	1	460	30	48	0.01	16	0.05	e29	Exp	1	C11	2017-10-17T00:00:00Z	2017-10-12T00:00:00Z	dcm	train	FALSE	9.77132	9.34058	0.430743
e29-6-1-1-F2	1	20	7	10	0	6.7	110	650	11.1	6.28	3.22	2	2.5	0.1	1	460	30	48	0.01	16	0.05	e29	Exp	1	F2	2017-10-17T00:00:00Z	2017-10-12T00:00:00Z	dcm	train	FALSE	5.97317	7.56377	-1.5906
e29-7-1-1-E7	2	28	7	10	0	6.7	110	850	11.1	6.28	7.66	2	2.5	0.1	1	460	30	48	0.01	16	0.05	e29	Exp	1	E7	2017-10-17T00:00:00Z	2017-10-12T00:00:00Z	dcm	train	FALSE	11.7594	11.5302	0.229147
e29-8-1-1-B5	1	28	7	10	0	7.5	70	850	11.4	0.643	9.93	2	2.5	0.1	1	460	30	48	0.01	16	0.05	e29	Exp	1	B5	2017-10-17T00:00:00Z	2017-10-12T00:00:00Z	dcm	train	FALSE	8.00154	8.38895	-0.387412
e29-9-1-2-B6	2	20	3	14	0	6.7	110	650	11.1	6.28	3.79	2	2.5	0.1	1	460	30	48	0.01	16	0.05	e29	Exp	2	B6	2017-10-17T00:00:00Z	2017-10-12T00:00:00Z	dcm	train	FALSE	8.89482	8.7425	0.152328
e29-10-1-2-D3	1	20	3	14	0	7.5	70	650	11.4	0.643	6.06	2	2.5	0.1	1	460	30	48	0.01	16	0.05	e29	Exp	2	D3	2017-10-17T00:00:00Z	2017-10-12T00:00:00Z	dcm	train	FALSE	5.46608	5.60121	-0.135126
e29-11-1-2-F4	2	28	3	14	0	7.5	70	850	11.4	0.643	10.5	2	2.5	0.1	1	460	30	48	0.01	16	0.05	e29	Exp	2	F4	2017-10-17T00:00:00Z	2017-10-12T00:00:00Z	dcm	train	FALSE	9.13662	9.56768	-0.43106
e29-12-1-1-C7	1	28	3	14	0	6.7	110	850	11.1	6.28	8.22	2	2.5	0.1	1	460	30	48	0.01	16	0.05	e29	Exp	1	C7	2017-10-17T00:00:00Z	2017-10-12T00:00:00Z	dcm	train	FALSE	7.38362	7.79087	-0.407244
e29-13-1-1-B11	2	20	7	14	0	7.5	110	850	17.8	1.01	7.25	2	2.5	0.1	1	460	30	48	0.01	16	0.05	e29	Exp	1	B11	2017-10-17T00:00:00Z	2017-10-12T00:00:00Z	dcm	train	FALSE	9.27095	9.58615	-0.315202
e29-14-1-1-C4	1	20	7	14	0	6.7	70	850	7.06	4	11.4	2	2.5	0.1	1	460	30	48	0.01	16	0.05	e29	Exp	1	C4	2017-10-17T00:00:00Z	2017-10-12T00:00:00Z	dcm	train	FALSE	7.02094	7.56083	-0.539894
e29-15-1-1-D5	2	28	7	14	0	6.7	70	650	7.06	4	4.13	2	2.5	0.1	1	460	30	48	0.01	16	0.05	e29	Exp	1	D5	2017-10-17T00:00:00Z	2017-10-12T00:00:00Z	dcm	train	FALSE	12.0247	12.12	-0.095341
e29-16-1-1-F7	1	28	7	14	0	7.5	110	650	17.8	1.01	0.00478	2	2.5	0.1	1	460	30	48	0.01	16	0.05	e29	Exp	1	F7	2017-10-17T00:00:00Z	2017-10-12T00:00:00Z	dcm	train	FALSE	8.42467	9.22725	-0.802572
e29-17-1-1-G11	2	20	3	10	0.24	6.7	70	650	7.06	4	7.5	2	2.5	0.1	1	460	30	48	0.01	16	0.05	e29	Exp	1	G11	2017-10-17T00:00:00Z	2017-10-12T00:00:00Z	dcm	train	FALSE	8.66647	8.73788	-0.0714136
e29-18-1-1-E3	1	20	3	10	0.24	7.5	110	650	17.8	1.01	3.38	2	2.5	0.1	1	460	30	48	0.01	16	0.05	e29	Exp	1	E3	2017-10-17T00:00:00Z	2017-10-12T00:00:00Z	dcm	train	FALSE	7.56161	8.65845	-1.09684
e29-19-1-1-E2	2	28	3	10	0.24	7.5	110	850	17.8	1.01	7.82	2	2.5	0.1	1	460	30	48	0.01	16	0.05	e29	Exp	1	E2	2017-10-17T00:00:00Z	2017-10-12T00:00:00Z	dcm	train	FALSE	9.45901	9.81157	-0.352562
e29-20-1-1-F6	1	28	3	10	0.24	6.7	70	850	7.06	4	11.9	2	2.5	0.1	1	460	30	48	0.01	16	0.05	e29	Exp	1	F6	2017-10-17T00:00:00Z	2017-10-12T00:00:00Z	dcm	train	FALSE	9.28102	10.5996	-1.31858
e29-21-1-1-D9	2	20	7	10	0.24	7.5	70	850	11.4	0.643	11.3	2	2.5	0.1	1	460	30	48	0.01	16	0.05	e29	Exp	1	D9	2017-10-17T00:00:00Z	2017-10-12T00:00:00Z	dcm	train	FALSE	9.65714	9.58153	0.0756114
e29-22-1-1-E6	1	20	7	10	0.24	6.7	110	850	11.1	6.28	9.06	2	2.5	0.1	1	460	30	48	0.01	16	0.05	e29	Exp	1	E6	2017-10-17T00:00:00Z	2017-10-12T00:00:00Z	dcm	train	FALSE	10.8527	10.6181	0.234596
e29-23-1-2-E4	2	28	7	10	0.24	6.7	110	650	11.1	6.28	1.82	2	2.5	0.1	1	460	30	48	0.01	16	0.05	e29	Exp	2	E4	2017-10-17T00:00:00Z	2017-10-12T00:00:00Z	dcm	train	FALSE	13.1564	12.3639	0.792489
e29-24-1-1-D2	1	28	7	10	0.24	7.5	70	650	11.4	0.643	4.09	2	2.5	0.1	1	460	30	48	0.01	16	0.05	e29	Exp	1	D2	2017-10-17T00:00:00Z	2017-10-12T00:00:00Z	dcm	train	FALSE	11.1986	12.036	-0.837414
e29-25-1-1-G8	2	20	3	14	0.24	6.7	110	850	11.1	6.28	9.63	2	2.5	0.1	1	460	30	48	0.01	16	0.05	e29	Exp	1	G8	2017-10-17T00:00:00Z	2017-10-12T00:00:00Z	dcm	train	FALSE	9.23065	8.98345	0.247198
e29-26-1-1-B4	1	20	3	14	0.24	7.5	70	850	11.4	0.643	11.9	2	2.5	0.1	1	460	30	48	0.01	16	0.05	e29	Exp	1	B4	2017-10-17T00:00:00Z	2017-10-12T00:00:00Z	dcm	train	FALSE	8.22318	8.65551	-0.432328
e29-27-1-1-G3	2	28	3	14	0.24	7.5	70	650	11.4	0.643	4.65	2	2.5	0.1	1	460	30	48	0.01	16	0.05	e29	Exp	1	G3	2017-10-17T00:00:00Z	2017-10-12T00:00:00Z	dcm	train	FALSE	10.4967	10.4014	0.095341
e29-28-1-1-B6	1	28	3	14	0.24	6.7	110	650	11.1	6.28	2.38	2	2.5	0.1	1	460	30	48	0.01	16	0.05	e29	Exp	1	B6	2017-10-17T00:00:00Z	2017-10-12T00:00:00Z	dcm	train	FALSE	11.296	11.4379	-0.141945
e29-29-1-1-E4	2	20	7	14	0.24	7.5	110	650	17.8	1.01	1.41	2	2.5	0.1	1	460	30	48	0.01	16	0.05	e29	Exp	1	E4	2017-10-17T00:00:00Z	2017-10-12T00:00:00Z	dcm	train	FALSE	9.7814	10.4198	-0.638431
e29-30-1-1-B2	1	20	7	14	0.24	6.7	70	650	7.06	4	5.53	2	2.5	0.1	1	460	30	48	0.01	16	0.05	e29	Exp	1	B2	2017-10-17T00:00:00Z	2017-10-12T00:00:00Z	dcm	train	FALSE	10.7956	11.2079	-0.412282
e29-31-1-1-C2	2	28	7	14	0.24	6.7	70	850	7.06	4	9.97	2	2.5	0.1	1	460	30	48	0.01	16	0.05	e29	Exp	1	C2	2017-10-17T00:00:00Z	2017-10-12T00:00:00Z	dcm	train	FALSE	12.2127	12.361	-0.148233
e29-32-1-2-E2	1	28	7	14	0.24	7.5	110	850	17.8	1.01	5.84	2	2.5	0.1	1	460	30	48	0.01	16	0.05	e29	Exp	2	E2	2017-10-17T00:00:00Z	2017-10-12T00:00:00Z	dcm	train	FALSE	11.7359	12.2815	-0.545668
e33-1-1-1-D4	1	24	5	12	0.12	7.2	90	750	12.7	2.28	6.63	2	2.5	0.1	1	460	30	24	0.0025	3	0.0125	e33	Exp	1	D4	2017-11-02T00:00:00Z	2017-10-26T00:00:00Z	dcm	train	FALSE	10.7318	9.53236	1.19942
e33-2-1-1-E6	1	24	5	12	0.12	7.2	90	750	12.7	2.28	6.63	2	2.5	0.1	1	460	37	24	0.0025	3	0.0125	e33	Exp	1	E6	2017-11-02T00:00:00Z	2017-10-26T00:00:00Z	dcm	train	FALSE	9.52953	9.33277	0.196758
e33-3-1-3-D6	1	24	5	12	0.12	7.2	90	750	12.7	2.28	6.63	2	2.5	0.1	1	460	30	72	0.0025	3	0.0125	e33	Exp	3	D6	2017-11-02T00:00:00Z	2017-10-26T00:00:00Z	dcm	train	FALSE	7.70937	7.97666	-0.267287
e33-4-1-3-B3	1	24	5	12	0.12	7.2	90	750	12.7	2.28	6.63	2	2.5	0.1	1	460	37	72	0.0025	3	0.0125	e33	Exp	3	B3	2017-11-02T00:00:00Z	2017-10-26T00:00:00Z	dcm	train	FALSE	11.3799	10.4355	0.944383
e33-5-1-1-C2	1	24	5	12	0.12	7.2	90	750	12.7	2.28	6.63	2	2.5	0.1	1	460	30	24	0.04	3	0.0125	e33	Exp	1	C2	2017-11-02T00:00:00Z	2017-10-26T00:00:00Z	dcm	train	FALSE	10.8627	9.89186	0.970878
e33-6-1-1-C3	1	24	5	12	0.12	7.2	90	750	12.7	2.28	6.63	2	2.5	0.1	1	460	37	24	0.04	3	0.0125	e33	Exp	1	C3	2017-11-02T00:00:00Z	2017-10-26T00:00:00Z	dcm	train	FALSE	10.359	9.69228	0.66673
e33-7-1-3-C2	1	24	5	12	0.12	7.2	90	750	12.7	2.28	6.63	2	2.5	0.1	1	460	30	72	0.04	3	0.0125	e33	Exp	3	C2	2017-11-02T00:00:00Z	2017-10-26T00:00:00Z	dcm	train	FALSE	9.81834	8.33617	1.48217
e33-8-1-3-D5	1	24	5	12	0.12	7.2	90	750	12.7	2.28	6.63	2	2.5	0.1	1	460	37	72	0.04	3	0.0125	e33	Exp	3	D5	2017-11-02T00:00:00Z	2017-10-26T00:00:00Z	dcm	train	FALSE	11.3127	10.795	0.517709
e33-9-1-1-E4	1	24	5	12	0.12	7.2	90	750	12.7	2.28	6.63	2	2.5	0.1	1	460	30	24	0.0025	16 + 96	0.0125	e33	Exp	1	E4	2017-11-02T00:00:00Z	2017-10-26T00:00:00Z	dcm	train	FALSE	10.5336	9.91586	0.617779
e33-10-1-1-C5	1	24	5	12	0.12	7.2	90	750	12.7	2.28	6.63	2	2.5	0.1	1	460	37	24	0.0025	16 + 96	0.0125	e33	Exp	1	C5	2017-11-02T00:00:00Z	2017-10-26T00:00:00Z	dcm	train	FALSE	9.68401	9.71627	-0.0322663
e33-11-1-3-E5	1	24	5	12	0.12	7.2	90	750	12.7	2.28	6.63	2	2.5	0.1	1	460	30	72	0.0025	16 + 96	0.0125	e33	Exp	3	E5	2017-11-02T00:00:00Z	2017-10-26T00:00:00Z	dcm	train	FALSE	10.1139	8.36016	1.7537
e33-12-1-3-B4	1	24	5	12	0.12	7.2	90	750	12.7	2.28	6.63	2	2.5	0.1	1	460	37	72	0.0025	16 + 96	0.0125	e33	Exp	3	B4	2017-11-02T00:00:00Z	2017-10-26T00:00:00Z	dcm	train	FALSE	11.5377	10.819	0.718716
e33-13-1-1-D6	1	24	5	12	0.12	7.2	90	750	12.7	2.28	6.63	2	2.5	0.1	1	460	30	24	0.04	16 + 96	0.0125	e33	Exp	1	D6	2017-11-02T00:00:00Z	2017-10-26T00:00:00Z	dcm	train	FALSE	10.7586	10.2754	0.483271
e33-14-1-1-B4	1	24	5	12	0.12	7.2	90	750	12.7	2.28	6.63	2	2.5	0.1	1	460	37	24	0.04	16 + 96	0.0125	e33	Exp	1	B4	2017-11-02T00:00:00Z	2017-10-26T00:00:00Z	dcm	train	FALSE	10.2717	10.0758	0.195913
e33-15-1-3-E6	1	24	5	12	0.12	7.2	90	750	12.7	2.28	6.63	2	2.5	0.1	1	460	30	72	0.04	16 + 96	0.0125	e33	Exp	3	E6	2017-11-02T00:00:00Z	2017-10-26T00:00:00Z	dcm	train	FALSE	7.61534	8.71967	-1.10433
e33-16-1-3-B2	1	24	5	12	0.12	7.2	90	750	12.7	2.28	6.63	2	2.5	0.1	1	460	37	72	0.04	16 + 96	0.0125	e33	Exp	3	B2	2017-11-02T00:00:00Z	2017-10-26T00:00:00Z	dcm	train	FALSE	9.82841	11.1785	-1.35013
e33-17-1-1-B2	1	24	5	12	0.12	7.2	90	750	12.7	2.28	6.63	2	2.5	0.1	1	460	30	24	0.0025	3	0.2	e33	Exp	1	B2	2017-11-02T00:00:00Z	2017-10-26T00:00:00Z	dcm	train	FALSE	10.6445	9.88053	0.763928
e33-18-1-1-C4	1	24	5	12	0.12	7.2	90	750	12.7	2.28	6.63	2	2.5	0.1	1	460	37	24	0.0025	3	0.2	e33	Exp	1	C4	2017-11-02T00:00:00Z	2017-10-26T00:00:00Z	dcm	train	FALSE	9.7814	9.68095	0.10045
e33-19-1-3-D4	1	24	5	12	0.12	7.2	90	750	12.7	2.28	6.63	2	2.5	0.1	1	460	30	72	0.0025	3	0.2	e33	Exp	3	D4	2017-11-02T00:00:00Z	2017-10-26T00:00:00Z	dcm	train	FALSE	9.10975	8.32483	0.784917
e33-20-1-3-E2	1	24	5	12	0.12	7.2	90	750	12.7	2.28	6.63	2	2.5	0.1	1	460	37	72	0.0025	3	0.2	e33	Exp	3	E2	2017-11-02T00:00:00Z	2017-10-26T00:00:00Z	dcm	train	FALSE	10.8057	10.7837	0.0219513
e33-21-1-1-D2	1	24	5	12	0.12	7.2	90	750	12.7	2.28	6.63	2	2.5	0.1	1	460	30	24	0.04	3	0.2	e33	Exp	1	D2	2017-11-02T00:00:00Z	2017-10-26T00:00:00Z	dcm	train	FALSE	9.83849	10.24	-0.401555
e33-22-1-1-E5	1	24	5	12	0.12	7.2	90	750	12.7	2.28	6.63	2	2.5	0.1	1	460	37	24	0.04	3	0.2	e33	Exp	1	E5	2017-11-02T00:00:00Z	2017-10-26T00:00:00Z	dcm	train	FALSE	9.91237	10.0405	-0.128089
e33-23-1-3-C6	1	24	5	12	0.12	7.2	90	750	12.7	2.28	6.63	2	2.5	0.1	1	460	30	72	0.04	3	0.2	e33	Exp	3	C6	2017-11-02T00:00:00Z	2017-10-26T00:00:00Z	dcm	train	FALSE	9.7008	8.68434	1.01645
e33-24-1-3-B6	1	24	5	12	0.12	7.2	90	750	12.7	2.28	6.63	2	2.5	0.1	1	460	37	72	0.04	3	0.2	e33	Exp	3	B6	2017-11-02T00:00:00Z	2017-10-26T00:00:00Z	dcm	train	FALSE	10.9736	11.1432	-0.169647
e33-25-1-1-C6	1	24	5	12	0.12	7.2	90	750	12.7	2.28	6.63	2	2.5	0.1	1	460	30	24	0.0025	16 + 96	0.2	e33	Exp	1	C6	2017-11-02T00:00:00Z	2017-10-26T00:00:00Z	dcm	train	FALSE	10.5974	10.264	0.33341
e33-26-1-1-B3	1	24	5	12	0.12	7.2	90	750	12.7	2.28	6.63	2	2.5	0.1	1	460	37	24	0.0025	16 + 96	0.2	e33	Exp	1	B3	2017-11-02T00:00:00Z	2017-10-26T00:00:00Z	dcm	train	FALSE	9.70751	10.0644	-0.356934
e33-27-1-3-B5	1	24	5	12	0.12	7.2	90	750	12.7	2.28	6.63	2	2.5	0.1	1	460	30	72	0.0025	16 + 96	0.2	e33	Exp	3	B5	2017-11-02T00:00:00Z	2017-10-26T00:00:00Z	dcm	train	FALSE	9.02915	8.70834	0.320817
e33-28-1-3-C3	1	24	5	12	0.12	7.2	90	750	12.7	2.28	6.63	2	2.5	0.1	1	460	37	72	0.0025	16 + 96	0.2	e33	Exp	3	C3	2017-11-02T00:00:00Z	2017-10-26T00:00:00Z	dcm	train	FALSE	11.0609	11.1672	-0.106327
e33-29-1-1-D3	1	24	5	12	0.12	7.2	90	750	12.7	2.28	6.63	2	2.5	0.1	1	460	30	24	0.04	16 + 96	0.2	e33	Exp	1	D3	2017-11-02T00:00:00Z	2017-10-26T00:00:00Z	dcm	train	FALSE	11.0273	10.6235	0.403753
e33-30-1-1-B5	1	24	5	12	0.12	7.2	90	750	12.7	2.28	6.63	2	2.5	0.1	1	460	37	24	0.04	16 + 96	0.2	e33	Exp	1	B5	2017-11-02T00:00:00Z	2017-10-26T00:00:00Z	dcm	train	FALSE	9.7814	10.424	-0.642562
e33-31-1-3-C5	1	24	5	12	0.12	7.2	90	750	12.7	2.28	6.63	2	2.5	0.1	1	460	30	72	0.04	16 + 96	0.2	e33	Exp	3	C5	2017-11-02T00:00:00Z	2017-10-26T00:00:00Z	dcm	train	FALSE	9.45229	9.06785	0.384443
e33-32-1-3-E4	1	24	5	12	0.12	7.2	90	750	12.7	2.28	6.63	2	2.5	0.1	1	460	37	72	0.04	16 + 96	0.2	e33	Exp	3	E4	2017-11-02T00:00:00Z	2017-10-26T00:00:00Z	dcm	train	FALSE	10.9501	11.5267	-0.576657
e34-1-1-1-E7	1	24	5	12	0.12	7.2	90	750	12.7	2.28	6.63	2	2.5	0.1	2	230	30	48	0.01	16	0.05	e34	Exp	1	E7	2017-10-30T00:00:00Z	2017-10-26T00:00:00Z	dcm	train	FALSE	8.52542	7.46916	1.05626
e34-2-1-1-F6	1	24	5	12	0.12	7.2	90	750	12.7	2.28	6.63	1	2.5	0.1	2	230	30	48	0.01	16	0.05	e34	Exp	1	F6	2017-10-30T00:00:00Z	2017-10-26T00:00:00Z	dcm	train	FALSE	8.25005	7.653	0.597045
e34-3-1-1-E9	1	24	5	12	0.12	7.2	90	750	12.7	2.28	6.63	2	10	0.1	2	230	30	48	0.01	16	0.05	e34	Exp	1	E9	2017-10-30T00:00:00Z	2017-10-26T00:00:00Z	dcm	train	FALSE	9.06274	10.2817	-1.21894
e34-4-1-1-E4	1	24	5	12	0.12	7.2	90	750	12.7	2.28	6.63	1	10	0.1	2	230	30	48	0.01	16	0.05	e34	Exp	1	E4	2017-10-30T00:00:00Z	2017-10-26T00:00:00Z	dcm	train	FALSE	10.0131	10.4655	-0.452399
e34-5-1-1-D9	1	24	5	12	0.12	7.2	90	750	12.7	2.28	6.63	2	2.5	0.1	2	460	30	48	0.01	16	0.05	e34	Exp	1	D9	2017-10-30T00:00:00Z	2017-10-26T00:00:00Z	dcm	train	FALSE	8.71012	8.65863	0.0514903
e34-6-1-1-E10	1	24	5	12	0.12	7.2	90	750	12.7	2.28	6.63	1	2.5	0.1	2	460	30	48	0.01	16	0.05	e34	Exp	1	E10	2017-10-30T00:00:00Z	2017-10-26T00:00:00Z	dcm	train	FALSE	9.36498	8.84247	0.522502
e34-7-1-1-F5	1	24	5	12	0.12	7.2	90	750	12.7	2.28	6.63	2	10	0.1	2	460	30	48	0.01	16	0.05	e34	Exp	1	F5	2017-10-30T00:00:00Z	2017-10-26T00:00:00Z	dcm	train	FALSE	9.32132	9.26183	0.0594875
e34-8-1-1-D7	1	24	5	12	0.12	7.2	90	750	12.7	2.28	6.63	1	10	0.1	2	460	30	48	0.01	16	0.05	e34	Exp	1	D7	2017-10-30T00:00:00Z	2017-10-26T00:00:00Z	dcm	train	FALSE	9.54296	9.44567	0.0972889
e34-9-1-1-B4	1	24	5	12	0.12	7.2	90	750	12.7	2.28	6.63	2	2.5	0.1	1	230	30	48	0.01	16	0.05	e34	Exp	1	B4	2017-10-30T00:00:00Z	2017-10-26T00:00:00Z	dcm	train	FALSE	7.37691	7.75231	-0.375402
e34-10-1-1-B9	1	24	5	12	0.12	7.2	90	750	12.7	2.28	6.63	1	2.5	0.1	1	230	30	48	0.01	16	0.05	e34	Exp	1	B9	2017-10-30T00:00:00Z	2017-10-26T00:00:00Z	dcm	train	FALSE	7.98139	7.93615	0.0452364
e34-11-1-1-D5	1	24	5	12	0.12	7.2	90	750	12.7	2.28	6.63	2	10	0.1	1	230	30	48	0.01	16	0.05	e34	Exp	1	D5	2017-10-30T00:00:00Z	2017-10-26T00:00:00Z	dcm	train	FALSE	10.4732	10.5648	-0.0916326
e34-12-1-1-C6	1	24	5	12	0.12	7.2	90	750	12.7	2.28	6.63	1	10	0.1	1	230	30	48	0.01	16	0.05	e34	Exp	1	C6	2017-10-30T00:00:00Z	2017-10-26T00:00:00Z	dcm	train	FALSE	11.1885	10.7487	0.439828
e34-13-1-1-D3	1	24	5	12	0.12	7.2	90	750	12.7	2.28	6.63	2	2.5	0.1	1	460	30	48	0.01	16	0.05	e34	Exp	1	D3	2017-10-30T00:00:00Z	2017-10-26T00:00:00Z	dcm	train	FALSE	9.36162	8.94178	0.419835
e34-14-1-1-B10	1	24	5	12	0.12	7.2	90	750	12.7	2.28	6.63	1	2.5	0.1	1	460	30	48	0.01	16	0.05	e34	Exp	1	B10	2017-10-30T00:00:00Z	2017-10-26T00:00:00Z	dcm	train	FALSE	8.75042	9.12562	-0.375203
e34-15-1-1-B8	1	24	5	12	0.12	7.2	90	750	12.7	2.28	6.63	2	10	0.1	1	460	30	48	0.01	16	0.05	e34	Exp	1	B8	2017-10-30T00:00:00Z	2017-10-26T00:00:00Z	dcm	train	FALSE	10.003	9.54498	0.458056
e34-16-1-1-B3	1	24	5	12	0.12	7.2	90	750	12.7	2.28	6.63	1	10	0.1	1	460	30	48	0.01	16	0.05	e34	Exp	1	B3	2017-10-30T00:00:00Z	2017-10-26T00:00:00Z	dcm	train	FALSE	8.85453	9.72882	-0.874298
e34-17-1-1-E8	1	24	5	12	0.12	7.2	90	750	12.7	2.28	6.63	2	2.5	0.3	2	230	30	48	0.01	16	0.05	e34	Exp	1	E8	2017-10-30T00:00:00Z	2017-10-26T00:00:00Z	dcm	train	FALSE	6.53064	6.66506	-0.134428
e34-18-1-1-D10	1	24	5	12	0.12	7.2	90	750	12.7	2.28	6.63	1	2.5	0.3	2	230	30	48	0.01	16	0.05	e34	Exp	1	D10	2017-10-30T00:00:00Z	2017-10-26T00:00:00Z	dcm	train	FALSE	5.77168	6.375	-0.60332
e34-19-1-1-D8	1	24	5	12	0.12	7.2	90	750	12.7	2.28	6.63	2	10	0.3	2	230	30	48	0.01	16	0.05	e34	Exp	1	D8	2017-10-30T00:00:00Z	2017-10-26T00:00:00Z	dcm	train	FALSE	9.04594	9.47758	-0.431631
e34-20-1-1-E3	1	24	5	12	0.12	7.2	90	750	12.7	2.28	6.63	1	10	0.3	2	230	30	48	0.01	16	0.05	e34	Exp	1	E3	2017-10-30T00:00:00Z	2017-10-26T00:00:00Z	dcm	train	FALSE	9.87878	9.18751	0.691274
e34-21-1-1-F3	1	24	5	12	0.12	7.2	90	750	12.7	2.28	6.63	2	2.5	0.3	2	460	30	48	0.01	16	0.05	e34	Exp	1	F3	2017-10-30T00:00:00Z	2017-10-26T00:00:00Z	dcm	train	FALSE	9.60677	9.63563	-0.0288651
e34-22-1-1-E6	1	24	5	12	0.12	7.2	90	750	12.7	2.28	6.63	1	2.5	0.3	2	460	30	48	0.01	16	0.05	e34	Exp	1	E6	2017-10-30T00:00:00Z	2017-10-26T00:00:00Z	dcm	train	FALSE	9.23401	9.34557	-0.111561
e34-23-1-1-F4	1	24	5	12	0.12	7.2	90	750	12.7	2.28	6.63	2	10	0.3	2	460	30	48	0.01	16	0.05	e34	Exp	1	F4	2017-10-30T00:00:00Z	2017-10-26T00:00:00Z	dcm	train	FALSE	9.89893	10.2388	-0.339899
e34-24-1-1-E5	1	24	5	12	0.12	7.2	90	750	12.7	2.28	6.63	1	10	0.3	2	460	30	48	0.01	16	0.05	e34	Exp	1	E5	2017-10-30T00:00:00Z	2017-10-26T00:00:00Z	dcm	train	FALSE	10.1945	9.94877	0.245691
e34-25-1-1-C7	1	24	5	12	0.12	7.2	90	750	12.7	2.28	6.63	2	2.5	0.3	1	230	30	48	0.01	16	0.05	e34	Exp	1	C7	2017-10-30T00:00:00Z	2017-10-26T00:00:00Z	dcm	train	FALSE	6.80937	6.94822	-0.138847
e34-26-1-1-B5	1	24	5	12	0.12	7.2	90	750	12.7	2.28	6.63	1	2.5	0.3	1	230	30	48	0.01	16	0.05	e34	Exp	1	B5	2017-10-30T00:00:00Z	2017-10-26T00:00:00Z	dcm	train	FALSE	6.21161	6.65815	-0.446544
e34-27-1-1-C3	1	24	5	12	0.12	7.2	90	750	12.7	2.28	6.63	2	10	0.3	1	230	30	48	0.01	16	0.05	e34	Exp	1	C3	2017-10-30T00:00:00Z	2017-10-26T00:00:00Z	dcm	train	FALSE	10.3355	9.76073	0.574775
e34-28-1-1-D6	1	24	5	12	0.12	7.2	90	750	12.7	2.28	6.63	1	10	0.3	1	230	30	48	0.01	16	0.05	e34	Exp	1	D6	2017-10-30T00:00:00Z	2017-10-26T00:00:00Z	dcm	train	FALSE	9.95938	9.47066	0.488721
e34-29-1-1-C5	1	24	5	12	0.12	7.2	90	750	12.7	2.28	6.63	2	2.5	0.3	1	460	30	48	0.01	16	0.05	e34	Exp	1	C5	2017-10-30T00:00:00Z	2017-10-26T00:00:00Z	dcm	train	FALSE	9.94931	9.91878	0.0305228
e34-30-1-1-C9	1	24	5	12	0.12	7.2	90	750	12.7	2.28	6.63	1	2.5	0.3	1	460	30	48	0.01	16	0.05	e34	Exp	1	C9	2017-10-30T00:00:00Z	2017-10-26T00:00:00Z	dcm	train	FALSE	9.47916	9.62872	-0.149562
e34-31-1-1-C8	1	24	5	12	0.12	7.2	90	750	12.7	2.28	6.63	2	10	0.3	1	460	30	48	0.01	16	0.05	e34	Exp	1	C8	2017-10-30T00:00:00Z	2017-10-26T00:00:00Z	dcm	train	FALSE	10.9904	10.522	0.468372
e34-32-1-1-D4	1	24	5	12	0.12	7.2	90	750	12.7	2.28	6.63	1	10	0.3	1	460	30	48	0.01	16	0.05	e34	Exp	1	D4	2017-10-30T00:00:00Z	2017-10-26T00:00:00Z	dcm	train	FALSE	10.1172	10.2319	-0.114699
e35-1-1-1-D6	2	20	7	12	0.24	7.5	90	750	14.6	0.827	6.37	2	2.5	0.1	1	460	30	24	0.01	16	0.05	e35	Exp	1	D6	2017-11-01T00:00:00Z	2017-10-26T00:00:00Z	dcm	test_1	TRUE	10.0645	10.7785	-0.714025
e35-2-1-1-B9	2	20	3	12	0	7.5	90	750	14.6	0.827	7.64	2	10	0.1	1	460	30	24	0.01	16	0.05	e35	Exp	1	B9	2017-11-01T00:00:00Z	2017-10-26T00:00:00Z	dcm	test_1	TRUE	9.3775	9.14641	0.231089
e35-3-1-1-D7	2	20	3	12	0.24	7.5	90	750	14.6	0.827	7.64	2	2.5	0.3	1	460	30	24	0.01	16	0.05	e35	Exp	1	D7	2017-11-01T00:00:00Z	2017-10-26T00:00:00Z	dcm	test_1	TRUE	8.85357	10.0575	-1.20396
e35-4-1-1-B6	2	20	7	12	0	7.5	90	750	14.6	0.827	6.37	2	10	0.3	1	460	30	24	0.01	16	0.05	e35	Exp	1	B6	2017-11-01T00:00:00Z	2017-10-26T00:00:00Z	dcm	test_1	TRUE	11.8167	11.8214	-0.00470319
e35-5-1-2-E5	2	20	3	12	0	6.7	90	750	9.08	5.14	8.56	2	2.5	0.1	1	460	30	48	0.01	16	0.05	e35	Exp	2	E5	2017-11-01T00:00:00Z	2017-10-26T00:00:00Z	dcm	test_1	TRUE	8.92841	8.32335	0.605058
e35-6-1-2-B6	2	20	7	12	0.24	6.7	90	750	9.08	5.14	7.29	2	10	0.1	1	460	30	48	0.01	16	0.05	e35	Exp	2	B6	2017-11-01T00:00:00Z	2017-10-26T00:00:00Z	dcm	test_1	TRUE	12.8307	11.1619	1.6688
e35-7-1-2-D8	2	20	7	12	0	6.7	90	750	9.08	5.14	7.29	2	2.5	0.3	1	460	30	48	0.01	16	0.05	e35	Exp	2	D8	2017-11-01T00:00:00Z	2017-10-26T00:00:00Z	dcm	test_1	TRUE	10.9165	10.9984	-0.081876
e35-8-1-2-B2	2	20	3	12	0.24	6.7	90	750	9.08	5.14	8.56	2	10	0.3	1	460	30	48	0.01	16	0.05	e35	Exp	2	B2	2017-11-01T00:00:00Z	2017-10-26T00:00:00Z	dcm	test_1	TRUE	8.30042	10.4409	-2.14044
e35-9-1-1-E6	2	20	3	12	0.24	6.7	90	750	9.08	5.14	8.56	2	2.5	0.1	1	460	37	24	0.01	16	0.05	e35	Exp	1	E6	2017-11-01T00:00:00Z	2017-10-26T00:00:00Z	dcm	test_1	TRUE	8.90215	9.43893	-0.536781
e35-10-1-1-C5	2	20	7	12	0	6.7	90	750	9.08	5.14	7.29	2	10	0.1	1	460	37	24	0.01	16	0.05	e35	Exp	1	C5	2017-11-01T00:00:00Z	2017-10-26T00:00:00Z	dcm	test_1	TRUE	11.501	11.2028	0.298151
e35-11-1-1-E7	2	20	7	12	0.24	6.7	90	750	9.08	5.14	7.29	2	2.5	0.3	1	460	37	24	0.01	16	0.05	e35	Exp	1	E7	2017-11-01T00:00:00Z	2017-10-26T00:00:00Z	dcm	test_1	TRUE	10.9181	12.1139	-1.19588
e35-12-1-1-C9	2	20	3	12	0	6.7	90	750	9.08	5.14	8.56	2	10	0.3	1	460	37	24	0.01	16	0.05	e35	Exp	1	C9	2017-11-01T00:00:00Z	2017-10-26T00:00:00Z	dcm	test_1	TRUE	10.4531	10.4818	-0.0287025
e35-13-1-2-E6	2	20	7	12	0	7.5	90	750	14.6	0.827	6.37	2	2.5	0.1	1	460	37	48	0.01	16	0.05	e35	Exp	2	E6	2017-11-01T00:00:00Z	2017-10-26T00:00:00Z	dcm	test_1	TRUE	10.443	10.593	-0.150038
e35-14-1-2-C8	2	20	3	12	0.24	7.5	90	750	14.6	0.827	7.64	2	10	0.1	1	460	37	48	0.01	16	0.05	e35	Exp	2	C8	2017-11-01T00:00:00Z	2017-10-26T00:00:00Z	dcm	test_1	TRUE	9.43886	10.0355	-0.596661
e35-15-1-2-F5	2	20	3	12	0	7.5	90	750	14.6	0.827	7.64	2	2.5	0.3	1	460	37	48	0.01	16	0.05	e35	Exp	2	F5	2017-11-01T00:00:00Z	2017-10-26T00:00:00Z	dcm	test_1	TRUE	8.11236	9.872	-1.75964
e35-16-1-2-C3	2	20	7	12	0.24	7.5	90	750	14.6	0.827	6.37	2	10	0.3	1	460	37	48	0.01	16	0.05	e35	Exp	2	C3	2017-11-01T00:00:00Z	2017-10-26T00:00:00Z	dcm	test_1	TRUE	10.9534	12.7105	-1.7571
e35-17-1-1-D3	2	28	7	12	0	6.7	90	750	9.08	5.14	5.89	2	2.5	0.1	1	460	30	24	0.01	16	0.05	e35	Exp	1	D3	2017-11-01T00:00:00Z	2017-10-26T00:00:00Z	dcm	test_1	TRUE	13.0589	12.603	0.455882
e35-18-1-1-B2	2	28	3	12	0.24	6.7	90	750	9.08	5.14	7.16	2	10	0.1	1	460	30	24	0.01	16	0.05	e35	Exp	1	B2	2017-11-01T00:00:00Z	2017-10-26T00:00:00Z	dcm	test_1	TRUE	11.5218	12.0455	-0.523715
e35-19-1-1-D4	2	28	3	12	0	6.7	90	750	9.08	5.14	7.16	2	2.5	0.3	1	460	30	24	0.01	16	0.05	e35	Exp	1	D4	2017-11-01T00:00:00Z	2017-10-26T00:00:00Z	dcm	test_1	TRUE	11.6779	11.882	-0.204064
e35-20-1-1-B8	2	28	7	12	0.24	6.7	90	750	9.08	5.14	5.89	2	10	0.3	1	460	30	24	0.01	16	0.05	e35	Exp	1	B8	2017-11-01T00:00:00Z	2017-10-26T00:00:00Z	dcm	test_1	TRUE	14.1379	14.7205	-0.582552
e35-21-1-2-D9	2	28	3	12	0.24	7.5	90	750	14.6	0.827	6.23	2	2.5	0.1	1	460	30	48	0.01	16	0.05	e35	Exp	2	D9	2017-11-01T00:00:00Z	2017-10-26T00:00:00Z	dcm	test_1	TRUE	7.9881	10.1065	-2.11836
e35-22-1-2-B8	2	28	7	12	0	7.5	90	750	14.6	0.827	4.96	2	10	0.1	1	460	30	48	0.01	16	0.05	e35	Exp	2	B8	2017-11-01T00:00:00Z	2017-10-26T00:00:00Z	dcm	test_1	TRUE	12.7299	11.8703	0.859568
e35-23-1-2-E2	2	28	7	12	0.24	7.5	90	750	14.6	0.827	4.96	2	2.5	0.3	1	460	30	48	0.01	16	0.05	e35	Exp	2	E2	2017-11-01T00:00:00Z	2017-10-26T00:00:00Z	dcm	test_1	TRUE	11.3228	12.7815	-1.45864
e35-24-1-2-B3	2	28	3	12	0	7.5	90	750	14.6	0.827	6.23	2	10	0.3	1	460	30	48	0.01	16	0.05	e35	Exp	2	B3	2017-11-01T00:00:00Z	2017-10-26T00:00:00Z	dcm	test_1	TRUE	10.5437	11.1493	-0.605634
e35-25-1-1-E9	2	28	3	12	0	7.5	90	750	14.6	0.827	6.23	2	2.5	0.1	1	460	37	24	0.01	16	0.05	e35	Exp	1	E9	2017-11-01T00:00:00Z	2017-10-26T00:00:00Z	dcm	test_1	TRUE	9.16585	10.1474	-0.981565
e35-26-1-1-C2	2	28	7	12	0.24	7.5	90	750	14.6	0.827	4.96	2	10	0.1	1	460	37	24	0.01	16	0.05	e35	Exp	1	C2	2017-11-01T00:00:00Z	2017-10-26T00:00:00Z	dcm	test_1	TRUE	13.9124	12.9859	0.92649
e35-27-1-1-E5	2	28	7	12	0	7.5	90	750	14.6	0.827	4.96	2	2.5	0.3	1	460	37	24	0.01	16	0.05	e35	Exp	1	E5	2017-11-01T00:00:00Z	2017-10-26T00:00:00Z	dcm	test_1	TRUE	11.2789	12.8224	-1.54351
e35-28-1-1-C6	2	28	3	12	0.24	7.5	90	750	14.6	0.827	6.23	2	10	0.3	1	460	37	24	0.01	16	0.05	e35	Exp	1	C6	2017-11-01T00:00:00Z	2017-10-26T00:00:00Z	dcm	test_1	TRUE	9.44342	12.2649	-2.8215
e35-29-1-2-E9	2	28	7	12	0.24	6.7	90	750	9.08	5.14	5.89	2	2.5	0.1	1	460	37	48	0.01	16	0.05	e35	Exp	2	E9	2017-11-01T00:00:00Z	2017-10-26T00:00:00Z	dcm	test_1	TRUE	12.5116	13.4921	-0.980462
e35-30-1-2-C5	2	28	3	12	0	6.7	90	750	9.08	5.14	7.16	2	10	0.1	1	460	37	48	0.01	16	0.05	e35	Exp	2	C5	2017-11-01T00:00:00Z	2017-10-26T00:00:00Z	dcm	test_1	TRUE	12.3672	11.86	0.507252
e35-31-1-2-F4	2	28	3	12	0.24	6.7	90	750	9.08	5.14	7.16	2	2.5	0.3	1	460	37	48	0.01	16	0.05	e35	Exp	2	F4	2017-11-01T00:00:00Z	2017-10-26T00:00:00Z	dcm	test_1	TRUE	10.218	12.7711	-2.55313
e35-32-1-2-C4	2	28	7	12	0	6.7	90	750	9.08	5.14	5.89	2	10	0.3	1	460	37	48	0.01	16	0.05	e35	Exp	2	C4	2017-11-01T00:00:00Z	2017-10-26T00:00:00Z	dcm	test_1	TRUE	12.7266	14.535	-1.80842
e35-33-1-1-D9	1	20	7	12	0	6.7	90	750	9.08	5.14	7.29	2	2.5	0.1	1	460	30	24	0.01	16	0.05	e35	Exp	1	D9	2017-11-01T00:00:00Z	2017-10-26T00:00:00Z	dcm	test_1	TRUE	7.143	8.34015	-1.19715
e35-34-1-1-B4	1	20	3	12	0.24	6.7	90	750	9.08	5.14	8.56	2	10	0.1	1	460	30	24	0.01	16	0.05	e35	Exp	1	B4	2017-11-01T00:00:00Z	2017-10-26T00:00:00Z	dcm	test_1	TRUE	10.3698	10.596	-0.226177
e35-35-1-1-D2	1	20	3	12	0	6.7	90	750	9.08	5.14	8.56	2	2.5	0.3	1	460	30	24	0.01	16	0.05	e35	Exp	1	D2	2017-11-01T00:00:00Z	2017-10-26T00:00:00Z	dcm	test_1	TRUE	6.79603	7.61915	-0.823119
e35-36-1-1-B5	1	20	7	12	0.24	6.7	90	750	9.08	5.14	7.29	2	10	0.3	1	460	30	24	0.01	16	0.05	e35	Exp	1	B5	2017-11-01T00:00:00Z	2017-10-26T00:00:00Z	dcm	test_1	TRUE	12.2816	13.271	-0.989365
e35-37-1-2-D7	1	20	3	12	0.24	7.5	90	750	14.6	0.827	7.64	2	2.5	0.1	1	460	30	48	0.01	16	0.05	e35	Exp	2	D7	2017-11-01T00:00:00Z	2017-10-26T00:00:00Z	dcm	test_1	TRUE	7.43736	8.65698	-1.21962
e35-38-1-2-B4	1	20	7	12	0	7.5	90	750	14.6	0.827	6.37	2	10	0.1	1	460	30	48	0.01	16	0.05	e35	Exp	2	B4	2017-11-01T00:00:00Z	2017-10-26T00:00:00Z	dcm	test_1	TRUE	7.67915	7.60751	0.0716364
e35-39-1-2-E3	1	20	7	12	0.24	7.5	90	750	14.6	0.827	6.37	2	2.5	0.3	1	460	30	48	0.01	16	0.05	e35	Exp	2	E3	2017-11-01T00:00:00Z	2017-10-26T00:00:00Z	dcm	test_1	TRUE	9.69072	11.332	-1.64126
e35-40-1-2-B7	1	20	3	12	0	7.5	90	750	14.6	0.827	7.64	2	10	0.3	1	460	30	48	0.01	16	0.05	e35	Exp	2	B7	2017-11-01T00:00:00Z	2017-10-26T00:00:00Z	dcm	test_1	TRUE	6.05713	6.88651	-0.829385
e35-41-1-1-E8	1	20	3	12	0	7.5	90	750	14.6	0.827	7.64	2	2.5	0.1	1	460	37	24	0.01	16	0.05	e35	Exp	1	E8	2017-11-01T00:00:00Z	2017-10-26T00:00:00Z	dcm	test_1	TRUE	6.9487	5.88457	1.06412
e35-42-1-1-C8	1	20	7	12	0.24	7.5	90	750	14.6	0.827	6.37	2	10	0.1	1	460	37	24	0.01	16	0.05	e35	Exp	1	C8	2017-11-01T00:00:00Z	2017-10-26T00:00:00Z	dcm	test_1	TRUE	11.8202	11.5364	0.283736
e35-43-1-1-E4	1	20	7	12	0	7.5	90	750	14.6	0.827	6.37	2	2.5	0.3	1	460	37	24	0.01	16	0.05	e35	Exp	1	E4	2017-11-01T00:00:00Z	2017-10-26T00:00:00Z	dcm	test_1	TRUE	8.56211	8.55958	0.002538
e35-44-1-1-C3	1	20	3	12	0.24	7.5	90	750	14.6	0.827	7.64	2	10	0.3	1	460	37	24	0.01	16	0.05	e35	Exp	1	C3	2017-11-01T00:00:00Z	2017-10-26T00:00:00Z	dcm	test_1	TRUE	9.14156	10.8154	-1.67388
e35-45-1-2-E7	1	20	7	12	0.24	6.7	90	750	9.08	5.14	7.29	2	2.5	0.1	1	460	37	48	0.01	16	0.05	e35	Exp	2	E7	2017-11-01T00:00:00Z	2017-10-26T00:00:00Z	dcm	test_1	TRUE	10.9937	12.0426	-1.04889
e35-46-1-2-C2	1	20	3	12	0	6.7	90	750	9.08	5.14	8.56	2	10	0.1	1	460	37	48	0.01	16	0.05	e35	Exp	2	C2	2017-11-01T00:00:00Z	2017-10-26T00:00:00Z	dcm	test_1	TRUE	5.9866	7.59714	-1.61054
e35-47-1-2-F2	1	20	3	12	0.24	6.7	90	750	9.08	5.14	8.56	2	2.5	0.3	1	460	37	48	0.01	16	0.05	e35	Exp	2	F2	2017-11-01T00:00:00Z	2017-10-26T00:00:00Z	dcm	test_1	TRUE	8.59594	11.3216	-2.72566
e35-48-1-2-C6	1	20	7	12	0	6.7	90	750	9.08	5.14	7.29	2	10	0.3	1	460	37	48	0.01	16	0.05	e35	Exp	2	C6	2017-11-01T00:00:00Z	2017-10-26T00:00:00Z	dcm	test_1	TRUE	7.40377	10.2721	-2.86837
e35-49-1-1-D5	1	28	7	12	0.24	7.5	90	750	14.6	0.827	4.96	2	2.5	0.1	1	460	30	24	0.01	16	0.05	e35	Exp	1	D5	2017-11-01T00:00:00Z	2017-10-26T00:00:00Z	dcm	test_1	TRUE	11.4385	12.9366	-1.4981
e35-50-1-1-B7	1	28	3	12	0	7.5	90	750	14.6	0.827	6.23	2	10	0.1	1	460	30	24	0.01	16	0.05	e35	Exp	1	B7	2017-11-01T00:00:00Z	2017-10-26T00:00:00Z	dcm	test_1	TRUE	6.69194	8.49114	-1.79921
e35-51-1-1-D8	1	28	3	12	0.24	7.5	90	750	14.6	0.827	6.23	2	2.5	0.3	1	460	30	24	0.01	16	0.05	e35	Exp	1	D8	2017-11-01T00:00:00Z	2017-10-26T00:00:00Z	dcm	test_1	TRUE	10.0194	12.2156	-2.19622
e35-52-1-1-B3	1	28	7	12	0	7.5	90	750	14.6	0.827	4.96	2	10	0.3	1	460	30	24	0.01	16	0.05	e35	Exp	1	B3	2017-11-01T00:00:00Z	2017-10-26T00:00:00Z	dcm	test_1	TRUE	8.2082	11.1661	-2.95794
e35-53-1-2-D4	1	28	3	12	0	6.7	90	750	9.08	5.14	7.16	2	2.5	0.1	1	460	30	48	0.01	16	0.05	e35	Exp	2	D4	2017-11-01T00:00:00Z	2017-10-26T00:00:00Z	dcm	test_1	TRUE	7.6187	7.66808	-0.0493838
e35-54-1-2-B9	1	28	7	12	0.24	6.7	90	750	9.08	5.14	5.89	2	10	0.1	1	460	30	48	0.01	16	0.05	e35	Exp	2	B9	2017-11-01T00:00:00Z	2017-10-26T00:00:00Z	dcm	test_1	TRUE	14.8355	13.32	1.51557
e35-55-1-2-D2	1	28	7	12	0	6.7	90	750	9.08	5.14	5.89	2	2.5	0.3	1	460	30	48	0.01	16	0.05	e35	Exp	2	D2	2017-11-01T00:00:00Z	2017-10-26T00:00:00Z	dcm	test_1	TRUE	9.44893	10.3431	-0.894155
e35-56-1-2-B5	1	28	3	12	0.24	6.7	90	750	9.08	5.14	7.16	2	10	0.3	1	460	30	48	0.01	16	0.05	e35	Exp	2	B5	2017-11-01T00:00:00Z	2017-10-26T00:00:00Z	dcm	test_1	TRUE	11.437	12.599	-1.16195
e35-57-1-1-E2	1	28	3	12	0.24	6.7	90	750	9.08	5.14	7.16	2	2.5	0.1	1	460	37	24	0.01	16	0.05	e35	Exp	1	E2	2017-11-01T00:00:00Z	2017-10-26T00:00:00Z	dcm	test_1	TRUE	10.9181	11.597	-0.678962
e35-58-1-1-C4	1	28	7	12	0	6.7	90	750	9.08	5.14	5.89	2	10	0.1	1	460	37	24	0.01	16	0.05	e35	Exp	1	C4	2017-11-01T00:00:00Z	2017-10-26T00:00:00Z	dcm	test_1	TRUE	9.38791	10.5475	-1.15964
e35-59-1-1-E3	1	28	7	12	0.24	6.7	90	750	9.08	5.14	5.89	2	2.5	0.3	1	460	37	24	0.01	16	0.05	e35	Exp	1	E3	2017-11-01T00:00:00Z	2017-10-26T00:00:00Z	dcm	test_1	TRUE	13.8604	14.272	-0.411646
e35-60-1-1-C7	1	28	3	12	0	6.7	90	750	9.08	5.14	7.16	2	10	0.3	1	460	37	24	0.01	16	0.05	e35	Exp	1	C7	2017-11-01T00:00:00Z	2017-10-26T00:00:00Z	dcm	test_1	TRUE	10.1235	9.82655	0.296939
e35-61-1-2-F3	1	28	7	12	0	7.5	90	750	14.6	0.827	4.96	2	2.5	0.1	1	460	37	48	0.01	16	0.05	e35	Exp	2	F3	2017-11-01T00:00:00Z	2017-10-26T00:00:00Z	dcm	test_1	TRUE	7.60527	9.93774	-2.33247
e35-62-1-2-C9	1	28	3	12	0.24	7.5	90	750	14.6	0.827	6.23	2	10	0.1	1	460	37	48	0.01	16	0.05	e35	Exp	2	C9	2017-11-01T00:00:00Z	2017-10-26T00:00:00Z	dcm	test_1	TRUE	11.3933	12.1936	-0.800261
e35-63-1-2-E8	1	28	3	12	0	7.5	90	750	14.6	0.827	6.23	2	2.5	0.3	1	460	37	48	0.01	16	0.05	e35	Exp	2	E8	2017-11-01T00:00:00Z	2017-10-26T00:00:00Z	dcm	test_1	TRUE	9.76796	9.21674	0.551224
e35-64-1-2-C7	1	28	7	12	0.24	7.5	90	750	14.6	0.827	4.96	2	10	0.3	1	460	37	48	0.01	16	0.05	e35	Exp	2	C7	2017-11-01T00:00:00Z	2017-10-26T00:00:00Z	dcm	test_1	TRUE	14.3721	14.8686	-0.49652
e29-1-1-1-C3	2	20	3	10	0	6.7	70	850	7.06	4	13.3	2	2.5	0.1	1	460	30	48	0.01	16	0.05	e29	Exp	1	C3	2017-10-17T00:00:00Z	2017-10-12T00:00:00Z	yield	train	FALSE	0.546954	0.601622	-0.0546678
e29-2-1-1-G6	1	20	3	10	0	7.5	110	850	17.8	1.01	9.22	2	2.5	0.1	1	460	30	48	0.01	16	0.05	e29	Exp	1	G6	2017-10-17T00:00:00Z	2017-10-12T00:00:00Z	yield	train	FALSE	0.869452	0.68608	0.183371
e29-3-1-1-C6	2	28	3	10	0	7.5	110	650	17.8	1.01	1.98	2	2.5	0.1	1	460	30	48	0.01	16	0.05	e29	Exp	1	C6	2017-10-17T00:00:00Z	2017-10-12T00:00:00Z	yield	train	FALSE	0.53644	0.623802	-0.0873622
e29-4-1-1-F3	1	28	3	10	0	6.7	70	650	7.06	4	6.1	2	2.5	0.1	1	460	30	48	0.01	16	0.05	e29	Exp	1	F3	2017-10-17T00:00:00Z	2017-10-12T00:00:00Z	yield	train	FALSE	0.646296	0.515069	0.131226
e29-5-1-1-C11	2	20	7	10	0	7.5	70	650	11.4	0.643	5.49	2	2.5	0.1	1	460	30	48	0.01	16	0.05	e29	Exp	1	C11	2017-10-17T00:00:00Z	2017-10-12T00:00:00Z	yield	train	FALSE	0.873289	0.766021	0.107268
e29-6-1-1-F2	1	20	7	10	0	6.7	110	650	11.1	6.28	3.22	2	2.5	0.1	1	460	30	48	0.01	16	0.05	e29	Exp	1	F2	2017-10-17T00:00:00Z	2017-10-12T00:00:00Z	yield	train	FALSE	0.721923	0.763366	-0.0414432
e29-7-1-1-E7	2	28	7	10	0	6.7	110	850	11.1	6.28	7.66	2	2.5	0.1	1	460	30	48	0.01	16	0.05	e29	Exp	1	E7	2017-10-17T00:00:00Z	2017-10-12T00:00:00Z	yield	train	FALSE	0.707269	0.669782	0.0374865
e29-8-1-1-B5	1	28	7	10	0	7.5	70	850	11.4	0.643	9.93	2	2.5	0.1	1	460	30	48	0.01	16	0.05	e29	Exp	1	B5	2017-10-17T00:00:00Z	2017-10-12T00:00:00Z	yield	train	FALSE	0.530269	0.648163	-0.117894
e29-9-1-2-B6	2	20	3	14	0	6.7	110	650	11.1	6.28	3.79	2	2.5	0.1	1	460	30	48	0.01	16	0.05	e29	Exp	2	B6	2017-10-17T00:00:00Z	2017-10-12T00:00:00Z	yield	train	FALSE	0.532663	0.643704	-0.111041
e29-10-1-2-D3	1	20	3	14	0	7.5	70	650	11.4	0.643	6.06	2	2.5	0.1	1	460	30	48	0.01	16	0.05	e29	Exp	2	D3	2017-10-17T00:00:00Z	2017-10-12T00:00:00Z	yield	train	FALSE	0.700935	0.622084	0.0788507
e29-11-1-2-F4	2	28	3	14	0	7.5	70	850	11.4	0.643	10.5	2	2.5	0.1	1	460	30	48	0.01	16	0.05	e29	Exp	2	F4	2017-10-17T00:00:00Z	2017-10-12T00:00:00Z	yield	train	FALSE	0.5941	0.5285	0.0655999
e29-12-1-1-C7	1	28	3	14	0	6.7	110	850	11.1	6.28	8.22	2	2.5	0.1	1	460	30	48	0.01	16	0.05	e29	Exp	1	C7	2017-10-17T00:00:00Z	2017-10-12T00:00:00Z	yield	train	FALSE	0.653148	0.525845	0.127303
e29-13-1-1-B11	2	20	7	14	0	7.5	110	850	17.8	1.01	7.25	2	2.5	0.1	1	460	30	48	0.01	16	0.05	e29	Exp	1	B11	2017-10-17T00:00:00Z	2017-10-12T00:00:00Z	yield	train	FALSE	0.83499	0.776797	0.0581935
e29-14-1-1-C4	1	20	7	14	0	6.7	70	850	7.06	4	11.4	2	2.5	0.1	1	460	30	48	0.01	16	0.05	e29	Exp	1	C4	2017-10-17T00:00:00Z	2017-10-12T00:00:00Z	yield	train	FALSE	0.74759	0.668064	0.0795262
e29-15-1-1-D5	2	28	7	14	0	6.7	70	650	7.06	4	4.13	2	2.5	0.1	1	460	30	48	0.01	16	0.05	e29	Exp	1	D5	2017-10-17T00:00:00Z	2017-10-12T00:00:00Z	yield	train	FALSE	0.590309	0.605786	-0.015477
e29-16-1-1-F7	1	28	7	14	0	7.5	110	650	17.8	1.01	0.00478	2	2.5	0.1	1	460	30	48	0.01	16	0.05	e29	Exp	1	F7	2017-10-17T00:00:00Z	2017-10-12T00:00:00Z	yield	train	FALSE	0.694314	0.690244	0.00406978
e29-17-1-1-G11	2	20	3	10	0.24	6.7	70	650	7.06	4	7.5	2	2.5	0.1	1	460	30	48	0.01	16	0.05	e29	Exp	1	G11	2017-10-17T00:00:00Z	2017-10-12T00:00:00Z	yield	train	FALSE	0.523055	0.593091	-0.0700359
e29-18-1-1-E3	1	20	3	10	0.24	7.5	110	650	17.8	1.01	3.38	2	2.5	0.1	1	460	30	48	0.01	16	0.05	e29	Exp	1	E3	2017-10-17T00:00:00Z	2017-10-12T00:00:00Z	yield	train	FALSE	0.758337	0.639398	0.118938
e29-19-1-1-E2	2	28	3	10	0.24	7.5	110	850	17.8	1.01	7.82	2	2.5	0.1	1	460	30	48	0.01	16	0.05	e29	Exp	1	E2	2017-10-17T00:00:00Z	2017-10-12T00:00:00Z	yield	train	FALSE	0.621437	0.583965	0.0374712
e29-20-1-1-F6	1	28	3	10	0.24	6.7	70	850	7.06	4	11.9	2	2.5	0.1	1	460	30	48	0.01	16	0.05	e29	Exp	1	F6	2017-10-17T00:00:00Z	2017-10-12T00:00:00Z	yield	train	FALSE	0.567022	0.437082	0.129941
e29-21-1-1-D9	2	20	7	10	0.24	7.5	70	850	11.4	0.643	11.3	2	2.5	0.1	1	460	30	48	0.01	16	0.05	e29	Exp	1	D9	2017-10-17T00:00:00Z	2017-10-12T00:00:00Z	yield	train	FALSE	0.689614	0.726184	-0.0365702
e29-22-1-1-E6	1	20	7	10	0.24	6.7	110	850	11.1	6.28	9.06	2	2.5	0.1	1	460	30	48	0.01	16	0.05	e29	Exp	1	E6	2017-10-17T00:00:00Z	2017-10-12T00:00:00Z	yield	train	FALSE	0.746501	0.685378	0.0611231
e29-23-1-2-E4	2	28	7	10	0.24	6.7	110	650	11.1	6.28	1.82	2	2.5	0.1	1	460	30	48	0.01	16	0.05	e29	Exp	2	E4	2017-10-17T00:00:00Z	2017-10-12T00:00:00Z	yield	train	FALSE	0.678515	0.661251	0.0172642
e29-24-1-1-D2	1	28	7	10	0.24	7.5	70	650	11.4	0.643	4.09	2	2.5	0.1	1	460	30	48	0.01	16	0.05	e29	Exp	1	D2	2017-10-17T00:00:00Z	2017-10-12T00:00:00Z	yield	train	FALSE	0.630375	0.601481	0.028894
e29-25-1-1-G8	2	20	3	14	0.24	6.7	110	850	11.1	6.28	9.63	2	2.5	0.1	1	460	30	48	0.01	16	0.05	e29	Exp	1	G8	2017-10-17T00:00:00Z	2017-10-12T00:00:00Z	yield	train	FALSE	0.481137	0.603867	-0.12273
e29-26-1-1-B4	1	20	3	14	0.24	7.5	70	850	11.4	0.643	11.9	2	2.5	0.1	1	460	30	48	0.01	16	0.05	e29	Exp	1	B4	2017-10-17T00:00:00Z	2017-10-12T00:00:00Z	yield	train	FALSE	0.508354	0.544096	-0.0357423
e29-27-1-1-G3	2	28	3	14	0.24	7.5	70	650	11.4	0.643	4.65	2	2.5	0.1	1	460	30	48	0.01	16	0.05	e29	Exp	1	G3	2017-10-17T00:00:00Z	2017-10-12T00:00:00Z	yield	train	FALSE	0.541318	0.519969	0.0213485
e29-28-1-1-B6	1	28	3	14	0.24	6.7	110	650	11.1	6.28	2.38	2	2.5	0.1	1	460	30	48	0.01	16	0.05	e29	Exp	1	B6	2017-10-17T00:00:00Z	2017-10-12T00:00:00Z	yield	train	FALSE	0.511703	0.479163	0.0325398
e29-29-1-1-E4	2	20	7	14	0.24	7.5	110	650	17.8	1.01	1.41	2	2.5	0.1	1	460	30	48	0.01	16	0.05	e29	Exp	1	E4	2017-10-17T00:00:00Z	2017-10-12T00:00:00Z	yield	train	FALSE	0.893506	0.768266	0.12524
e29-30-1-1-B2	1	20	7	14	0.24	6.7	70	650	7.06	4	5.53	2	2.5	0.1	1	460	30	48	0.01	16	0.05	e29	Exp	1	B2	2017-10-17T00:00:00Z	2017-10-12T00:00:00Z	yield	train	FALSE	0.726112	0.621382	0.10473
e29-31-1-1-C2	2	28	7	14	0.24	6.7	70	850	7.06	4	9.97	2	2.5	0.1	1	460	30	48	0.01	16	0.05	e29	Exp	1	C2	2017-10-17T00:00:00Z	2017-10-12T00:00:00Z	yield	train	FALSE	0.593962	0.565949	0.0280128
e29-32-1-2-E2	1	28	7	14	0.24	7.5	110	850	17.8	1.01	5.84	2	2.5	0.1	1	460	30	48	0.01	16	0.05	e29	Exp	2	E2	2017-10-17T00:00:00Z	2017-10-12T00:00:00Z	yield	train	FALSE	0.616843	0.612256	0.00458664
e33-1-1-1-D4	1	24	5	12	0.12	7.2	90	750	12.7	2.28	6.63	2	2.5	0.1	1	460	30	24	0.0025	3	0.0125	e33	Exp	1	D4	2017-11-02T00:00:00Z	2017-10-26T00:00:00Z	yield	train	FALSE	0.406964	0.533559	-0.126595
e33-2-1-1-E6	1	24	5	12	0.12	7.2	90	750	12.7	2.28	6.63	2	2.5	0.1	1	460	37	24	0.0025	3	0.0125	e33	Exp	1	E6	2017-11-02T00:00:00Z	2017-10-26T00:00:00Z	yield	train	FALSE	0.411568	0.52701	-0.115442
e33-3-1-3-D6	1	24	5	12	0.12	7.2	90	750	12.7	2.28	6.63	2	2.5	0.1	1	460	30	72	0.0025	3	0.0125	e33	Exp	3	D6	2017-11-02T00:00:00Z	2017-10-26T00:00:00Z	yield	train	FALSE	0.689793	0.739735	-0.0499419
e33-4-1-3-B3	1	24	5	12	0.12	7.2	90	750	12.7	2.28	6.63	2	2.5	0.1	1	460	37	72	0.0025	3	0.0125	e33	Exp	3	B3	2017-11-02T00:00:00Z	2017-10-26T00:00:00Z	yield	train	FALSE	0.593378	0.62257	-0.0291917
e33-5-1-1-C2	1	24	5	12	0.12	7.2	90	750	12.7	2.28	6.63	2	2.5	0.1	1	460	30	24	0.04	3	0.0125	e33	Exp	1	C2	2017-11-02T00:00:00Z	2017-10-26T00:00:00Z	yield	train	FALSE	0.349083	0.475757	-0.126675
e33-6-1-1-C3	1	24	5	12	0.12	7.2	90	750	12.7	2.28	6.63	2	2.5	0.1	1	460	37	24	0.04	3	0.0125	e33	Exp	1	C3	2017-11-02T00:00:00Z	2017-10-26T00:00:00Z	yield	train	FALSE	0.443559	0.469209	-0.0256494
e33-7-1-3-C2	1	24	5	12	0.12	7.2	90	750	12.7	2.28	6.63	2	2.5	0.1	1	460	30	72	0.04	3	0.0125	e33	Exp	3	C2	2017-11-02T00:00:00Z	2017-10-26T00:00:00Z	yield	train	FALSE	0.502326	0.681933	-0.179607
e33-8-1-3-D5	1	24	5	12	0.12	7.2	90	750	12.7	2.28	6.63	2	2.5	0.1	1	460	37	72	0.04	3	0.0125	e33	Exp	3	D5	2017-11-02T00:00:00Z	2017-10-26T00:00:00Z	yield	train	FALSE	0.544183	0.564768	-0.0205844
e33-9-1-1-E4	1	24	5	12	0.12	7.2	90	750	12.7	2.28	6.63	2	2.5	0.1	1	460	30	24	0.0025	16 + 96	0.0125	e33	Exp	1	E4	2017-11-02T00:00:00Z	2017-10-26T00:00:00Z	yield	train	FALSE	0.38131	0.497225	-0.115915
e33-10-1-1-C5	1	24	5	12	0.12	7.2	90	750	12.7	2.28	6.63	2	2.5	0.1	1	460	37	24	0.0025	16 + 96	0.0125	e33	Exp	1	C5	2017-11-02T00:00:00Z	2017-10-26T00:00:00Z	yield	train	FALSE	0.484479	0.490676	-0.00619661
e33-11-1-3-E5	1	24	5	12	0.12	7.2	90	750	12.7	2.28	6.63	2	2.5	0.1	1	460	30	72	0.0025	16 + 96	0.0125	e33	Exp	3	E5	2017-11-02T00:00:00Z	2017-10-26T00:00:00Z	yield	train	FALSE	0.533513	0.7034	-0.169887
e33-12-1-3-B4	1	24	5	12	0.12	7.2	90	750	12.7	2.28	6.63	2	2.5	0.1	1	460	37	72	0.0025	16 + 96	0.0125	e33	Exp	3	B4	2017-11-02T00:00:00Z	2017-10-26T00:00:00Z	yield	train	FALSE	0.570344	0.586235	-0.0158911
e33-13-1-1-D6	1	24	5	12	0.12	7.2	90	750	12.7	2.28	6.63	2	2.5	0.1	1	460	30	24	0.04	16 + 96	0.0125	e33	Exp	1	D6	2017-11-02T00:00:00Z	2017-10-26T00:00:00Z	yield	train	FALSE	0.387218	0.439423	-0.052205
e33-14-1-1-B4	1	24	5	12	0.12	7.2	90	750	12.7	2.28	6.63	2	2.5	0.1	1	460	37	24	0.04	16 + 96	0.0125	e33	Exp	1	B4	2017-11-02T00:00:00Z	2017-10-26T00:00:00Z	yield	train	FALSE	0.444718	0.432874	0.0118443
e33-15-1-3-E6	1	24	5	12	0.12	7.2	90	750	12.7	2.28	6.63	2	2.5	0.1	1	460	30	72	0.04	16 + 96	0.0125	e33	Exp	3	E6	2017-11-02T00:00:00Z	2017-10-26T00:00:00Z	yield	train	FALSE	0.623137	0.645598	-0.022461
e33-16-1-3-B2	1	24	5	12	0.12	7.2	90	750	12.7	2.28	6.63	2	2.5	0.1	1	460	37	72	0.04	16 + 96	0.0125	e33	Exp	3	B2	2017-11-02T00:00:00Z	2017-10-26T00:00:00Z	yield	train	FALSE	0.636969	0.528433	0.108536
e33-17-1-1-B2	1	24	5	12	0.12	7.2	90	750	12.7	2.28	6.63	2	2.5	0.1	1	460	30	24	0.0025	3	0.2	e33	Exp	1	B2	2017-11-02T00:00:00Z	2017-10-26T00:00:00Z	yield	train	FALSE	0.3767	0.500502	-0.123802
e33-18-1-1-C4	1	24	5	12	0.12	7.2	90	750	12.7	2.28	6.63	2	2.5	0.1	1	460	37	24	0.0025	3	0.2	e33	Exp	1	C4	2017-11-02T00:00:00Z	2017-10-26T00:00:00Z	yield	train	FALSE	0.471436	0.493953	-0.0225174
e33-19-1-3-D4	1	24	5	12	0.12	7.2	90	750	12.7	2.28	6.63	2	2.5	0.1	1	460	30	72	0.0025	3	0.2	e33	Exp	3	D4	2017-11-02T00:00:00Z	2017-10-26T00:00:00Z	yield	train	FALSE	0.621297	0.706678	-0.0853804
e33-20-1-3-E2	1	24	5	12	0.12	7.2	90	750	12.7	2.28	6.63	2	2.5	0.1	1	460	37	72	0.0025	3	0.2	e33	Exp	3	E2	2017-11-02T00:00:00Z	2017-10-26T00:00:00Z	yield	train	FALSE	0.531365	0.589512	-0.0581478
e33-21-1-1-D2	1	24	5	12	0.12	7.2	90	750	12.7	2.28	6.63	2	2.5	0.1	1	460	30	24	0.04	3	0.2	e33	Exp	1	D2	2017-11-02T00:00:00Z	2017-10-26T00:00:00Z	yield	train	FALSE	0.442007	0.4427	-0.000692867
e33-22-1-1-E5	1	24	5	12	0.12	7.2	90	750	12.7	2.28	6.63	2	2.5	0.1	1	460	37	24	0.04	3	0.2	e33	Exp	1	E5	2017-11-02T00:00:00Z	2017-10-26T00:00:00Z	yield	train	FALSE	0.462306	0.436151	0.026155
e33-23-1-3-C6	1	24	5	12	0.12	7.2	90	750	12.7	2.28	6.63	2	2.5	0.1	1	460	30	72	0.04	3	0.2	e33	Exp	3	C6	2017-11-02T00:00:00Z	2017-10-26T00:00:00Z	yield	train	FALSE	0.551633	0.648876	-0.0972428
e33-24-1-3-B6	1	24	5	12	0.12	7.2	90	750	12.7	2.28	6.63	2	2.5	0.1	1	460	37	72	0.04	3	0.2	e33	Exp	3	B6	2017-11-02T00:00:00Z	2017-10-26T00:00:00Z	yield	train	FALSE	0.536719	0.531711	0.00500808
e33-25-1-1-C6	1	24	5	12	0.12	7.2	90	750	12.7	2.28	6.63	2	2.5	0.1	1	460	30	24	0.0025	16 + 96	0.2	e33	Exp	1	C6	2017-11-02T00:00:00Z	2017-10-26T00:00:00Z	yield	train	FALSE	0.39737	0.464167	-0.0667973
e33-26-1-1-B3	1	24	5	12	0.12	7.2	90	750	12.7	2.28	6.63	2	2.5	0.1	1	460	37	24	0.0025	16 + 96	0.2	e33	Exp	1	B3	2017-11-02T00:00:00Z	2017-10-26T00:00:00Z	yield	train	FALSE	0.487546	0.457619	0.0299273
e33-27-1-3-B5	1	24	5	12	0.12	7.2	90	750	12.7	2.28	6.63	2	2.5	0.1	1	460	30	72	0.0025	16 + 96	0.2	e33	Exp	3	B5	2017-11-02T00:00:00Z	2017-10-26T00:00:00Z	yield	train	FALSE	0.660873	0.670343	-0.00947045
e33-28-1-3-C3	1	24	5	12	0.12	7.2	90	750	12.7	2.28	6.63	2	2.5	0.1	1	460	37	72	0.0025	16 + 96	0.2	e33	Exp	3	C3	2017-11-02T00:00:00Z	2017-10-26T00:00:00Z	yield	train	FALSE	0.582565	0.553178	0.0293873
e33-29-1-1-D3	1	24	5	12	0.12	7.2	90	750	12.7	2.28	6.63	2	2.5	0.1	1	460	30	24	0.04	16 + 96	0.2	e33	Exp	1	D3	2017-11-02T00:00:00Z	2017-10-26T00:00:00Z	yield	train	FALSE	0.434134	0.406366	0.0277681
e33-30-1-1-B5	1	24	5	12	0.12	7.2	90	750	12.7	2.28	6.63	2	2.5	0.1	1	460	37	24	0.04	16 + 96	0.2	e33	Exp	1	B5	2017-11-02T00:00:00Z	2017-10-26T00:00:00Z	yield	train	FALSE	0.501696	0.399817	0.101879
e33-31-1-3-C5	1	24	5	12	0.12	7.2	90	750	12.7	2.28	6.63	2	2.5	0.1	1	460	30	72	0.04	16 + 96	0.2	e33	Exp	3	C5	2017-11-02T00:00:00Z	2017-10-26T00:00:00Z	yield	train	FALSE	0.641618	0.612541	0.0290769
e33-32-1-3-E4	1	24	5	12	0.12	7.2	90	750	12.7	2.28	6.63	2	2.5	0.1	1	460	37	72	0.04	16 + 96	0.2	e33	Exp	3	E4	2017-11-02T00:00:00Z	2017-10-26T00:00:00Z	yield	train	FALSE	0.47626	0.495376	-0.0191161
e34-1-1-1-E7	1	24	5	12	0.12	7.2	90	750	12.7	2.28	6.63	2	2.5	0.1	2	230	30	48	0.01	16	0.05	e34	Exp	1	E7	2017-10-30T00:00:00Z	2017-10-26T00:00:00Z	yield	train	FALSE	0.411739	0.424693	-0.0129536
e34-2-1-1-F6	1	24	5	12	0.12	7.2	90	750	12.7	2.28	6.63	1	2.5	0.1	2	230	30	48	0.01	16	0.05	e34	Exp	1	F6	2017-10-30T00:00:00Z	2017-10-26T00:00:00Z	yield	train	FALSE	0.265382	0.381737	-0.116355
e34-3-1-1-E9	1	24	5	12	0.12	7.2	90	750	12.7	2.28	6.63	2	10	0.1	2	230	30	48	0.01	16	0.05	e34	Exp	1	E9	2017-10-30T00:00:00Z	2017-10-26T00:00:00Z	yield	train	FALSE	0.841107	0.725902	0.115205
e34-4-1-1-E4	1	24	5	12	0.12	7.2	90	750	12.7	2.28	6.63	1	10	0.1	2	230	30	48	0.01	16	0.05	e34	Exp	1	E4	2017-10-30T00:00:00Z	2017-10-26T00:00:00Z	yield	train	FALSE	0.720616	0.682946	0.0376704
e34-5-1-1-D9	1	24	5	12	0.12	7.2	90	750	12.7	2.28	6.63	2	2.5	0.1	2	460	30	48	0.01	16	0.05	e34	Exp	1	D9	2017-10-30T00:00:00Z	2017-10-26T00:00:00Z	yield	train	FALSE	0.54154	0.59284	-0.0513
e34-6-1-1-E10	1	24	5	12	0.12	7.2	90	750	12.7	2.28	6.63	1	2.5	0.1	2	460	30	48	0.01	16	0.05	e34	Exp	1	E10	2017-10-30T00:00:00Z	2017-10-26T00:00:00Z	yield	train	FALSE	0.616321	0.549884	0.0664372
e34-7-1-1-F5	1	24	5	12	0.12	7.2	90	750	12.7	2.28	6.63	2	10	0.1	2	460	30	48	0.01	16	0.05	e34	Exp	1	F5	2017-10-30T00:00:00Z	2017-10-26T00:00:00Z	yield	train	FALSE	0.589428	0.559091	0.030337
e34-8-1-1-D7	1	24	5	12	0.12	7.2	90	750	12.7	2.28	6.63	1	10	0.1	2	460	30	48	0.01	16	0.05	e34	Exp	1	D7	2017-10-30T00:00:00Z	2017-10-26T00:00:00Z	yield	train	FALSE	0.484378	0.516135	-0.031757
e34-9-1-1-B4	1	24	5	12	0.12	7.2	90	750	12.7	2.28	6.63	2	2.5	0.1	1	230	30	48	0.01	16	0.05	e34	Exp	1	B4	2017-10-30T00:00:00Z	2017-10-26T00:00:00Z	yield	train	FALSE	0.409967	0.445994	-0.0360271
e34-10-1-1-B9	1	24	5	12	0.12	7.2	90	750	12.7	2.28	6.63	1	2.5	0.1	1	230	30	48	0.01	16	0.05	e34	Exp	1	B9	2017-10-30T00:00:00Z	2017-10-26T00:00:00Z	yield	train	FALSE	0.234628	0.403038	-0.16841
e34-11-1-1-D5	1	24	5	12	0.12	7.2	90	750	12.7	2.28	6.63	2	10	0.1	1	230	30	48	0.01	16	0.05	e34	Exp	1	D5	2017-10-30T00:00:00Z	2017-10-26T00:00:00Z	yield	train	FALSE	0.913394	0.747203	0.166191
e34-12-1-1-C6	1	24	5	12	0.12	7.2	90	750	12.7	2.28	6.63	1	10	0.1	1	230	30	48	0.01	16	0.05	e34	Exp	1	C6	2017-10-30T00:00:00Z	2017-10-26T00:00:00Z	yield	train	FALSE	0.718926	0.704247	0.0146789
e34-13-1-1-D3	1	24	5	12	0.12	7.2	90	750	12.7	2.28	6.63	2	2.5	0.1	1	460	30	48	0.01	16	0.05	e34	Exp	1	D3	2017-10-30T00:00:00Z	2017-10-26T00:00:00Z	yield	train	FALSE	0.588195	0.614142	-0.0259465
e34-14-1-1-B10	1	24	5	12	0.12	7.2	90	750	12.7	2.28	6.63	1	2.5	0.1	1	460	30	48	0.01	16	0.05	e34	Exp	1	B10	2017-10-30T00:00:00Z	2017-10-26T00:00:00Z	yield	train	FALSE	0.596985	0.571185	0.0257994
e34-15-1-1-B8	1	24	5	12	0.12	7.2	90	750	12.7	2.28	6.63	2	10	0.1	1	460	30	48	0.01	16	0.05	e34	Exp	1	B8	2017-10-30T00:00:00Z	2017-10-26T00:00:00Z	yield	train	FALSE	0.674692	0.580393	0.0942998
e34-16-1-1-B3	1	24	5	12	0.12	7.2	90	750	12.7	2.28	6.63	1	10	0.1	1	460	30	48	0.01	16	0.05	e34	Exp	1	B3	2017-10-30T00:00:00Z	2017-10-26T00:00:00Z	yield	train	FALSE	0.709372	0.537436	0.171936
e34-17-1-1-E8	1	24	5	12	0.12	7.2	90	750	12.7	2.28	6.63	2	2.5	0.3	2	230	30	48	0.01	16	0.05	e34	Exp	1	E8	2017-10-30T00:00:00Z	2017-10-26T00:00:00Z	yield	train	FALSE	0.110091	0.0037295	0.106361
e34-18-1-1-D10	1	24	5	12	0.12	7.2	90	750	12.7	2.28	6.63	1	2.5	0.3	2	230	30	48	0.01	16	0.05	e34	Exp	1	D10	2017-10-30T00:00:00Z	2017-10-26T00:00:00Z	yield	train	FALSE	0.114154	0.0163257	0.0978281
e34-19-1-1-D8	1	24	5	12	0.12	7.2	90	750	12.7	2.28	6.63	2	10	0.3	2	230	30	48	0.01	16	0.05	e34	Exp	1	D8	2017-10-30T00:00:00Z	2017-10-26T00:00:00Z	yield	train	FALSE	0.174553	0.304938	-0.130386
e34-20-1-1-E3	1	24	5	12	0.12	7.2	90	750	12.7	2.28	6.63	1	10	0.3	2	230	30	48	0.01	16	0.05	e34	Exp	1	E3	2017-10-30T00:00:00Z	2017-10-26T00:00:00Z	yield	train	FALSE	0.223401	0.317535	-0.0941334
e34-21-1-1-F3	1	24	5	12	0.12	7.2	90	750	12.7	2.28	6.63	2	2.5	0.3	2	460	30	48	0.01	16	0.05	e34	Exp	1	F3	2017-10-30T00:00:00Z	2017-10-26T00:00:00Z	yield	train	FALSE	0.699499	0.619526	0.0799734
e34-22-1-1-E6	1	24	5	12	0.12	7.2	90	750	12.7	2.28	6.63	1	2.5	0.3	2	460	30	48	0.01	16	0.05	e34	Exp	1	E6	2017-10-30T00:00:00Z	2017-10-26T00:00:00Z	yield	train	FALSE	0.731501	0.632122	0.0993795
e34-23-1-1-F4	1	24	5	12	0.12	7.2	90	750	12.7	2.28	6.63	2	10	0.3	2	460	30	48	0.01	16	0.05	e34	Exp	1	F4	2017-10-30T00:00:00Z	2017-10-26T00:00:00Z	yield	train	FALSE	0.548308	0.585777	-0.0374682
e34-24-1-1-E5	1	24	5	12	0.12	7.2	90	750	12.7	2.28	6.63	1	10	0.3	2	460	30	48	0.01	16	0.05	e34	Exp	1	E5	2017-10-30T00:00:00Z	2017-10-26T00:00:00Z	yield	train	FALSE	0.439533	0.598373	-0.15884
e34-25-1-1-C7	1	24	5	12	0.12	7.2	90	750	12.7	2.28	6.63	2	2.5	0.3	1	230	30	48	0.01	16	0.05	e34	Exp	1	C7	2017-10-30T00:00:00Z	2017-10-26T00:00:00Z	yield	train	FALSE	0.0919931	0.0250308	0.0669623
e34-26-1-1-B5	1	24	5	12	0.12	7.2	90	750	12.7	2.28	6.63	1	2.5	0.3	1	230	30	48	0.01	16	0.05	e34	Exp	1	B5	2017-10-30T00:00:00Z	2017-10-26T00:00:00Z	yield	train	FALSE	0.100221	0.037627	0.0625936
e34-27-1-1-C3	1	24	5	12	0.12	7.2	90	750	12.7	2.28	6.63	2	10	0.3	1	230	30	48	0.01	16	0.05	e34	Exp	1	C3	2017-10-30T00:00:00Z	2017-10-26T00:00:00Z	yield	train	FALSE	0.239564	0.32624	-0.086676
e34-28-1-1-D6	1	24	5	12	0.12	7.2	90	750	12.7	2.28	6.63	1	10	0.3	1	230	30	48	0.01	16	0.05	e34	Exp	1	D6	2017-10-30T00:00:00Z	2017-10-26T00:00:00Z	yield	train	FALSE	0.316286	0.338836	-0.0225502
e34-29-1-1-C5	1	24	5	12	0.12	7.2	90	750	12.7	2.28	6.63	2	2.5	0.3	1	460	30	48	0.01	16	0.05	e34	Exp	1	C5	2017-10-30T00:00:00Z	2017-10-26T00:00:00Z	yield	train	FALSE	0.717724	0.640827	0.0768975
e34-30-1-1-C9	1	24	5	12	0.12	7.2	90	750	12.7	2.28	6.63	1	2.5	0.3	1	460	30	48	0.01	16	0.05	e34	Exp	1	C9	2017-10-30T00:00:00Z	2017-10-26T00:00:00Z	yield	train	FALSE	0.661988	0.653423	0.00856521
e34-31-1-1-C8	1	24	5	12	0.12	7.2	90	750	12.7	2.28	6.63	2	10	0.3	1	460	30	48	0.01	16	0.05	e34	Exp	1	C8	2017-10-30T00:00:00Z	2017-10-26T00:00:00Z	yield	train	FALSE	0.531413	0.607078	-0.0756647
e34-32-1-1-D4	1	24	5	12	0.12	7.2	90	750	12.7	2.28	6.63	1	10	0.3	1	460	30	48	0.01	16	0.05	e34	Exp	1	D4	2017-10-30T00:00:00Z	2017-10-26T00:00:00Z	yield	train	FALSE	0.626831	0.619674	0.0071571
e35-1-1-1-D6	2	20	7	12	0.24	7.5	90	750	14.6	0.827	6.37	2	2.5	0.1	1	460	30	24	0.01	16	0.05	e35	Exp	1	D6	2017-11-01T00:00:00Z	2017-10-26T00:00:00Z	yield	test_1	TRUE	0.458361	0.644137	-0.185776
e35-2-1-1-B9	2	20	3	12	0	7.5	90	750	14.6	0.827	7.64	2	10	0.1	1	460	30	24	0.01	16	0.05	e35	Exp	1	B9	2017-11-01T00:00:00Z	2017-10-26T00:00:00Z	yield	test_1	TRUE	0.392514	0.529382	-0.136869
e35-3-1-1-D7	2	20	3	12	0.24	7.5	90	750	14.6	0.827	7.64	2	2.5	0.3	1	460	30	24	0.01	16	0.05	e35	Exp	1	D7	2017-11-01T00:00:00Z	2017-10-26T00:00:00Z	yield	test_1	TRUE	0.45869	0.565633	-0.106943
e35-4-1-1-B6	2	20	7	12	0	7.5	90	750	14.6	0.827	6.37	2	10	0.3	1	460	30	24	0.01	16	0.05	e35	Exp	1	B6	2017-11-01T00:00:00Z	2017-10-26T00:00:00Z	yield	test_1	TRUE	0.516888	0.661257	-0.14437
e35-5-1-2-E5	2	20	3	12	0	6.7	90	750	9.08	5.14	8.56	2	2.5	0.1	1	460	30	48	0.01	16	0.05	e35	Exp	2	E5	2017-11-01T00:00:00Z	2017-10-26T00:00:00Z	yield	test_1	TRUE	0.552438	0.622663	-0.0702244
e35-6-1-2-B6	2	20	7	12	0.24	6.7	90	750	9.08	5.14	7.29	2	10	0.1	1	460	30	48	0.01	16	0.05	e35	Exp	2	B6	2017-11-01T00:00:00Z	2017-10-26T00:00:00Z	yield	test_1	TRUE	0.637814	0.669919	-0.0321052
e35-7-1-2-D8	2	20	7	12	0	6.7	90	750	9.08	5.14	7.29	2	2.5	0.3	1	460	30	48	0.01	16	0.05	e35	Exp	2	D8	2017-11-01T00:00:00Z	2017-10-26T00:00:00Z	yield	test_1	TRUE	0.687633	0.754538	-0.0669047
e35-8-1-2-B2	2	20	3	12	0.24	6.7	90	750	9.08	5.14	8.56	2	10	0.3	1	460	30	48	0.01	16	0.05	e35	Exp	2	B2	2017-11-01T00:00:00Z	2017-10-26T00:00:00Z	yield	test_1	TRUE	0.558216	0.591415	-0.0331992
e35-9-1-1-E6	2	20	3	12	0.24	6.7	90	750	9.08	5.14	8.56	2	2.5	0.1	1	460	37	24	0.01	16	0.05	e35	Exp	1	E6	2017-11-01T00:00:00Z	2017-10-26T00:00:00Z	yield	test_1	TRUE	0.266137	0.488842	-0.222705
e35-10-1-1-C5	2	20	7	12	0	6.7	90	750	9.08	5.14	7.29	2	10	0.1	1	460	37	24	0.01	16	0.05	e35	Exp	1	C5	2017-11-01T00:00:00Z	2017-10-26T00:00:00Z	yield	test_1	TRUE	0.373624	0.584467	-0.210842
e35-11-1-1-E7	2	20	7	12	0.24	6.7	90	750	9.08	5.14	7.29	2	2.5	0.3	1	460	37	24	0.01	16	0.05	e35	Exp	1	E7	2017-11-01T00:00:00Z	2017-10-26T00:00:00Z	yield	test_1	TRUE	0.526864	0.620717	-0.0938536
e35-12-1-1-C9	2	20	3	12	0	6.7	90	750	9.08	5.14	8.56	2	10	0.3	1	460	37	24	0.01	16	0.05	e35	Exp	1	C9	2017-11-01T00:00:00Z	2017-10-26T00:00:00Z	yield	test_1	TRUE	0.344959	0.505962	-0.161003
e35-13-1-2-E6	2	20	7	12	0	7.5	90	750	14.6	0.827	6.37	2	2.5	0.1	1	460	37	48	0.01	16	0.05	e35	Exp	2	E6	2017-11-01T00:00:00Z	2017-10-26T00:00:00Z	yield	test_1	TRUE	0.600296	0.709552	-0.109256
e35-14-1-2-C8	2	20	3	12	0.24	7.5	90	750	14.6	0.827	7.64	2	10	0.1	1	460	37	48	0.01	16	0.05	e35	Exp	2	C8	2017-11-01T00:00:00Z	2017-10-26T00:00:00Z	yield	test_1	TRUE	0.45501	0.54643	-0.0914198
e35-15-1-2-F5	2	20	3	12	0	7.5	90	750	14.6	0.827	7.64	2	2.5	0.3	1	460	37	48	0.01	16	0.05	e35	Exp	2	F5	2017-11-01T00:00:00Z	2017-10-26T00:00:00Z	yield	test_1	TRUE	0.606978	0.631048	-0.0240702
e35-16-1-2-C3	2	20	7	12	0.24	7.5	90	750	14.6	0.827	6.37	2	10	0.3	1	460	37	48	0.01	16	0.05	e35	Exp	2	C3	2017-11-01T00:00:00Z	2017-10-26T00:00:00Z	yield	test_1	TRUE	0.649325	0.678304	-0.028979
e35-17-1-1-D3	2	28	7	12	0	6.7	90	750	9.08	5.14	5.89	2	2.5	0.1	1	460	30	24	0.01	16	0.05	e35	Exp	1	D3	2017-11-01T00:00:00Z	2017-10-26T00:00:00Z	yield	test_1	TRUE	0.435245	0.534696	-0.0994508
e35-18-1-1-B2	2	28	3	12	0.24	6.7	90	750	9.08	5.14	7.16	2	10	0.1	1	460	30	24	0.01	16	0.05	e35	Exp	1	B2	2017-11-01T00:00:00Z	2017-10-26T00:00:00Z	yield	test_1	TRUE	0.312416	0.371574	-0.0591578
e35-19-1-1-D4	2	28	3	12	0	6.7	90	750	9.08	5.14	7.16	2	2.5	0.3	1	460	30	24	0.01	16	0.05	e35	Exp	1	D4	2017-11-01T00:00:00Z	2017-10-26T00:00:00Z	yield	test_1	TRUE	0.467095	0.456192	0.0109029
e35-20-1-1-B8	2	28	7	12	0.24	6.7	90	750	9.08	5.14	5.89	2	10	0.3	1	460	30	24	0.01	16	0.05	e35	Exp	1	B8	2017-11-01T00:00:00Z	2017-10-26T00:00:00Z	yield	test_1	TRUE	0.371172	0.503449	-0.132277
e35-21-1-2-D9	2	28	3	12	0.24	7.5	90	750	14.6	0.827	6.23	2	2.5	0.1	1	460	30	48	0.01	16	0.05	e35	Exp	2	D9	2017-11-01T00:00:00Z	2017-10-26T00:00:00Z	yield	test_1	TRUE	0.594907	0.551967	0.0429394
e35-22-1-2-B8	2	28	7	12	0	7.5	90	750	14.6	0.827	4.96	2	10	0.1	1	460	30	48	0.01	16	0.05	e35	Exp	2	B8	2017-11-01T00:00:00Z	2017-10-26T00:00:00Z	yield	test_1	TRUE	0.664471	0.647591	0.016879
e35-23-1-2-E2	2	28	7	12	0.24	7.5	90	750	14.6	0.827	4.96	2	2.5	0.3	1	460	30	48	0.01	16	0.05	e35	Exp	2	E2	2017-11-01T00:00:00Z	2017-10-26T00:00:00Z	yield	test_1	TRUE	0.81498	0.683842	0.131138
e35-24-1-2-B3	2	28	3	12	0	7.5	90	750	14.6	0.827	6.23	2	10	0.3	1	460	30	48	0.01	16	0.05	e35	Exp	2	B3	2017-11-01T00:00:00Z	2017-10-26T00:00:00Z	yield	test_1	TRUE	0.537462	0.569087	-0.031625
e35-25-1-1-E9	2	28	3	12	0	7.5	90	750	14.6	0.827	6.23	2	2.5	0.1	1	460	37	24	0.01	16	0.05	e35	Exp	1	E9	2017-11-01T00:00:00Z	2017-10-26T00:00:00Z	yield	test_1	TRUE	0.44213	0.466515	-0.0243847
e35-26-1-1-C2	2	28	7	12	0.24	7.5	90	750	14.6	0.827	4.96	2	10	0.1	1	460	37	24	0.01	16	0.05	e35	Exp	1	C2	2017-11-01T00:00:00Z	2017-10-26T00:00:00Z	yield	test_1	TRUE	0.450487	0.513771	-0.063284
e35-27-1-1-E5	2	28	7	12	0	7.5	90	750	14.6	0.827	4.96	2	2.5	0.3	1	460	37	24	0.01	16	0.05	e35	Exp	1	E5	2017-11-01T00:00:00Z	2017-10-26T00:00:00Z	yield	test_1	TRUE	0.578201	0.598389	-0.0201885
e35-28-1-1-C6	2	28	3	12	0.24	7.5	90	750	14.6	0.827	6.23	2	10	0.3	1	460	37	24	0.01	16	0.05	e35	Exp	1	C6	2017-11-01T00:00:00Z	2017-10-26T00:00:00Z	yield	test_1	TRUE	0.505501	0.435267	0.0702342
e35-29-1-2-E9	2	28	7	12	0.24	6.7	90	750	9.08	5.14	5.89	2	2.5	0.1	1	460	37	48	0.01	16	0.05	e35	Exp	2	E9	2017-11-01T00:00:00Z	2017-10-26T00:00:00Z	yield	test_1	TRUE	0.563078	0.551743	0.0113343
e35-30-1-2-C5	2	28	3	12	0	6.7	90	750	9.08	5.14	7.16	2	10	0.1	1	460	37	48	0.01	16	0.05	e35	Exp	2	C5	2017-11-01T00:00:00Z	2017-10-26T00:00:00Z	yield	test_1	TRUE	0.458492	0.436988	0.0215037
e35-31-1-2-F4	2	28	3	12	0.24	6.7	90	750	9.08	5.14	7.16	2	2.5	0.3	1	460	37	48	0.01	16	0.05	e35	Exp	2	F4	2017-11-01T00:00:00Z	2017-10-26T00:00:00Z	yield	test_1	TRUE	0.641313	0.473239	0.168074
e35-32-1-2-C4	2	28	7	12	0	6.7	90	750	9.08	5.14	5.89	2	10	0.3	1	460	37	48	0.01	16	0.05	e35	Exp	2	C4	2017-11-01T00:00:00Z	2017-10-26T00:00:00Z	yield	test_1	TRUE	0.620081	0.568863	0.0512182
e35-33-1-1-D9	1	20	7	12	0	6.7	90	750	9.08	5.14	7.29	2	2.5	0.1	1	460	30	24	0.01	16	0.05	e35	Exp	1	D9	2017-11-01T00:00:00Z	2017-10-26T00:00:00Z	yield	test_1	TRUE	0.397629	0.612627	-0.214998
e35-34-1-1-B4	1	20	3	12	0.24	6.7	90	750	9.08	5.14	8.56	2	10	0.1	1	460	30	24	0.01	16	0.05	e35	Exp	1	B4	2017-11-01T00:00:00Z	2017-10-26T00:00:00Z	yield	test_1	TRUE	0.336146	0.411354	-0.0752079
e35-35-1-1-D2	1	20	3	12	0	6.7	90	750	9.08	5.14	8.56	2	2.5	0.3	1	460	30	24	0.01	16	0.05	e35	Exp	1	D2	2017-11-01T00:00:00Z	2017-10-26T00:00:00Z	yield	test_1	TRUE	0.477803	0.534123	-0.0563203
e35-36-1-1-B5	1	20	7	12	0.24	6.7	90	750	9.08	5.14	7.29	2	10	0.3	1	460	30	24	0.01	16	0.05	e35	Exp	1	B5	2017-11-01T00:00:00Z	2017-10-26T00:00:00Z	yield	test_1	TRUE	0.45188	0.543229	-0.0913485
e35-37-1-2-D7	1	20	3	12	0.24	7.5	90	750	14.6	0.827	7.64	2	2.5	0.1	1	460	30	48	0.01	16	0.05	e35	Exp	2	D7	2017-11-01T00:00:00Z	2017-10-26T00:00:00Z	yield	test_1	TRUE	0.707101	0.591747	0.115354
e35-38-1-2-B4	1	20	7	12	0	7.5	90	750	14.6	0.827	6.37	2	10	0.1	1	460	30	48	0.01	16	0.05	e35	Exp	2	B4	2017-11-01T00:00:00Z	2017-10-26T00:00:00Z	yield	test_1	TRUE	0.630417	0.725523	-0.0951059
e35-39-1-2-E3	1	20	7	12	0.24	7.5	90	750	14.6	0.827	6.37	2	2.5	0.3	1	460	30	48	0.01	16	0.05	e35	Exp	2	E3	2017-11-01T00:00:00Z	2017-10-26T00:00:00Z	yield	test_1	TRUE	0.854385	0.723622	0.130763
e35-40-1-2-B7	1	20	3	12	0	7.5	90	750	14.6	0.827	7.64	2	10	0.3	1	460	30	48	0.01	16	0.05	e35	Exp	2	B7	2017-11-01T00:00:00Z	2017-10-26T00:00:00Z	yield	test_1	TRUE	0.622523	0.647018	-0.0244949
e35-41-1-1-E8	1	20	3	12	0	7.5	90	750	14.6	0.827	7.64	2	2.5	0.1	1	460	37	24	0.01	16	0.05	e35	Exp	1	E8	2017-11-01T00:00:00Z	2017-10-26T00:00:00Z	yield	test_1	TRUE	0.366974	0.544446	-0.177472
e35-42-1-1-C8	1	20	7	12	0.24	7.5	90	750	14.6	0.827	6.37	2	10	0.1	1	460	37	24	0.01	16	0.05	e35	Exp	1	C8	2017-11-01T00:00:00Z	2017-10-26T00:00:00Z	yield	test_1	TRUE	0.454339	0.553551	-0.0992117
e35-43-1-1-E4	1	20	7	12	0	7.5	90	750	14.6	0.827	6.37	2	2.5	0.3	1	460	37	24	0.01	16	0.05	e35	Exp	1	E4	2017-11-01T00:00:00Z	2017-10-26T00:00:00Z	yield	test_1	TRUE	0.553364	0.67632	-0.122957
e35-44-1-1-C3	1	20	3	12	0.24	7.5	90	750	14.6	0.827	7.64	2	10	0.3	1	460	37	24	0.01	16	0.05	e35	Exp	1	C3	2017-11-01T00:00:00Z	2017-10-26T00:00:00Z	yield	test_1	TRUE	0.465327	0.475047	-0.00971993
e35-45-1-2-E7	1	20	7	12	0.24	6.7	90	750	9.08	5.14	7.29	2	2.5	0.1	1	460	37	48	0.01	16	0.05	e35	Exp	2	E7	2017-11-01T00:00:00Z	2017-10-26T00:00:00Z	yield	test_1	TRUE	0.558234	0.591523	-0.0332895
e35-46-1-2-C2	1	20	3	12	0	6.7	90	750	9.08	5.14	8.56	2	10	0.1	1	460	37	48	0.01	16	0.05	e35	Exp	2	C2	2017-11-01T00:00:00Z	2017-10-26T00:00:00Z	yield	test_1	TRUE	0.702936	0.51492	0.188016
e35-47-1-2-F2	1	20	3	12	0.24	6.7	90	750	9.08	5.14	8.56	2	2.5	0.3	1	460	37	48	0.01	16	0.05	e35	Exp	2	F2	2017-11-01T00:00:00Z	2017-10-26T00:00:00Z	yield	test_1	TRUE	0.576832	0.513019	0.0638128
e35-48-1-2-C6	1	20	7	12	0	6.7	90	750	9.08	5.14	7.29	2	10	0.3	1	460	37	48	0.01	16	0.05	e35	Exp	2	C6	2017-11-01T00:00:00Z	2017-10-26T00:00:00Z	yield	test_1	TRUE	1.05563	0.646794	0.408832
e35-49-1-1-D5	1	28	7	12	0.24	7.5	90	750	14.6	0.827	4.96	2	2.5	0.1	1	460	30	24	0.01	16	0.05	e35	Exp	1	D5	2017-11-01T00:00:00Z	2017-10-26T00:00:00Z	yield	test_1	TRUE	0.42359	0.503781	-0.0801903
e35-50-1-1-B7	1	28	3	12	0	7.5	90	750	14.6	0.827	6.23	2	10	0.1	1	460	30	24	0.01	16	0.05	e35	Exp	1	B7	2017-11-01T00:00:00Z	2017-10-26T00:00:00Z	yield	test_1	TRUE	0.325023	0.427177	-0.102154
e35-51-1-1-D8	1	28	3	12	0.24	7.5	90	750	14.6	0.827	6.23	2	2.5	0.3	1	460	30	24	0.01	16	0.05	e35	Exp	1	D8	2017-11-01T00:00:00Z	2017-10-26T00:00:00Z	yield	test_1	TRUE	0.483434	0.425277	0.0581573
e35-52-1-1-B3	1	28	7	12	0	7.5	90	750	14.6	0.827	4.96	2	10	0.3	1	460	30	24	0.01	16	0.05	e35	Exp	1	B3	2017-11-01T00:00:00Z	2017-10-26T00:00:00Z	yield	test_1	TRUE	0.474711	0.559052	-0.0843406
e35-53-1-2-D4	1	28	3	12	0	6.7	90	750	9.08	5.14	7.16	2	2.5	0.1	1	460	30	48	0.01	16	0.05	e35	Exp	2	D4	2017-11-01T00:00:00Z	2017-10-26T00:00:00Z	yield	test_1	TRUE	0.566939	0.520457	0.046482
e35-54-1-2-B9	1	28	7	12	0.24	6.7	90	750	9.08	5.14	5.89	2	10	0.1	1	460	30	48	0.01	16	0.05	e35	Exp	2	B9	2017-11-01T00:00:00Z	2017-10-26T00:00:00Z	yield	test_1	TRUE	0.608644	0.529563	0.0790815
e35-55-1-2-D2	1	28	7	12	0	6.7	90	750	9.08	5.14	5.89	2	2.5	0.3	1	460	30	48	0.01	16	0.05	e35	Exp	2	D2	2017-11-01T00:00:00Z	2017-10-26T00:00:00Z	yield	test_1	TRUE	0.771706	0.652332	0.119374
e35-56-1-2-B5	1	28	3	12	0.24	6.7	90	750	9.08	5.14	7.16	2	10	0.3	1	460	30	48	0.01	16	0.05	e35	Exp	2	B5	2017-11-01T00:00:00Z	2017-10-26T00:00:00Z	yield	test_1	TRUE	0.523014	0.451059	0.071955
e35-57-1-1-E2	1	28	3	12	0.24	6.7	90	750	9.08	5.14	7.16	2	2.5	0.1	1	460	37	24	0.01	16	0.05	e35	Exp	1	E2	2017-11-01T00:00:00Z	2017-10-26T00:00:00Z	yield	test_1	TRUE	0.409248	0.348486	0.0607625
e35-58-1-1-C4	1	28	7	12	0	6.7	90	750	9.08	5.14	5.89	2	10	0.1	1	460	37	24	0.01	16	0.05	e35	Exp	1	C4	2017-11-01T00:00:00Z	2017-10-26T00:00:00Z	yield	test_1	TRUE	0.290397	0.482261	-0.191864
e35-59-1-1-E3	1	28	7	12	0.24	6.7	90	750	9.08	5.14	5.89	2	2.5	0.3	1	460	37	24	0.01	16	0.05	e35	Exp	1	E3	2017-11-01T00:00:00Z	2017-10-26T00:00:00Z	yield	test_1	TRUE	0.412068	0.480361	-0.0682928
e35-60-1-1-C7	1	28	3	12	0	6.7	90	750	9.08	5.14	7.16	2	10	0.3	1	460	37	24	0.01	16	0.05	e35	Exp	1	C7	2017-11-01T00:00:00Z	2017-10-26T00:00:00Z	yield	test_1	TRUE	0.419725	0.403757	0.0159678
e35-61-1-2-F3	1	28	7	12	0	7.5	90	750	14.6	0.827	4.96	2	2.5	0.1	1	460	37	48	0.01	16	0.05	e35	Exp	2	F3	2017-11-01T00:00:00Z	2017-10-26T00:00:00Z	yield	test_1	TRUE	0.620024	0.607347	0.0126774
e35-62-1-2-C9	1	28	3	12	0.24	7.5	90	750	14.6	0.827	6.23	2	10	0.1	1	460	37	48	0.01	16	0.05	e35	Exp	2	C9	2017-11-01T00:00:00Z	2017-10-26T00:00:00Z	yield	test_1	TRUE	0.450725	0.406073	0.044652
e35-63-1-2-E8	1	28	3	12	0	7.5	90	750	14.6	0.827	6.23	2	2.5	0.3	1	460	37	48	0.01	16	0.05	e35	Exp	2	E8	2017-11-01T00:00:00Z	2017-10-26T00:00:00Z	yield	test_1	TRUE	0.627488	0.528842	0.0986455
e35-64-1-2-C7	1	28	7	12	0.24	7.5	90	750	14.6	0.827	4.96	2	10	0.3	1	460	37	48	0.01	16	0.05	e35	Exp	2	C7	2017-11-01T00:00:00Z	2017-10-26T00:00:00Z	yield	test_1	TRUE	0.575023	0.537948	0.0370756

## Sheet: S2d
factor	factor_letter	main_effect	Exp_number	metric	effect	relative_effect	relative_effect_magnitude
Time	U	TRUE	e35	DCM	-0.285621	-0.0281033	0.0281033
Temperature	T	TRUE	e35	DCM	0.250141	0.0246123	0.0246123
Yeast extract	W	TRUE	e35	DCM	1.65669	0.163008	0.163008
Yeast extract source	X	TRUE	e35	DCM	1.32441	0.130313	0.130313
Glycerol	G	TRUE	e35	DCM	1.91433	0.188358	0.188358
Magnesium sulfate	K	TRUE	e35	DCM	1.54364	0.151885	0.151885
pH	S	TRUE	e35	DCM	-0.809126	-0.0796128	0.0796128
Well volume	Q	TRUE	e35	DCM	0.876209	0.0862133	0.0862133
Well fill volume	N	TRUE	e35	DCM	0.138442	0.0136218	0.0136218
Time : Temperature	U:T	FALSE	e35	DCM	0.0701495	0.00690226	0.00690226
Time : Yeast extract	U:W	FALSE	e35	DCM	0.413233	0.0406594	0.0406594
Time : Yeast extract source	U:X	FALSE	e35	DCM	-0.0738886	-0.00727016	0.00727016
Time : Glycerol	U:G	FALSE	e35	DCM	0.102704	0.0101054	0.0101054
Time : Magnesium sulfate	U:K	FALSE	e35	DCM	-0.0446178	-0.00439011	0.00439011
Time : pH	U:S	FALSE	e35	DCM	0.210103	0.0206728	0.0206728
Time : Well volume	U:Q	FALSE	e35	DCM	0.214794	0.0211343	0.0211343
Time : Well fill volume	U:N	FALSE	e35	DCM	-0.195952	-0.0192804	0.0192804
Temperature : Yeast extract	T:W	FALSE	e35	DCM	0.148182	0.0145802	0.0145802
Temperature : Yeast extract source	T:X	FALSE	e35	DCM	-0.357858	-0.0352109	0.0352109
Temperature : Glycerol	T:G	FALSE	e35	DCM	-0.20972	-0.0206351	0.0206351
Temperature : Magnesium sulfate	T:K	FALSE	e35	DCM	0.0538183	0.00529537	0.00529537
Temperature : pH	T:S	FALSE	e35	DCM	0.527369	0.0518897	0.0518897
Temperature : Well volume	T:Q	FALSE	e35	DCM	-0.149776	-0.014737	0.014737
Temperature : Well fill volume	T:N	FALSE	e35	DCM	0.0262618	0.00258399	0.00258399
Yeast extract : Yeast extract source	W:X	FALSE	e35	DCM	-0.232009	-0.0228282	0.0228282
Yeast extract : Glycerol	W:G	FALSE	e35	DCM	-0.0430791	-0.00423871	0.00423871
Yeast extract : Magnesium sulfate	W:K	FALSE	e35	DCM	0.139419	0.013718	0.013718
Yeast extract : pH	W:S	FALSE	e35	DCM	-0.438875	-0.0431825	0.0431825
Yeast extract : Well volume	W:Q	FALSE	e35	DCM	0.119618	0.0117696	0.0117696
Yeast extract : Well fill volume	W:N	FALSE	e35	DCM	0.201661	0.0198422	0.0198422
Yeast extract source : Glycerol	X:G	FALSE	e35	DCM	0.325074	0.0319852	0.0319852
Yeast extract source : Magnesium sulfate	X:K	FALSE	e35	DCM	-1.77988	-0.175128	0.175128
Yeast extract source : pH	X:S	FALSE	e35	DCM	-0.161194	-0.0158604	0.0158604
Yeast extract source : Well volume	X:Q	FALSE	e35	DCM	0.229672	0.0225982	0.0225982
Yeast extract source : Well fill volume	X:N	FALSE	e35	DCM	-0.330219	-0.0324914	0.0324914
Glycerol : Magnesium sulfate	G:K	FALSE	e35	DCM	0.708511	0.0697129	0.0697129
Glycerol : pH	G:S	FALSE	e35	DCM	0.0554917	0.00546002	0.00546002
Glycerol : Well volume	G:Q	FALSE	e35	DCM	0.207554	0.020422	0.020422
Glycerol : Well fill volume	G:N	FALSE	e35	DCM	-0.141969	-0.0139689	0.0139689
Magnesium sulfate : Well fill volume	K:N	FALSE	e35	DCM	-0.315334	-0.0310268	0.0310268
pH : Well fill volume	S:N	FALSE	e35	DCM	0.112154	0.0110352	0.0110352
Well volume : Well fill volume	Q:N	FALSE	e35	DCM	-0.416168	-0.0409483	0.0409483
Time	U	TRUE	e35	Titer	1.81934	0.342166	0.342166
Temperature	T	TRUE	e35	Titer	-0.0823952	-0.0154962	0.0154962
Yeast extract	W	TRUE	e35	Titer	0.656248	0.123422	0.123422
Yeast extract source	X	TRUE	e35	Titer	0.566323	0.106509	0.106509
Glycerol	G	TRUE	e35	Titer	1.75558	0.330174	0.330174
Magnesium sulfate	K	TRUE	e35	Titer	0.61945	0.116501	0.116501
pH	S	TRUE	e35	Titer	-0.0185838	-0.00349508	0.00349508
Well volume	Q	TRUE	e35	Titer	0.0060131	0.00113089	0.00113089
Well fill volume	N	TRUE	e35	Titer	0.867055	0.163068	0.163068
Time : Temperature	U:T	FALSE	e35	Titer	-0.230789	-0.0434048	0.0434048
Time : Yeast extract	U:W	FALSE	e35	Titer	0.156651	0.0294616	0.0294616
Time : Yeast extract source	U:X	FALSE	e35	Titer	-0.129769	-0.0244058	0.0244058
Time : Glycerol	U:G	FALSE	e35	Titer	0.549428	0.103332	0.103332
Time : Magnesium sulfate	U:K	FALSE	e35	Titer	0.0328261	0.00617365	0.00617365
Time : pH	U:S	FALSE	e35	Titer	-0.297489	-0.0559492	0.0559492
Time : Well volume	U:Q	FALSE	e35	Titer	0.160116	0.0301133	0.0301133
Time : Well fill volume	U:N	FALSE	e35	Titer	-0.0697916	-0.0131258	0.0131258
Temperature : Yeast extract	T:W	FALSE	e35	Titer	0.0636271	0.0119664	0.0119664
Temperature : Yeast extract source	T:X	FALSE	e35	Titer	-0.19329	-0.0363524	0.0363524
Temperature : Glycerol	T:G	FALSE	e35	Titer	-0.22815	-0.0429085	0.0429085
Temperature : Magnesium sulfate	T:K	FALSE	e35	Titer	-0.11301	-0.0212539	0.0212539
Temperature : pH	T:S	FALSE	e35	Titer	0.138149	0.0259819	0.0259819
Temperature : Well volume	T:Q	FALSE	e35	Titer	0.184088	0.0346217	0.0346217
Temperature : Well fill volume	T:N	FALSE	e35	Titer	0.237832	0.0447294	0.0447294
Yeast extract : Yeast extract source	W:X	FALSE	e35	Titer	0.251417	0.0472844	0.0472844
Yeast extract : Glycerol	W:G	FALSE	e35	Titer	-0.193108	-0.0363181	0.0363181
Yeast extract : Magnesium sulfate	W:K	FALSE	e35	Titer	0.0582446	0.0109542	0.0109542
Yeast extract : pH	W:S	FALSE	e35	Titer	-0.0562527	-0.0105795	0.0105795
Yeast extract : Well volume	W:Q	FALSE	e35	Titer	-0.167371	-0.0314776	0.0314776
Yeast extract : Well fill volume	W:N	FALSE	e35	Titer	0.055488	0.0104357	0.0104357
Yeast extract source : Glycerol	X:G	FALSE	e35	Titer	0.316975	0.059614	0.059614
Yeast extract source : Magnesium sulfate	X:K	FALSE	e35	Titer	-0.759271	-0.142797	0.142797
Yeast extract source : pH	X:S	FALSE	e35	Titer	0.165939	0.0312084	0.0312084
Yeast extract source : Well volume	X:Q	FALSE	e35	Titer	-0.0201863	-0.00379646	0.00379646
Yeast extract source : Well fill volume	X:N	FALSE	e35	Titer	-0.187627	-0.0352874	0.0352874
Glycerol : Magnesium sulfate	G:K	FALSE	e35	Titer	0.320298	0.0602389	0.0602389
Glycerol : pH	G:S	FALSE	e35	Titer	0.0697709	0.0131219	0.0131219
Glycerol : Well volume	G:Q	FALSE	e35	Titer	0.236585	0.044495	0.044495
Glycerol : Well fill volume	G:N	FALSE	e35	Titer	0.107435	0.0202054	0.0202054
Magnesium sulfate : Well fill volume	K:N	FALSE	e35	Titer	-0.220263	-0.0414253	0.0414253
pH : Well fill volume	S:N	FALSE	e35	Titer	0.0886553	0.0166735	0.0166735
Well volume : Well fill volume	Q:N	FALSE	e35	Titer	-0.404731	-0.0761184	0.0761184
Time	U	TRUE	e35	Yield	0.20163	0.382509	0.382509
Temperature	T	TRUE	e35	Yield	-0.0154513	-0.0293124	0.0293124
Yeast extract	W	TRUE	e35	Yield	-0.0268273	-0.0508935	0.0508935
Yeast extract source	X	TRUE	e35	Yield	-0.020328	-0.0385639	0.0385639
Glycerol	G	TRUE	e35	Yield	0.0757833	0.143767	0.143767
Magnesium sulfate	K	TRUE	e35	Yield	-0.0196103	-0.0372022	0.0372022
pH	S	TRUE	e35	Yield	0.0307889	0.058409	0.058409
Well volume	Q	TRUE	e35	Yield	-0.0395711	-0.0750696	0.0750696
Well fill volume	N	TRUE	e35	Yield	0.08514	0.161517	0.161517
Time : Temperature	U:T	FALSE	e35	Yield	-0.0202481	-0.0384122	0.0384122
Time : Yeast extract	U:W	FALSE	e35	Yield	-0.0242613	-0.0460256	0.0460256
Time : Yeast extract source	U:X	FALSE	e35	Yield	-0.0302421	-0.0573718	0.0573718
Time : Glycerol	U:G	FALSE	e35	Yield	0.032302	0.0612795	0.0612795
Time : Magnesium sulfate	U:K	FALSE	e35	Yield	-0.0151966	-0.0288291	0.0288291
Time : pH	U:S	FALSE	e35	Yield	-0.0352815	-0.0669318	0.0669318
Time : Well volume	U:Q	FALSE	e35	Yield	0.00241166	0.00457512	0.00457512
Time : Well fill volume	U:N	FALSE	e35	Yield	-0.000698662	-0.00132542	0.00132542
Temperature : Yeast extract	T:W	FALSE	e35	Yield	-0.00397543	-0.00754171	0.00754171
Temperature : Yeast extract source	T:X	FALSE	e35	Yield	-0.00816279	-0.0154855	0.0154855
Temperature : Glycerol	T:G	FALSE	e35	Yield	-0.00445463	-0.00845078	0.00845078
Temperature : Magnesium sulfate	T:K	FALSE	e35	Yield	-0.0242511	-0.0460063	0.0460063
Temperature : pH	T:S	FALSE	e35	Yield	-0.0194402	-0.0368797	0.0368797
Temperature : Well volume	T:Q	FALSE	e35	Yield	0.0347181	0.0658631	0.0658631
Temperature : Well fill volume	T:N	FALSE	e35	Yield	0.020894	0.0396375	0.0396375
Yeast extract : Yeast extract source	W:X	FALSE	e35	Yield	0.0500325	0.0949156	0.0949156
Yeast extract : Glycerol	W:G	FALSE	e35	Yield	-0.0189728	-0.0359928	0.0359928
Yeast extract : Magnesium sulfate	W:K	FALSE	e35	Yield	0.0096359	0.0182801	0.0182801
Yeast extract : pH	W:S	FALSE	e35	Yield	0.0128063	0.0242946	0.0242946
Yeast extract : Well volume	W:Q	FALSE	e35	Yield	-0.0394352	-0.0748118	0.0748118
Yeast extract : Well fill volume	W:N	FALSE	e35	Yield	-0.00969262	-0.0183877	0.0183877
Yeast extract source : Glycerol	X:G	FALSE	e35	Yield	0.00885811	0.0168046	0.0168046
Yeast extract source : Magnesium sulfate	X:K	FALSE	e35	Yield	0.0187206	0.0355145	0.0355145
Yeast extract source : pH	X:S	FALSE	e35	Yield	0.0260626	0.0494428	0.0494428
Yeast extract source : Well volume	X:Q	FALSE	e35	Yield	-0.0132985	-0.0252283	0.0252283
Yeast extract source : Well fill volume	X:N	FALSE	e35	Yield	-0.00839389	-0.0159239	0.0159239
Glycerol : Magnesium sulfate	G:K	FALSE	e35	Yield	-0.00914398	-0.0173469	0.0173469
Glycerol : pH	G:S	FALSE	e35	Yield	0.00403406	0.00765293	0.00765293
Glycerol : Well volume	G:Q	FALSE	e35	Yield	0.0126488	0.0239957	0.0239957
Glycerol : Well fill volume	G:N	FALSE	e35	Yield	0.0240635	0.0456503	0.0456503
Magnesium sulfate : Well fill volume	K:N	FALSE	e35	Yield	-0.0112784	-0.021396	0.021396
pH : Well fill volume	S:N	FALSE	e35	Yield	-0.00464545	-0.0088128	0.0088128
Well volume : Well fill volume	Q:N	FALSE	e35	Yield	-0.0133913	-0.0254043	0.0254043
