# Supplementary material for: A minimum information standard for reproducing bench-scale bacterial cell growth and productivity
Source: Commun Biol. 2018 Dec 6;1:219. doi: 10.1038/s42003-018-0220-6 (PMC6283831; doi:10.1038/s42003-018-0220-6)
Supplement: Supplementary file 5 — Supplementary Data 4 [file 42003_2018_220_MOESM5_ESM.xlsx]

## Sheet: S4a
Well	OD700	Dilution	Exp_number	Plate
A1		25	e26	1
A2		25	e26	1
A3		25	e26	1
A4		25	e26	1
A5		25	e26	1
A6		25	e26	1
A7		25	e26	1
A8		25	e26	1
A9		25	e26	1
A10		25	e26	1
A11		25	e26	1
A12		25	e26	1
B1		25	e26	1
B2		25	e26	1
B3	0.256	25	e26	1
B4	0.3052	25	e26	1
B5	0.349	25	e26	1
B6	0.3191	25	e26	1
B7	0.3192	25	e26	1
B8	0.3048	25	e26	1
B9	0.2661	25	e26	1
B10	0.1478	25	e26	1
B11		25	e26	1
B12		25	e26	1
C1		25	e26	1
C2		25	e26	1
C3	0.3319	25	e26	1
C4	0.3441	25	e26	1
C5	0.3105	25	e26	1
C6	0.3401	25	e26	1
C7	0.267	25	e26	1
C8	0.3023	25	e26	1
C9	0.2792	25	e26	1
C10	0.3582	25	e26	1
C11		25	e26	1
C12		25	e26	1
D1		25	e26	1
D2		25	e26	1
D3	0.321	25	e26	1
D4	0.2731	25	e26	1
D5	0.3178	25	e26	1
D6	0.3128	25	e26	1
D7	0.3323	25	e26	1
D8	0.3173	25	e26	1
D9	0.3119	25	e26	1
D10	0.3083	25	e26	1
D11		25	e26	1
D12		25	e26	1
E1		25	e26	1
E2		25	e26	1
E3	0.3104	25	e26	1
E4	0.2817	25	e26	1
E5	0.4026	25	e26	1
E6	0.1614	25	e26	1
E7	0.2862	25	e26	1
E8	0.176	25	e26	1
E9	0.2809	25	e26	1
E10	0.3941	25	e26	1
E11		25	e26	1
E12		25	e26	1
F1		25	e26	1
F2		25	e26	1
F3	0.3264	25	e26	1
F4	0.2869	25	e26	1
F5	0.2152	25	e26	1
F6	0.2991	25	e26	1
F7	0.0363	25	e26	1
F8	0.0362	25	e26	1
F9	0.0371	25	e26	1
F10	0.0372	25	e26	1
F11		25	e26	1
F12		25	e26	1
G1		25	e26	1
G2		25	e26	1
G3		25	e26	1
G4		25	e26	1
G5		25	e26	1
G6		25	e26	1
G7		25	e26	1
G8		25	e26	1
G9		25	e26	1
G10		25	e26	1
G11		25	e26	1
G12		25	e26	1
H1		25	e26	1
H2		25	e26	1
H3		25	e26	1
H4		25	e26	1
H5		25	e26	1
H6		25	e26	1
H7		25	e26	1
H8		25	e26	1
H9		25	e26	1
H10		25	e26	1
H11		25	e26	1
H12		25	e26	1
A1		25	e27	1
A2		25	e27	1
A3		25	e27	1
A4		25	e27	1
A5		25	e27	1
A6		25	e27	1
A7		25	e27	1
A8		25	e27	1
A9		25	e27	1
A10		25	e27	1
A11		25	e27	1
A12		25	e27	1
B1		25	e27	1
B2	0.2004	25	e27	1
B3	0.3187	25	e27	1
B4	0.1442	25	e27	1
B5	0.2062	25	e27	1
B6	0.2666	25	e27	1
B7	0.2567	25	e27	1
B8	0.3391	25	e27	1
B9	0.2673	25	e27	1
B10		25	e27	1
B11		25	e27	1
B12		25	e27	1
C1		25	e27	1
C2	0.2522	25	e27	1
C3	0.3174	25	e27	1
C4	0.2167	25	e27	1
C5	0.2876	25	e27	1
C6	0.2267	25	e27	1
C7	0.3938	25	e27	1
C8	0.3626	25	e27	1
C9	0.3078	25	e27	1
C10		25	e27	1
C11		25	e27	1
C12		25	e27	1
D1		25	e27	1
D2	0.0372	25	e27	1
D3	0.2394	25	e27	1
D4	0.3009	25	e27	1
D5	0.2969	25	e27	1
D6	0.1783	25	e27	1
D7	0.2111	25	e27	1
D8	0.1635	25	e27	1
D9	0.3335	25	e27	1
D10		25	e27	1
D11		25	e27	1
D12		25	e27	1
E1		25	e27	1
E2	0.0411	25	e27	1
E3	0.282	25	e27	1
E4	0.2274	25	e27	1
E5	0.2859	25	e27	1
E6	0.0396	25	e27	1
E7	0.0421	25	e27	1
E8	0.2543	25	e27	1
E9	0.2605	25	e27	1
E10		25	e27	1
E11		25	e27	1
E12		25	e27	1
F1		25	e27	1
F2	0.3527	25	e27	1
F3	0.2702	25	e27	1
F4	0.2874	25	e27	1
F5	0.3176	25	e27	1
F6	0.3222	25	e27	1
F7	0.2588	25	e27	1
F8	0.2326	25	e27	1
F9	0.3794	25	e27	1
F10		25	e27	1
F11		25	e27	1
F12		25	e27	1
G1		25	e27	1
G2		25	e27	1
G3		25	e27	1
G4		25	e27	1
G5		25	e27	1
G6		25	e27	1
G7		25	e27	1
G8		25	e27	1
G9		25	e27	1
G10		25	e27	1
G11		25	e27	1
G12		25	e27	1
H1		25	e27	1
H2		25	e27	1
H3		25	e27	1
H4		25	e27	1
H5		25	e27	1
H6		25	e27	1
H7		25	e27	1
H8		25	e27	1
H9		25	e27	1
H10		25	e27	1
H11		25	e27	1
H12		25	e27	1
A1		25	e28	1
A2		25	e28	1
A3		25	e28	1
A4		25	e28	1
A5		25	e28	1
A6		25	e28	1
A7		25	e28	1
A8		25	e28	1
A9		25	e28	1
A10		25	e28	1
A11		25	e28	1
A12		25	e28	1
B1		25	e28	1
B2	0.0371	25	e28	1
B3	0.295	25	e28	1
B4	0.3606	25	e28	1
B5	0.0378	25	e28	1
B6	0.3278	25	e28	1
B7		25	e28	1
B8		25	e28	1
B9		25	e28	1
B10		25	e28	1
B11		25	e28	1
B12		25	e28	1
C1		25	e28	1
C2	0.3031	25	e28	1
C3	0.3422	25	e28	1
C4	0.3561	25	e28	1
C5	0.2914	25	e28	1
C6	0.3001	25	e28	1
C7		25	e28	1
C8		25	e28	1
C9		25	e28	1
C10		25	e28	1
C11		25	e28	1
C12		25	e28	1
D1		25	e28	1
D2	0.3345	25	e28	1
D3	0.3101	25	e28	1
D4	0.0374	25	e28	1
D5	0.3119	25	e28	1
D6	0.2677	25	e28	1
D7		25	e28	1
D8		25	e28	1
D9		25	e28	1
D10		25	e28	1
D11		25	e28	1
D12		25	e28	1
E1		25	e28	1
E2	0.3433	25	e28	1
E3	0.3504	25	e28	1
E4	0.0429	25	e28	1
E5	0.354	25	e28	1
E6	0.2941	25	e28	1
E7		25	e28	1
E8		25	e28	1
E9		25	e28	1
E10		25	e28	1
E11		25	e28	1
E12		25	e28	1
F1		25	e28	1
F2		25	e28	1
F3		25	e28	1
F4		25	e28	1
F5		25	e28	1
F6		25	e28	1
F7		25	e28	1
F8		25	e28	1
F9		25	e28	1
F10		25	e28	1
F11		25	e28	1
F12		25	e28	1
G1		25	e28	1
G2		25	e28	1
G3		25	e28	1
G4		25	e28	1
G5		25	e28	1
G6		25	e28	1
G7		25	e28	1
G8		25	e28	1
G9		25	e28	1
G10		25	e28	1
G11		25	e28	1
G12		25	e28	1
H1		25	e28	1
H2		25	e28	1
H3		25	e28	1
H4		25	e28	1
H5		25	e28	1
H6		25	e28	1
H7		25	e28	1
H8		25	e28	1
H9		25	e28	1
H10		25	e28	1
H11		25	e28	1
H12		25	e28	1
A1		25	e28	2
A2		25	e28	2
A3		25	e28	2
A4		25	e28	2
A5		25	e28	2
A6		25	e28	2
A7		25	e28	2
A8		25	e28	2
A9		25	e28	2
A10		25	e28	2
A11		25	e28	2
A12		25	e28	2
B1		25	e28	2
B2	0.3356	25	e28	2
B3	0.3354	25	e28	2
B4	0.0362	25	e28	2
B5	0.0373	25	e28	2
B6		25	e28	2
B7		25	e28	2
B8		25	e28	2
B9		25	e28	2
B10		25	e28	2
B11		25	e28	2
B12		25	e28	2
C1		25	e28	2
C2	0.039	25	e28	2
C3	0.3283	25	e28	2
C4	0.3519	25	e28	2
C5	0.0398	25	e28	2
C6		25	e28	2
C7		25	e28	2
C8		25	e28	2
C9		25	e28	2
C10		25	e28	2
C11		25	e28	2
C12		25	e28	2
D1		25	e28	2
D2		25	e28	2
D3		25	e28	2
D4		25	e28	2
D5		25	e28	2
D6		25	e28	2
D7		25	e28	2
D8		25	e28	2
D9		25	e28	2
D10		25	e28	2
D11		25	e28	2
D12		25	e28	2
E1		25	e28	2
E2		25	e28	2
E3		25	e28	2
E4		25	e28	2
E5		25	e28	2
E6		25	e28	2
E7		25	e28	2
E8		25	e28	2
E9		25	e28	2
E10		25	e28	2
E11		25	e28	2
E12		25	e28	2
F1		25	e28	2
F2		25	e28	2
F3		25	e28	2
F4		25	e28	2
F5		25	e28	2
F6		25	e28	2
F7		25	e28	2
F8		25	e28	2
F9		25	e28	2
F10		25	e28	2
F11		25	e28	2
F12		25	e28	2
G1		25	e28	2
G2		25	e28	2
G3		25	e28	2
G4		25	e28	2
G5		25	e28	2
G6		25	e28	2
G7		25	e28	2
G8		25	e28	2
G9		25	e28	2
G10		25	e28	2
G11		25	e28	2
G12		25	e28	2
H1		25	e28	2
H2		25	e28	2
H3		25	e28	2
H4		25	e28	2
H5		25	e28	2
H6		25	e28	2
H7		25	e28	2
H8		25	e28	2
H9		25	e28	2
H10		25	e28	2
H11		25	e28	2
H12		25	e28	2
A1		25	e29	1
A2		25	e29	1
A3		25	e29	1
A4		25	e29	1
A5		25	e29	1
A6		25	e29	1
A7		25	e29	1
A8		25	e29	1
A9		25	e29	1
A10		25	e29	1
A11		25	e29	1
A12		25	e29	1
B1		25	e29	1
B2	0.3474	25	e29	1
B3	0.0359	25	e29	1
B4	0.2708	25	e29	1
B5	0.2642	25	e29	1
B6	0.3623	25	e29	1
B7	0.2111	25	e29	1
B8	0.2784	25	e29	1
B9	0.2578	25	e29	1
B10	0.0363	25	e29	1
B11	0.302	25	e29	1
B12		25	e29	1
C1		25	e29	1
C2	0.3896	25	e29	1
C3	0.2596	25	e29	1
C4	0.235	25	e29	1
C5	0.3811	25	e29	1
C6	0.3135	25	e29	1
C7	0.2458	25	e29	1
C8	0.4158	25	e29	1
C9	0.3004	25	e29	1
C10	0.2963	25	e29	1
C11	0.3169	25	e29	1
C12		25	e29	1
D1		25	e29	1
D2	0.3594	25	e29	1
D3	0.3447	25	e29	1
D4	0.2096	25	e29	1
D5	0.384	25	e29	1
D6	0.3263	25	e29	1
D7	0.2395	25	e29	1
D8	0.4151	25	e29	1
D9	0.3135	25	e29	1
D10	0.0368	25	e29	1
D11	0.2568	25	e29	1
D12		25	e29	1
E1		25	e29	1
E2	0.3076	25	e29	1
E3	0.2511	25	e29	1
E4	0.3172	25	e29	1
E5	0.2218	25	e29	1
E6	0.3491	25	e29	1
E7	0.3761	25	e29	1
E8	0.3248	25	e29	1
E9	0.3033	25	e29	1
E10	0.3516	25	e29	1
E11	0.1521	25	e29	1
E12		25	e29	1
F1		25	e29	1
F2	0.2038	25	e29	1
F3	0.2421	25	e29	1
F4	0.339	25	e29	1
F5	0.3344	25	e29	1
F6	0.3023	25	e29	1
F7	0.2768	25	e29	1
F8	0.387	25	e29	1
F9	0.3289	25	e29	1
F10	0.0368	25	e29	1
F11	0.3163	25	e29	1
F12		25	e29	1
G1		25	e29	1
G2	0.384	25	e29	1
G3	0.3385	25	e29	1
G4	0.258	25	e29	1
G5	0.256	25	e29	1
G6	0.1632	25	e29	1
G7	0.0398	25	e29	1
G8	0.3008	25	e29	1
G9	0.2608	25	e29	1
G10	0.3756	25	e29	1
G11	0.284	25	e29	1
G12		25	e29	1
H1		25	e29	1
H2		25	e29	1
H3		25	e29	1
H4		25	e29	1
H5		25	e29	1
H6		25	e29	1
H7		25	e29	1
H8		25	e29	1
H9		25	e29	1
H10		25	e29	1
H11		25	e29	1
H12		25	e29	1
A1		25	e29	2
A2		25	e29	2
A3		25	e29	2
A4		25	e29	2
A5		25	e29	2
A6		25	e29	2
A7		25	e29	2
A8		25	e29	2
A9		25	e29	2
A10		25	e29	2
A11		25	e29	2
A12		25	e29	2
B1		25	e29	2
B2	0.2456	25	e29	2
B3	0.2714	25	e29	2
B4	0.1823	25	e29	2
B5	0.3376	25	e29	2
B6	0.2908	25	e29	2
B7	0.3566	25	e29	2
B8	0.3106	25	e29	2
B9	0.2858	25	e29	2
B10	0.287	25	e29	2
B11	0.2867	25	e29	2
B12		25	e29	2
C1		25	e29	2
C2	0.3084	25	e29	2
C3	0.3066	25	e29	2
C4	0.0409	25	e29	2
C5	0.2378	25	e29	2
C6	0.1475	25	e29	2
C7	0.3362	25	e29	2
C8	0.3197	25	e29	2
C9	0.4143	25	e29	2
C10	0.2904	25	e29	2
C11	0.4044	25	e29	2
C12		25	e29	2
D1		25	e29	2
D2	0.278	25	e29	2
D3	0.1887	25	e29	2
D4	0.0372	25	e29	2
D5	0.3895	25	e29	2
D6	0.1912	25	e29	2
D7	0.2376	25	e29	2
D8	0.3429	25	e29	2
D9	0.2757	25	e29	2
D10	0.3353	25	e29	2
D11	0.347	25	e29	2
D12		25	e29	2
E1		25	e29	2
E2	0.3754	25	e29	2
E3	0.3559	25	e29	2
E4	0.4177	25	e29	2
E5	0.3287	25	e29	2
E6	0.3017	25	e29	2
E7	0.3041	25	e29	2
E8	0.3048	25	e29	2
E9	0.0418	25	e29	2
E10	0.3301	25	e29	2
E11	0.3618	25	e29	2
E12		25	e29	2
F1		25	e29	2
F2	0.3791	25	e29	2
F3	0.2823	25	e29	2
F4	0.298	25	e29	2
F5	0.2863	25	e29	2
F6	0.3474	25	e29	2
F7	0.3279	25	e29	2
F8	0.2913	25	e29	2
F9	0.3717	25	e29	2
F10	0.2759	25	e29	2
F11	0.3303	25	e29	2
F12		25	e29	2
G1		25	e29	2
G2	0.321	25	e29	2
G3	0.2492	25	e29	2
G4	0.0399	25	e29	2
G5	0.3345	25	e29	2
G6	0.0382	25	e29	2
G7	0.0396	25	e29	2
G8	0.3111	25	e29	2
G9	0.0403	25	e29	2
G10	0.224	25	e29	2
G11	0.2978	25	e29	2
G12		25	e29	2
H1		25	e29	2
H2		25	e29	2
H3		25	e29	2
H4		25	e29	2
H5		25	e29	2
H6		25	e29	2
H7		25	e29	2
H8		25	e29	2
H9		25	e29	2
H10		25	e29	2
H11		25	e29	2
H12		25	e29	2
A1		25	e28	3
A2		25	e28	3
A3		25	e28	3
A4		25	e28	3
A5		25	e28	3
A6		25	e28	3
A7		25	e28	3
A8		25	e28	3
A9		25	e28	3
A10		25	e28	3
A11		25	e28	3
A12		25	e28	3
B1		25	e28	3
B2	0.3209	25	e28	3
B3	0.036	25	e28	3
B4	0.3459	25	e28	3
B5	0.3409	25	e28	3
B6	0.2873	25	e28	3
B7		25	e28	3
B8		25	e28	3
B9		25	e28	3
B10		25	e28	3
B11		25	e28	3
B12		25	e28	3
C1		25	e28	3
C2	0.3156	25	e28	3
C3	0.3306	25	e28	3
C4	0.3051	25	e28	3
C5	0.3209	25	e28	3
C6	0.3291	25	e28	3
C7		25	e28	3
C8		25	e28	3
C9		25	e28	3
C10		25	e28	3
C11		25	e28	3
C12		25	e28	3
D1		25	e28	3
D2	0.3054	25	e28	3
D3	0.3119	25	e28	3
D4	0.3395	25	e28	3
D5	0.3039	25	e28	3
D6	0.0369	25	e28	3
D7		25	e28	3
D8		25	e28	3
D9		25	e28	3
D10		25	e28	3
D11		25	e28	3
D12		25	e28	3
E1		25	e28	3
E2	0.0393	25	e28	3
E3	0.0385	25	e28	3
E4	0.3023	25	e28	3
E5	0.2889	25	e28	3
E6	0.3273	25	e28	3
E7		25	e28	3
E8		25	e28	3
E9		25	e28	3
E10		25	e28	3
E11		25	e28	3
E12		25	e28	3
F1		25	e28	3
F2		25	e28	3
F3		25	e28	3
F4		25	e28	3
F5		25	e28	3
F6		25	e28	3
F7		25	e28	3
F8		25	e28	3
F9		25	e28	3
F10		25	e28	3
F11		25	e28	3
F12		25	e28	3
G1		25	e28	3
G2		25	e28	3
G3		25	e28	3
G4		25	e28	3
G5		25	e28	3
G6		25	e28	3
G7		25	e28	3
G8		25	e28	3
G9		25	e28	3
G10		25	e28	3
G11		25	e28	3
G12		25	e28	3
H1		25	e28	3
H2		25	e28	3
H3		25	e28	3
H4		25	e28	3
H5		25	e28	3
H6		25	e28	3
H7		25	e28	3
H8		25	e28	3
H9		25	e28	3
H10		25	e28	3
H11		25	e28	3
H12		25	e28	3
A1		25	e31	1
A2		25	e31	1
A3		25	e31	1
A4		25	e31	1
A5		25	e31	1
A6		25	e31	1
A7		25	e31	1
A8		25	e31	1
A9		25	e31	1
A10		25	e31	1
A11		25	e31	1
A12		25	e31	1
B1		25	e31	1
B2	0.3314	25	e31	1
B3	0.2686	25	e31	1
B4	0.3522	25	e31	1
B5	0.321	25	e31	1
B6	0.0374	25	e31	1
B7		25	e31	1
B8		25	e31	1
B9		25	e31	1
B10		25	e31	1
B11		25	e31	1
B12		25	e31	1
C1		25	e31	1
C2	0.2615	25	e31	1
C3	0.2906	25	e31	1
C4	0.3339	25	e31	1
C5	0.3642	25	e31	1
C6	0.3347	25	e31	1
C7		25	e31	1
C8		25	e31	1
C9		25	e31	1
C10		25	e31	1
C11		25	e31	1
C12		25	e31	1
D1		25	e31	1
D2	0.3151	25	e31	1
D3	0.3309	25	e31	1
D4	0.2961	25	e31	1
D5	0.0362	25	e31	1
D6	0.3324	25	e31	1
D7		25	e31	1
D8		25	e31	1
D9		25	e31	1
D10		25	e31	1
D11		25	e31	1
D12		25	e31	1
E1		25	e31	1
E2	0.3209	25	e31	1
E3	0.0406	25	e31	1
E4	0.3559	25	e31	1
E5	0.2383	25	e31	1
E6	0.0411	25	e31	1
E7		25	e31	1
E8		25	e31	1
E9		25	e31	1
E10		25	e31	1
E11		25	e31	1
E12		25	e31	1
F1		25	e31	1
F2		25	e31	1
F3		25	e31	1
F4		25	e31	1
F5		25	e31	1
F6		25	e31	1
F7		25	e31	1
F8		25	e31	1
F9		25	e31	1
F10		25	e31	1
F11		25	e31	1
F12		25	e31	1
G1		25	e31	1
G2		25	e31	1
G3		25	e31	1
G4		25	e31	1
G5		25	e31	1
G6		25	e31	1
G7		25	e31	1
G8		25	e31	1
G9		25	e31	1
G10		25	e31	1
G11		25	e31	1
G12		25	e31	1
H1		25	e31	1
H2		25	e31	1
H3		25	e31	1
H4		25	e31	1
H5		25	e31	1
H6		25	e31	1
H7		25	e31	1
H8		25	e31	1
H9		25	e31	1
H10		25	e31	1
H11		25	e31	1
H12		25	e31	1
A1		25	e30	1
A2		25	e30	1
A3		25	e30	1
A4		25	e30	1
A5		25	e30	1
A6		25	e30	1
A7		25	e30	1
A8		25	e30	1
A9		25	e30	1
A10		25	e30	1
A11		25	e30	1
A12		25	e30	1
B1		25	e30	1
B2	0.3552	25	e30	1
B3	0.3268	25	e30	1
B4	0.427	25	e30	1
B5	0.1905	25	e30	1
B6	0.3612	25	e30	1
B7	0.3265	25	e30	1
B8	0.2791	25	e30	1
B9	0.3737	25	e30	1
B10		25	e30	1
B11		25	e30	1
B12		25	e30	1
C1		25	e30	1
C2	0.2925	25	e30	1
C3	0.3585	25	e30	1
C4	0.3983	25	e30	1
C5	0.316	25	e30	1
C6	0.2769	25	e30	1
C7	0.3555	25	e30	1
C8	0.2484	25	e30	1
C9	0.3083	25	e30	1
C10		25	e30	1
C11		25	e30	1
C12		25	e30	1
D1		25	e30	1
D2	0.3905	25	e30	1
D3	0.3592	25	e30	1
D4	0.3065	25	e30	1
D5	0.2753	25	e30	1
D6	0.3273	25	e30	1
D7	0.3566	25	e30	1
D8	0.2301	25	e30	1
D9	0.2374	25	e30	1
D10		25	e30	1
D11		25	e30	1
D12		25	e30	1
E1		25	e30	1
E2	0.443	25	e30	1
E3	0.282	25	e30	1
E4	0.2137	25	e30	1
E5	0.2753	25	e30	1
E6	0.3736	25	e30	1
E7	0.2862	25	e30	1
E8	0.3478	25	e30	1
E9	0.3712	25	e30	1
E10		25	e30	1
E11		25	e30	1
E12		25	e30	1
F1		25	e30	1
F2	0.0363	25	e30	1
F3	0.0367	25	e30	1
F4	0.0365	25	e30	1
F5	0.0359	25	e30	1
F6	0.0364	25	e30	1
F7	0.0358	25	e30	1
F8	0.0366	25	e30	1
F9	0.0363	25	e30	1
F10		25	e30	1
F11		25	e30	1
F12		25	e30	1
G1		25	e30	1
G2		25	e30	1
G3		25	e30	1
G4		25	e30	1
G5		25	e30	1
G6		25	e30	1
G7		25	e30	1
G8		25	e30	1
G9		25	e30	1
G10		25	e30	1
G11		25	e30	1
G12		25	e30	1
H1		25	e30	1
H2		25	e30	1
H3		25	e30	1
H4		25	e30	1
H5		25	e30	1
H6		25	e30	1
H7		25	e30	1
H8		25	e30	1
H9		25	e30	1
H10		25	e30	1
H11		25	e30	1
H12		25	e30	1
A1		25	e32	1
A2		25	e32	1
A3		25	e32	1
A4		25	e32	1
A5		25	e32	1
A6		25	e32	1
A7		25	e32	1
A8		25	e32	1
A9		25	e32	1
A10		25	e32	1
A11		25	e32	1
A12		25	e32	1
B1		25	e32	1
B2	0.3173	25	e32	1
B3	0.0366	25	e32	1
B4	0.3232	25	e32	1
B5	0.0367	25	e32	1
B6		25	e32	1
B7		25	e32	1
B8		25	e32	1
B9		25	e32	1
B10		25	e32	1
B11		25	e32	1
B12		25	e32	1
C1		25	e32	1
C2	0.0406	25	e32	1
C3	0.3122	25	e32	1
C4	0.3204	25	e32	1
C5	0.04	25	e32	1
C6		25	e32	1
C7		25	e32	1
C8		25	e32	1
C9		25	e32	1
C10		25	e32	1
C11		25	e32	1
C12		25	e32	1
D1		25	e32	1
D2		25	e32	1
D3		25	e32	1
D4		25	e32	1
D5		25	e32	1
D6		25	e32	1
D7		25	e32	1
D8		25	e32	1
D9		25	e32	1
D10		25	e32	1
D11		25	e32	1
D12		25	e32	1
E1		25	e32	1
E2		25	e32	1
E3		25	e32	1
E4		25	e32	1
E5		25	e32	1
E6		25	e32	1
E7		25	e32	1
E8		25	e32	1
E9		25	e32	1
E10		25	e32	1
E11		25	e32	1
E12		25	e32	1
F1		25	e32	1
F2		25	e32	1
F3		25	e32	1
F4		25	e32	1
F5		25	e32	1
F6		25	e32	1
F7		25	e32	1
F8		25	e32	1
F9		25	e32	1
F10		25	e32	1
F11		25	e32	1
F12		25	e32	1
G1		25	e32	1
G2		25	e32	1
G3		25	e32	1
G4		25	e32	1
G5		25	e32	1
G6		25	e32	1
G7		25	e32	1
G8		25	e32	1
G9		25	e32	1
G10		25	e32	1
G11		25	e32	1
G12		25	e32	1
H1		25	e32	1
H2		25	e32	1
H3		25	e32	1
H4		25	e32	1
H5		25	e32	1
H6		25	e32	1
H7		25	e32	1
H8		25	e32	1
H9		25	e32	1
H10		25	e32	1
H11		25	e32	1
H12		25	e32	1
A1		25	e30	2
A2		25	e30	2
A3		25	e30	2
A4		25	e30	2
A5		25	e30	2
A6		25	e30	2
A7		25	e30	2
A8		25	e30	2
A9		25	e30	2
A10		25	e30	2
A11		25	e30	2
A12		25	e30	2
B1		25	e30	2
B2	0.2743	25	e30	2
B3	0.3059	25	e30	2
B4	0.217	25	e30	2
B5	0.3517	25	e30	2
B6	0.4175	25	e30	2
B7	0.384	25	e30	2
B8	0.398	25	e30	2
B9	0.2277	25	e30	2
B10		25	e30	2
B11		25	e30	2
B12		25	e30	2
C1		25	e30	2
C2	0.3579	25	e30	2
C3	0.3395	25	e30	2
C4	0.3229	25	e30	2
C5	0.439	25	e30	2
C6	0.2576	25	e30	2
C7	0.4104	25	e30	2
C8	0.3691	25	e30	2
C9	0.456	25	e30	2
C10		25	e30	2
C11		25	e30	2
C12		25	e30	2
D1		25	e30	2
D2	0.3016	25	e30	2
D3	0.2784	25	e30	2
D4	0.3395	25	e30	2
D5	0.3328	25	e30	2
D6	0.3217	25	e30	2
D7	0.3218	25	e30	2
D8	0.2547	25	e30	2
D9	0.2583	25	e30	2
D10		25	e30	2
D11		25	e30	2
D12		25	e30	2
E1		25	e30	2
E2	0.3101	25	e30	2
E3	0.3507	25	e30	2
E4	0.3127	25	e30	2
E5	0.2663	25	e30	2
E6	0.2905	25	e30	2
E7	0.3226	25	e30	2
E8	0.331	25	e30	2
E9	0.2777	25	e30	2
E10		25	e30	2
E11		25	e30	2
E12		25	e30	2
F1		25	e30	2
F2	0.2838	25	e30	2
F3	0.254	25	e30	2
F4	0.2944	25	e30	2
F5	0.3908	25	e30	2
F6	0.0377	25	e30	2
F7	0.0375	25	e30	2
F8	0.0366	25	e30	2
F9	0.0365	25	e30	2
F10		25	e30	2
F11		25	e30	2
F12		25	e30	2
G1		25	e30	2
G2		25	e30	2
G3		25	e30	2
G4		25	e30	2
G5		25	e30	2
G6		25	e30	2
G7		25	e30	2
G8		25	e30	2
G9		25	e30	2
G10		25	e30	2
G11		25	e30	2
G12		25	e30	2
H1		25	e30	2
H2		25	e30	2
H3		25	e30	2
H4		25	e30	2
H5		25	e30	2
H6		25	e30	2
H7		25	e30	2
H8		25	e30	2
H9		25	e30	2
H10		25	e30	2
H11		25	e30	2
H12		25	e30	2
A1		25	e34	1
A2		25	e34	1
A3		25	e34	1
A4		25	e34	1
A5		25	e34	1
A6		25	e34	1
A7		25	e34	1
A8		25	e34	1
A9		25	e34	1
A10		25	e34	1
A11		25	e34	1
A12		25	e34	1
B1		25	e34	1
B2		25	e34	1
B3	0.2896	25	e34	1
B4	0.2456	25	e34	1
B5	0.2109	25	e34	1
B6	0.2855	25	e34	1
B7	0.3	25	e34	1
B8	0.3238	25	e34	1
B9	0.2636	25	e34	1
B10	0.2865	25	e34	1
B11		25	e34	1
B12		25	e34	1
C1		25	e34	1
C2		25	e34	1
C3	0.3337	25	e34	1
C4	0.3116	25	e34	1
C5	0.3222	25	e34	1
C6	0.3591	25	e34	1
C7	0.2287	25	e34	1
C8	0.3532	25	e34	1
C9	0.3082	25	e34	1
C10	0.3091	25	e34	1
C11		25	e34	1
C12		25	e34	1
D1		25	e34	1
D2		25	e34	1
D3	0.3047	25	e34	1
D4	0.3272	25	e34	1
D5	0.3378	25	e34	1
D6	0.3225	25	e34	1
D7	0.3101	25	e34	1
D8	0.2953	25	e34	1
D9	0.2853	25	e34	1
D10	0.1978	25	e34	1
D11		25	e34	1
D12		25	e34	1
E1		25	e34	1
E2		25	e34	1
E3	0.3201	25	e34	1
E4	0.3241	25	e34	1
E5	0.3295	25	e34	1
E6	0.3009	25	e34	1
E7	0.2798	25	e34	1
E8	0.2204	25	e34	1
E9	0.2958	25	e34	1
E10	0.3048	25	e34	1
E11		25	e34	1
E12		25	e34	1
F1		25	e34	1
F2		25	e34	1
F3	0.312	25	e34	1
F4	0.3207	25	e34	1
F5	0.3035	25	e34	1
F6	0.2716	25	e34	1
F7	0.0363	25	e34	1
F8	0.0362	25	e34	1
F9	0.0364	25	e34	1
F10	0.0354	25	e34	1
F11		25	e34	1
F12		25	e34	1
G1		25	e34	1
G2		25	e34	1
G3		25	e34	1
G4		25	e34	1
G5		25	e34	1
G6		25	e34	1
G7		25	e34	1
G8		25	e34	1
G9		25	e34	1
G10		25	e34	1
G11		25	e34	1
G12		25	e34	1
H1		25	e34	1
H2		25	e34	1
H3		25	e34	1
H4		25	e34	1
H5		25	e34	1
H6		25	e34	1
H7		25	e34	1
H8		25	e34	1
H9		25	e34	1
H10		25	e34	1
H11		25	e34	1
H12		25	e34	1
A1		25	e37	1
A2		25	e37	1
A3		25	e37	1
A4		25	e37	1
A5		25	e37	1
A6		25	e37	1
A7		25	e37	1
A8		25	e37	1
A9		25	e37	1
A10		25	e37	1
A11		25	e37	1
A12		25	e37	1
B1		25	e37	1
B2	0.2181	25	e37	1
B3	0.2695	25	e37	1
B4	0.2016	25	e37	1
B5	0.2703	25	e37	1
B6	0.274	25	e37	1
B7	0.2875	25	e37	1
B8	0.2851	25	e37	1
B9	0.1815	25	e37	1
B10		25	e37	1
B11		25	e37	1
B12		25	e37	1
C1		25	e37	1
C2	0.256	25	e37	1
C3	0.1946	25	e37	1
C4	0.2071	25	e37	1
C5	0.3171	25	e37	1
C6	0.2811	25	e37	1
C7	0.2965	25	e37	1
C8	0.3068	25	e37	1
C9	0.0415	25	e37	1
C10		25	e37	1
C11		25	e37	1
C12		25	e37	1
D1		25	e37	1
D2	0.3038	25	e37	1
D3	0.2924	25	e37	1
D4	0.2536	25	e37	1
D5	0.1661	25	e37	1
D6	0.2648	25	e37	1
D7	0.2751	25	e37	1
D8	0.2009	25	e37	1
D9	0.2672	25	e37	1
D10		25	e37	1
D11		25	e37	1
D12		25	e37	1
E1		25	e37	1
E2	0.2607	25	e37	1
E3	0.301	25	e37	1
E4	0.1832	25	e37	1
E5	0.2647	25	e37	1
E6	0.3223	25	e37	1
E7	0.2393	25	e37	1
E8	0.2383	25	e37	1
E9	0.2681	25	e37	1
E10		25	e37	1
E11		25	e37	1
E12		25	e37	1
F1		25	e37	1
F2	0.2321	25	e37	1
F3	0.3018	25	e37	1
F4	0.2962	25	e37	1
F5	0.3008	25	e37	1
F6	0.199	25	e37	1
F7	0.2845	25	e37	1
F8	0.0361	25	e37	1
F9	0.3084	25	e37	1
F10		25	e37	1
F11		25	e37	1
F12		25	e37	1
G1		25	e37	1
G2		25	e37	1
G3		25	e37	1
G4		25	e37	1
G5		25	e37	1
G6		25	e37	1
G7		25	e37	1
G8		25	e37	1
G9		25	e37	1
G10		25	e37	1
G11		25	e37	1
G12		25	e37	1
H1		25	e37	1
H2		25	e37	1
H3		25	e37	1
H4		25	e37	1
H5		25	e37	1
H6		25	e37	1
H7		25	e37	1
H8		25	e37	1
H9		25	e37	1
H10		25	e37	1
H11		25	e37	1
H12		25	e37	1
A1		25	e33	1
A2		25	e33	1
A3		25	e33	1
A4		25	e33	1
A5		25	e33	1
A6		25	e33	1
A7		25	e33	1
A8		25	e33	1
A9		25	e33	1
A10		25	e33	1
A11		25	e33	1
A12		25	e33	1
B1		25	e33	1
B2	0.3429	25	e33	1
B3	0.315	25	e33	1
B4	0.3318	25	e33	1
B5	0.3172	25	e33	1
B6	0.0361	25	e33	1
B7		25	e33	1
B8		25	e33	1
B9		25	e33	1
B10		25	e33	1
B11		25	e33	1
B12		25	e33	1
C1		25	e33	1
C2	0.3494	25	e33	1
C3	0.3344	25	e33	1
C4	0.3172	25	e33	1
C5	0.3143	25	e33	1
C6	0.3415	25	e33	1
C7		25	e33	1
C8		25	e33	1
C9		25	e33	1
C10		25	e33	1
C11		25	e33	1
C12		25	e33	1
D1		25	e33	1
D2	0.3189	25	e33	1
D3	0.3543	25	e33	1
D4	0.3455	25	e33	1
D5	0.0404	25	e33	1
D6	0.3463	25	e33	1
D7		25	e33	1
D8		25	e33	1
D9		25	e33	1
D10		25	e33	1
D11		25	e33	1
D12		25	e33	1
E1		25	e33	1
E2	0.0388	25	e33	1
E3	0.0405	25	e33	1
E4	0.3396	25	e33	1
E5	0.3211	25	e33	1
E6	0.3097	25	e33	1
E7		25	e33	1
E8		25	e33	1
E9		25	e33	1
E10		25	e33	1
E11		25	e33	1
E12		25	e33	1
F1		25	e33	1
F2		25	e33	1
F3		25	e33	1
F4		25	e33	1
F5		25	e33	1
F6		25	e33	1
F7		25	e33	1
F8		25	e33	1
F9		25	e33	1
F10		25	e33	1
F11		25	e33	1
F12		25	e33	1
G1		25	e33	1
G2		25	e33	1
G3		25	e33	1
G4		25	e33	1
G5		25	e33	1
G6		25	e33	1
G7		25	e33	1
G8		25	e33	1
G9		25	e33	1
G10		25	e33	1
G11		25	e33	1
G12		25	e33	1
H1		25	e33	1
H2		25	e33	1
H3		25	e33	1
H4		25	e33	1
H5		25	e33	1
H6		25	e33	1
H7		25	e33	1
H8		25	e33	1
H9		25	e33	1
H10		25	e33	1
H11		25	e33	1
H12		25	e33	1
A1		25.83	e35	1
A2		25.83	e35	1
A3		25.83	e35	1
A4		25.83	e35	1
A5		25.83	e35	1
A6		25.83	e35	1
A7		25.83	e35	1
A8		25.83	e35	1
A9		25.83	e35	1
A10		25.83	e35	1
A11		25.83	e35	1
A12		25.83	e35	1
B1		25.83	e35	1
B2	0.358	25.83	e35	1
B3	0.2625	25.83	e35	1
B4	0.3248	25.83	e35	1
B5	0.3799	25.83	e35	1
B6	0.3665	25.83	e35	1
B7	0.2188	25.83	e35	1
B8	0.4334	25.83	e35	1
B9	0.2962	25.83	e35	1
B10		25.83	e35	1
B11		25.83	e35	1
B12		25.83	e35	1
C1		25.83	e35	1
C2	0.4269	25.83	e35	1
C3	0.2894	25.83	e35	1
C4	0.2965	25.83	e35	1
C5	0.3574	25.83	e35	1
C6	0.2981	25.83	e35	1
C7	0.3177	25.83	e35	1
C8	0.3666	25.83	e35	1
C9	0.3272	25.83	e35	1
C10		25.83	e35	1
C11		25.83	e35	1
C12		25.83	e35	1
D1		25.83	e35	1
D2	0.2218	25.83	e35	1
D3	0.4023	25.83	e35	1
D4	0.3625	25.83	e35	1
D5	0.3556	25.83	e35	1
D6	0.316	25.83	e35	1
D7	0.2811	25.83	e35	1
D8	0.3147	25.83	e35	1
D9	0.2318	25.83	e35	1
D10		25.83	e35	1
D11		25.83	e35	1
D12		25.83	e35	1
E1		25.83	e35	1
E2	0.3406	25.83	e35	1
E3	0.4254	25.83	e35	1
E4	0.2727	25.83	e35	1
E5	0.351	25.83	e35	1
E6	0.2825	25.83	e35	1
E7	0.3406	25.83	e35	1
E8	0.2262	25.83	e35	1
E9	0.2901	25.83	e35	1
E10		25.83	e35	1
E11		25.83	e35	1
E12		25.83	e35	1
F1		25.83	e35	1
F2	0.0369	25.83	e35	1
F3	0.038	25.83	e35	1
F4	0.0384	25.83	e35	1
F5	0.0382	25.83	e35	1
F6	0.0372	25.83	e35	1
F7	0.0361	25.83	e35	1
F8	0.0374	25.83	e35	1
F9	0.0375	25.83	e35	1
F10		25.83	e35	1
F11		25.83	e35	1
F12		25.83	e35	1
G1		25.83	e35	1
G2		25.83	e35	1
G3		25.83	e35	1
G4		25.83	e35	1
G5		25.83	e35	1
G6		25.83	e35	1
G7		25.83	e35	1
G8		25.83	e35	1
G9		25.83	e35	1
G10		25.83	e35	1
G11		25.83	e35	1
G12		25.83	e35	1
H1		25.83	e35	1
H2		25.83	e35	1
H3		25.83	e35	1
H4		25.83	e35	1
H5		25.83	e35	1
H6		25.83	e35	1
H7		25.83	e35	1
H8		25.83	e35	1
H9		25.83	e35	1
H10		25.83	e35	1
H11		25.83	e35	1
H12		25.83	e35	1
A1		25	e35	2
A2		25	e35	2
A3		25	e35	2
A4		25	e35	2
A5		25	e35	2
A6		25	e35	2
A7		25	e35	2
A8		25	e35	2
A9		25	e35	2
A10		25	e35	2
A11		25	e35	2
A12		25	e35	2
B1		25	e35	2
B2	0.2731	25	e35	2
B3	0.3399	25	e35	2
B4	0.2546	25	e35	2
B5	0.3665	25	e35	2
B6	0.408	25	e35	2
B7	0.2063	25	e35	2
B8	0.405	25	e35	2
B9	0.4677	25	e35	2
B10		25	e35	2
B11		25	e35	2
B12		25	e35	2
C1		25	e35	2
C2	0.2042	25	e35	2
C3	0.3521	25	e35	2
C4	0.4049	25	e35	2
C5	0.3942	25	e35	2
C6	0.2464	25	e35	2
C7	0.4539	25	e35	2
C8	0.307	25	e35	2
C9	0.3652	25	e35	2
C10		25	e35	2
C11		25	e35	2
C12		25	e35	2
D1		25	e35	2
D2	0.3073	25	e35	2
D3	0.3097	25	e35	2
D4	0.2528	25	e35	2
D5	0.3055	25	e35	2
D6	0.3073	25	e35	2
D7	0.2474	25	e35	2
D8	0.351	25	e35	2
D9	0.2638	25	e35	2
D10		25	e35	2
D11		25	e35	2
D12		25	e35	2
E1		25	e35	2
E2	0.3631	25	e35	2
E3	0.3145	25	e35	2
E4	0.327	25	e35	2
E5	0.2918	25	e35	2
E6	0.3369	25	e35	2
E7	0.3533	25	e35	2
E8	0.3168	25	e35	2
E9	0.3985	25	e35	2
E10		25	e35	2
E11		25	e35	2
E12		25	e35	2
F1		25	e35	2
F2	0.2819	25	e35	2
F3	0.2524	25	e35	2
F4	0.3302	25	e35	2
F5	0.2675	25	e35	2
F6	0.0368	25	e35	2
F7	0.0365	25	e35	2
F8	0.0365	25	e35	2
F9	0.0365	25	e35	2
F10		25	e35	2
F11		25	e35	2
F12		25	e35	2
G1		25	e35	2
G2		25	e35	2
G3		25	e35	2
G4		25	e35	2
G5		25	e35	2
G6		25	e35	2
G7		25	e35	2
G8		25	e35	2
G9		25	e35	2
G10		25	e35	2
G11		25	e35	2
G12		25	e35	2
H1		25	e35	2
H2		25	e35	2
H3		25	e35	2
H4		25	e35	2
H5		25	e35	2
H6		25	e35	2
H7		25	e35	2
H8		25	e35	2
H9		25	e35	2
H10		25	e35	2
H11		25	e35	2
H12		25	e35	2
A1		25	e33	2
A2		25	e33	2
A3		25	e33	2
A4		25	e33	2
A5		25	e33	2
A6		25	e33	2
A7		25	e33	2
A8		25	e33	2
A9		25	e33	2
A10		25	e33	2
A11		25	e33	2
A12		25	e33	2
B1		25	e33	2
B2	0.0375	25	e33	2
B3	0.3115	25	e33	2
B4	0.321	25	e33	2
B5	0.3233	25	e33	2
B6		25	e33	2
B7		25	e33	2
B8		25	e33	2
B9		25	e33	2
B10		25	e33	2
B11		25	e33	2
B12		25	e33	2
C1		25	e33	2
C2	0.0382	25	e33	2
C3	0.041	25	e33	2
C4	0.0418	25	e33	2
C5	0.3495	25	e33	2
C6		25	e33	2
C7		25	e33	2
C8		25	e33	2
C9		25	e33	2
C10		25	e33	2
C11		25	e33	2
C12		25	e33	2
D1		25	e33	2
D2		25	e33	2
D3		25	e33	2
D4		25	e33	2
D5		25	e33	2
D6		25	e33	2
D7		25	e33	2
D8		25	e33	2
D9		25	e33	2
D10		25	e33	2
D11		25	e33	2
D12		25	e33	2
E1		25	e33	2
E2		25	e33	2
E3		25	e33	2
E4		25	e33	2
E5		25	e33	2
E6		25	e33	2
E7		25	e33	2
E8		25	e33	2
E9		25	e33	2
E10		25	e33	2
E11		25	e33	2
E12		25	e33	2
F1		25	e33	2
F2		25	e33	2
F3		25	e33	2
F4		25	e33	2
F5		25	e33	2
F6		25	e33	2
F7		25	e33	2
F8		25	e33	2
F9		25	e33	2
F10		25	e33	2
F11		25	e33	2
F12		25	e33	2
G1		25	e33	2
G2		25	e33	2
G3		25	e33	2
G4		25	e33	2
G5		25	e33	2
G6		25	e33	2
G7		25	e33	2
G8		25	e33	2
G9		25	e33	2
G10		25	e33	2
G11		25	e33	2
G12		25	e33	2
H1		25	e33	2
H2		25	e33	2
H3		25	e33	2
H4		25	e33	2
H5		25	e33	2
H6		25	e33	2
H7		25	e33	2
H8		25	e33	2
H9		25	e33	2
H10		25	e33	2
H11		25	e33	2
H12		25	e33	2
A1		25	e33	3
A2		25	e33	3
A3		25	e33	3
A4		25	e33	3
A5		25	e33	3
A6		25	e33	3
A7		25	e33	3
A8		25	e33	3
A9		25	e33	3
A10		25	e33	3
A11		25	e33	3
A12		25	e33	3
B1		25	e33	3
B2	0.3186	25	e33	3
B3	0.3648	25	e33	3
B4	0.3695	25	e33	3
B5	0.2948	25	e33	3
B6	0.3527	25	e33	3
B7		25	e33	3
B8		25	e33	3
B9		25	e33	3
B10		25	e33	3
B11		25	e33	3
B12		25	e33	3
C1		25	e33	3
C2	0.3183	25	e33	3
C3	0.3553	25	e33	3
C4	0.0394	25	e33	3
C5	0.3074	25	e33	3
C6	0.3148	25	e33	3
C7		25	e33	3
C8		25	e33	3
C9		25	e33	3
C10		25	e33	3
C11		25	e33	3
C12		25	e33	3
D1		25	e33	3
D2	0.0368	25	e33	3
D3	0.0367	25	e33	3
D4	0.2972	25	e33	3
D5	0.3628	25	e33	3
D6	0.2555	25	e33	3
D7		25	e33	3
D8		25	e33	3
D9		25	e33	3
D10		25	e33	3
D11		25	e33	3
D12		25	e33	3
E1		25	e33	3
E2	0.3477	25	e33	3
E3	0.0422	25	e33	3
E4	0.352	25	e33	3
E5	0.3271	25	e33	3
E6	0.2527	25	e33	3
E7		25	e33	3
E8		25	e33	3
E9		25	e33	3
E10		25	e33	3
E11		25	e33	3
E12		25	e33	3
F1		25	e33	3
F2		25	e33	3
F3		25	e33	3
F4		25	e33	3
F5		25	e33	3
F6		25	e33	3
F7		25	e33	3
F8		25	e33	3
F9		25	e33	3
F10		25	e33	3
F11		25	e33	3
F12		25	e33	3
G1		25	e33	3
G2		25	e33	3
G3		25	e33	3
G4		25	e33	3
G5		25	e33	3
G6		25	e33	3
G7		25	e33	3
G8		25	e33	3
G9		25	e33	3
G10		25	e33	3
G11		25	e33	3
G12		25	e33	3
H1		25	e33	3
H2		25	e33	3
H3		25	e33	3
H4		25	e33	3
H5		25	e33	3
H6		25	e33	3
H7		25	e33	3
H8		25	e33	3
H9		25	e33	3
H10		25	e33	3
H11		25	e33	3
H12		25	e33	3
A1		25	e38	1
A2		25	e38	1
A3		25	e38	1
A4		25	e38	1
A5		25	e38	1
A6		25	e38	1
A7		25	e38	1
A8		25	e38	1
A9		25	e38	1
A10		25	e38	1
A11		25	e38	1
A12		25	e38	1
B1		25	e38	1
B2	0.0363	25	e38	1
B3	0.302	25	e38	1
B4	0.0369	25	e38	1
B5	0.0374	25	e38	1
B6		25	e38	1
B7		25	e38	1
B8		25	e38	1
B9		25	e38	1
B10		25	e38	1
B11		25	e38	1
B12		25	e38	1
C1		25	e38	1
C2	0.298	25	e38	1
C3	0.3097	25	e38	1
C4	0.0411	25	e38	1
C5	0.325	25	e38	1
C6		25	e38	1
C7		25	e38	1
C8		25	e38	1
C9		25	e38	1
C10		25	e38	1
C11		25	e38	1
C12		25	e38	1
D1		25	e38	1
D2		25	e38	1
D3		25	e38	1
D4		25	e38	1
D5		25	e38	1
D6		25	e38	1
D7		25	e38	1
D8		25	e38	1
D9		25	e38	1
D10		25	e38	1
D11		25	e38	1
D12		25	e38	1
E1		25	e38	1
E2		25	e38	1
E3		25	e38	1
E4		25	e38	1
E5		25	e38	1
E6		25	e38	1
E7		25	e38	1
E8		25	e38	1
E9		25	e38	1
E10		25	e38	1
E11		25	e38	1
E12		25	e38	1
F1		25	e38	1
F2		25	e38	1
F3		25	e38	1
F4		25	e38	1
F5		25	e38	1
F6		25	e38	1
F7		25	e38	1
F8		25	e38	1
F9		25	e38	1
F10		25	e38	1
F11		25	e38	1
F12		25	e38	1
G1		25	e38	1
G2		25	e38	1
G3		25	e38	1
G4		25	e38	1
G5		25	e38	1
G6		25	e38	1
G7		25	e38	1
G8		25	e38	1
G9		25	e38	1
G10		25	e38	1
G11		25	e38	1
G12		25	e38	1
H1		25	e38	1
H2		25	e38	1
H3		25	e38	1
H4		25	e38	1
H5		25	e38	1
H6		25	e38	1
H7		25	e38	1
H8		25	e38	1
H9		25	e38	1
H10		25	e38	1
H11		25	e38	1
H12		25	e38	1
A1		25	e44	1
A2		25	e44	1
A3		25	e44	1
A4		25	e44	1
A5		25	e44	1
A6		25	e44	1
A7		25	e44	1
A8		25	e44	1
A9		25	e44	1
A10		25	e44	1
A11		25	e44	1
A12		25	e44	1
B1		25	e44	1
B2		25	e44	1
B3		25	e44	1
B4		25	e44	1
B5		25	e44	1
B6		25	e44	1
B7		25	e44	1
B8		25	e44	1
B9		25	e44	1
B10		25	e44	1
B11		25	e44	1
B12		25	e44	1
C1		25	e44	1
C2		25	e44	1
C3	0.2961	25	e44	1
C4	0.3152	25	e44	1
C5	0.0358	25	e44	1
C6	0.0353	25	e44	1
C7		25	e44	1
C8		25	e44	1
C9		25	e44	1
C10		25	e44	1
C11		25	e44	1
C12		25	e44	1
D1		25	e44	1
D2		25	e44	1
D3	0.0364	25	e44	1
D4	0.3079	25	e44	1
D5	0.3261	25	e44	1
D6	0.0377	25	e44	1
D7		25	e44	1
D8		25	e44	1
D9		25	e44	1
D10		25	e44	1
D11		25	e44	1
D12		25	e44	1
E1		25	e44	1
E2		25	e44	1
E3		25	e44	1
E4		25	e44	1
E5		25	e44	1
E6		25	e44	1
E7		25	e44	1
E8		25	e44	1
E9		25	e44	1
E10		25	e44	1
E11		25	e44	1
E12		25	e44	1
F1		25	e44	1
F2		25	e44	1
F3		25	e44	1
F4		25	e44	1
F5		25	e44	1
F6		25	e44	1
F7		25	e44	1
F8		25	e44	1
F9		25	e44	1
F10		25	e44	1
F11		25	e44	1
F12		25	e44	1
G1		25	e44	1
G2		25	e44	1
G3		25	e44	1
G4		25	e44	1
G5		25	e44	1
G6		25	e44	1
G7		25	e44	1
G8		25	e44	1
G9		25	e44	1
G10		25	e44	1
G11		25	e44	1
G12		25	e44	1
H1		25	e44	1
H2		25	e44	1
H3		25	e44	1
H4		25	e44	1
H5		25	e44	1
H6		25	e44	1
H7		25	e44	1
H8		25	e44	1
H9		25	e44	1
H10		25	e44	1
H11		25	e44	1
H12		25	e44	1
A1		25	e45	1
A2		25	e45	1
A3		25	e45	1
A4		25	e45	1
A5		25	e45	1
A6		25	e45	1
A7		25	e45	1
A8		25	e45	1
A9		25	e45	1
A10		25	e45	1
A11		25	e45	1
A12		25	e45	1
B1		25	e45	1
B2	0.2584	25	e45	1
B3	0.282	25	e45	1
B4	0.2689	25	e45	1
B5	0.0356	25	e45	1
B6	0.2899	25	e45	1
B7	0.2574	25	e45	1
B8	0.2577	25	e45	1
B9	0.2929	25	e45	1
B10		25	e45	1
B11		25	e45	1
B12		25	e45	1
C1		25	e45	1
C2	0.2659	25	e45	1
C3	0.3024	25	e45	1
C4	0.2756	25	e45	1
C5	0.2687	25	e45	1
C6	0.2668	25	e45	1
C7	0.2501	25	e45	1
C8	0.311	25	e45	1
C9	0.2968	25	e45	1
C10		25	e45	1
C11		25	e45	1
C12		25	e45	1
D1		25	e45	1
D2	0.0353	25	e45	1
D3	0.2473	25	e45	1
D4	0.2898	25	e45	1
D5	0.0353	25	e45	1
D6	0.2654	25	e45	1
D7	0.276	25	e45	1
D8	0.2721	25	e45	1
D9	0.2778	25	e45	1
D10		25	e45	1
D11		25	e45	1
D12		25	e45	1
E1		25	e45	1
E2	0.2779	25	e45	1
E3	0.3012	25	e45	1
E4	0.2954	25	e45	1
E5	0.2854	25	e45	1
E6	0.2884	25	e45	1
E7	0.2621	25	e45	1
E8	0.2743	25	e45	1
E9	0.2866	25	e45	1
E10		25	e45	1
E11		25	e45	1
E12		25	e45	1
F1		25	e45	1
F2	0.2659	25	e45	1
F3	0.0351	25	e45	1
F4	0.2392	25	e45	1
F5	0.3204	25	e45	1
F6	0.2853	25	e45	1
F7	0.2694	25	e45	1
F8	0.2683	25	e45	1
F9	0.2616	25	e45	1
F10		25	e45	1
F11		25	e45	1
F12		25	e45	1
G1		25	e45	1
G2		25	e45	1
G3		25	e45	1
G4		25	e45	1
G5		25	e45	1
G6		25	e45	1
G7		25	e45	1
[truncated: 305 more rows]

## Sheet: S4b
Well	nm400	nm449	nm475	nm507	nm600	Culture_vol	Assay_vol	Exp_number	Plate
A1						242	750	e26	1
A2						242	750	e26	1
A3						242	750	e26	1
A4						242	750	e26	1
A5						242	750	e26	1
A6						242	750	e26	1
A7						242	750	e26	1
A8						242	750	e26	1
A9						242	750	e26	1
A10						242	750	e26	1
A11						242	750	e26	1
A12						242	750	e26	1
B1						242	750	e26	1
B2						242	750	e26	1
B3	0.1903	0.1992	0.2138	0.1907	0.0973	242	750	e26	1
B4	0.2118	0.2825	0.3326	0.2973	0.0989	242	750	e26	1
B5	0.2327	0.3992	0.5109	0.4554	0.0951	242	750	e26	1
B6	0.1903	0.2442	0.2859	0.2568	0.0928	242	750	e26	1
B7	0.1954	0.2584	0.3043	0.2729	0.0936	242	750	e26	1
B8	0.2626	0.5189	0.6847	0.61	0.102	242	750	e26	1
B9	0.2407	0.3802	0.4768	0.4266	0.1066	242	750	e26	1
B10	0.1886	0.1727	0.1732	0.156	0.1024	242	750	e26	1
B11						242	750	e26	1
B12						242	750	e26	1
C1						242	750	e26	1
C2						242	750	e26	1
C3	0.2175	0.3176	0.3886	0.347	0.0961	242	750	e26	1
C4	0.2089	0.2714	0.3183	0.2849	0.0972	242	750	e26	1
C5	0.2039	0.279	0.3329	0.2976	0.0941	242	750	e26	1
C6	0.2028	0.2876	0.3481	0.3127	0.0947	242	750	e26	1
C7	0.2252	0.4001	0.5154	0.46	0.093	242	750	e26	1
C8	0.2676	0.5612	0.7507	0.6718	0.0979	242	750	e26	1
C9	0.2126	0.2874	0.3442	0.3079	0.1013	242	750	e26	1
C10	0.2176	0.2925	0.3469	0.3096	0.099	242	750	e26	1
C11						242	750	e26	1
C12						242	750	e26	1
D1						242	750	e26	1
D2						242	750	e26	1
D3	0.2049	0.2629	0.3036	0.2728	0.1046	242	750	e26	1
D4	0.2055	0.2525	0.2886	0.2593	0.109	242	750	e26	1
D5	0.2232	0.3464	0.4289	0.3858	0.107	242	750	e26	1
D6	0.2502	0.4562	0.591	0.5303	0.1066	242	750	e26	1
D7	0.2194	0.3104	0.372	0.334	0.1111	242	750	e26	1
D8	0.2761	0.5603	0.7428	0.6661	0.1126	242	750	e26	1
D9	0.2336	0.3412	0.4165	0.3763	0.1166	242	750	e26	1
D10	0.2495	0.4139	0.5224	0.4699	0.1183	242	750	e26	1
D11						242	750	e26	1
D12						242	750	e26	1
E1						242	750	e26	1
E2						242	750	e26	1
E3	0.2004	0.289	0.3507	0.3133	0.0906	242	750	e26	1
E4	0.1935	0.2474	0.2886	0.2571	0.0931	242	750	e26	1
E5	0.1947	0.2588	0.3041	0.2718	0.0899	242	750	e26	1
E6	0.165	0.1607	0.1639	0.1473	0.0903	242	750	e26	1
E7	0.2232	0.3751	0.4744	0.4225	0.0932	242	750	e26	1
E8	0.1731	0.1706	0.1769	0.1591	0.0938	242	750	e26	1
E9	0.2354	0.4183	0.5395	0.479	0.0997	242	750	e26	1
E10	0.1998	0.2522	0.2926	0.2602	0.095	242	750	e26	1
E11						242	750	e26	1
E12						242	750	e26	1
F1						242	750	e26	1
F2						242	750	e26	1
F3	0.2104	0.3151	0.3852	0.3472	0.1001	242	750	e26	1
F4	0.2436	0.4316	0.5539	0.4959	0.1098	242	750	e26	1
F5	0.1831	0.2019	0.2194	0.1989	0.1045	242	750	e26	1
F6	0.2434	0.4473	0.5797	0.52	0.1042	242	750	e26	1
F7	0.1603	0.1405	0.1322	0.1235	0.1031	242	750	e26	1
F8	0.161	0.1412	0.1346	0.1235	0.1036	242	750	e26	1
F9	0.1731	0.1522	0.144	0.1337	0.1122	242	750	e26	1
F10	0.1682	0.1482	0.1407	0.1301	0.1087	242	750	e26	1
F11						242	750	e26	1
F12						242	750	e26	1
G1						242	750	e26	1
G2						242	750	e26	1
G3						242	750	e26	1
G4						242	750	e26	1
G5						242	750	e26	1
G6						242	750	e26	1
G7						242	750	e26	1
G8						242	750	e26	1
G9						242	750	e26	1
G10						242	750	e26	1
G11						242	750	e26	1
G12						242	750	e26	1
H1						242	750	e26	1
H2						242	750	e26	1
H3						242	750	e26	1
H4						242	750	e26	1
H5						242	750	e26	1
H6						242	750	e26	1
H7						242	750	e26	1
H8						242	750	e26	1
H9						242	750	e26	1
H10						242	750	e26	1
H11						242	750	e26	1
H12						242	750	e26	1
A1						242	750	e27	1
A2						242	750	e27	1
A3						242	750	e27	1
A4						242	750	e27	1
A5						242	750	e27	1
A6						242	750	e27	1
A7						242	750	e27	1
A8						242	750	e27	1
A9						242	750	e27	1
A10						242	750	e27	1
A11						242	750	e27	1
A12						242	750	e27	1
B1						242	750	e27	1
B2	0.1909	0.2286	0.2618	0.2351	0.0904	242	750	e27	1
B3	0.2015	0.2473	0.2838	0.2557	0.0982	242	750	e27	1
B4	0.1907	0.1954	0.2072	0.1869	0.0973	242	750	e27	1
B5	0.2013	0.2727	0.3263	0.2911	0.0937	242	750	e27	1
B6	0.1906	0.2352	0.2718	0.2446	0.092	242	750	e27	1
B7	0.2071	0.2961	0.3577	0.3187	0.0925	242	750	e27	1
B8	0.218	0.3246	0.3977	0.3556	0.098	242	750	e27	1
B9	0.2121	0.2587	0.2951	0.2652	0.1031	242	750	e27	1
B10						242	750	e27	1
B11						242	750	e27	1
B12						242	750	e27	1
C1						242	750	e27	1
C2	0.2032	0.2861	0.3436	0.3077	0.1	242	750	e27	1
C3	0.2197	0.3145	0.3806	0.3409	0.1058	242	750	e27	1
C4	0.2057	0.2405	0.2706	0.2435	0.1124	242	750	e27	1
C5	0.2047	0.2475	0.2826	0.2546	0.1084	242	750	e27	1
C6	0.1884	0.2283	0.2595	0.2321	0.0924	242	750	e27	1
C7	0.2168	0.3368	0.4192	0.375	0.0941	242	750	e27	1
C8	0.2175	0.3296	0.407	0.3622	0.0958	242	750	e27	1
C9	0.2252	0.3151	0.3785	0.3347	0.1006	242	750	e27	1
C10						242	750	e27	1
C11						242	750	e27	1
C12						242	750	e27	1
D1						242	750	e27	1
D2	0.1593	0.1359	0.1271	0.1167	0.0964	242	750	e27	1
D3	0.2129	0.2917	0.3468	0.3093	0.1022	242	750	e27	1
D4	0.2091	0.2428	0.2731	0.2459	0.1075	242	750	e27	1
D5	0.2099	0.286	0.3421	0.308	0.1062	242	750	e27	1
D6	0.1832	0.1801	0.1876	0.1705	0.1047	242	750	e27	1
D7	0.1996	0.2332	0.2627	0.2378	0.1105	242	750	e27	1
D8	0.1922	0.2008	0.2165	0.1973	0.1107	242	750	e27	1
D9	0.2292	0.3241	0.3892	0.3501	0.1176	242	750	e27	1
D10						242	750	e27	1
D11						242	750	e27	1
D12						242	750	e27	1
E1						242	750	e27	1
E2	0.1475	0.1235	0.1147	0.1038	0.0838	242	750	e27	1
E3	0.1848	0.2325	0.2699	0.2426	0.0897	242	750	e27	1
E4	0.1918	0.2354	0.271	0.2419	0.0943	242	750	e27	1
E5	0.1883	0.2319	0.2656	0.2382	0.0907	242	750	e27	1
E6	0.1489	0.1252	0.1166	0.1062	0.087	242	750	e27	1
E7	0.1498	0.1271	0.1169	0.1071	0.0872	242	750	e27	1
E8	0.2007	0.2771	0.3337	0.2998	0.0943	242	750	e27	1
E9	0.1924	0.2394	0.2758	0.2474	0.0972	242	750	e27	1
E10						242	750	e27	1
E11						242	750	e27	1
E12						242	750	e27	1
F1						242	750	e27	1
F2	0.2085	0.3184	0.3948	0.356	0.0981	242	750	e27	1
F3	0.1945	0.243	0.2796	0.2506	0.0978	242	750	e27	1
F4	0.201	0.2568	0.297	0.2675	0.1056	242	750	e27	1
F5	0.2049	0.29	0.349	0.3135	0.1036	242	750	e27	1
F6	0.2052	0.2857	0.3409	0.3057	0.1038	242	750	e27	1
F7	0.2071	0.2932	0.3535	0.3181	0.1056	242	750	e27	1
F8	0.1973	0.2404	0.2744	0.2471	0.109	242	750	e27	1
F9	0.2379	0.3658	0.4522	0.4044	0.1157	242	750	e27	1
F10						242	750	e27	1
F11						242	750	e27	1
F12						242	750	e27	1
G1						242	750	e27	1
G2						242	750	e27	1
G3						242	750	e27	1
G4						242	750	e27	1
G5						242	750	e27	1
G6						242	750	e27	1
G7						242	750	e27	1
G8						242	750	e27	1
G9						242	750	e27	1
G10						242	750	e27	1
G11						242	750	e27	1
G12						242	750	e27	1
H1						242	750	e27	1
H2						242	750	e27	1
H3						242	750	e27	1
H4						242	750	e27	1
H5						242	750	e27	1
H6						242	750	e27	1
H7						242	750	e27	1
H8						242	750	e27	1
H9						242	750	e27	1
H10						242	750	e27	1
H11						242	750	e27	1
H12						242	750	e27	1
A1						242	750	e28	1
A2						242	750	e28	1
A3						242	750	e28	1
A4						242	750	e28	1
A5						242	750	e28	1
A6						242	750	e28	1
A7						242	750	e28	1
A8						242	750	e28	1
A9						242	750	e28	1
A10						242	750	e28	1
A11						242	750	e28	1
A12						242	750	e28	1
B1						242	750	e28	1
B2	0.1656	0.1381	0.127	0.1148	0.092	242	750	e28	1
B3	0.2186	0.3038	0.3652	0.327	0.0978	242	750	e28	1
B4	0.2261	0.3168	0.3824	0.3411	0.1008	242	750	e28	1
B5	0.158	0.1324	0.1222	0.1124	0.0902	242	750	e28	1
B6	0.2163	0.315	0.3851	0.3448	0.0965	242	750	e28	1
B7						242	750	e28	1
B8						242	750	e28	1
B9						242	750	e28	1
B10						242	750	e28	1
B11						242	750	e28	1
B12						242	750	e28	1
C1						242	750	e28	1
C2	0.2162	0.3001	0.36	0.3234	0.1046	242	750	e28	1
C3	0.2242	0.3223	0.3924	0.3515	0.105	242	750	e28	1
C4	0.228	0.3393	0.4174	0.3764	0.1079	242	750	e28	1
C5	0.2106	0.2896	0.3496	0.3147	0.102	242	750	e28	1
C6	0.2192	0.2993	0.36	0.3258	0.1077	242	750	e28	1
C7						242	750	e28	1
C8						242	750	e28	1
C9						242	750	e28	1
C10						242	750	e28	1
C11						242	750	e28	1
C12						242	750	e28	1
D1						242	750	e28	1
D2	0.2008	0.2963	0.3638	0.3258	0.0893	242	750	e28	1
D3	0.2047	0.2915	0.3548	0.3181	0.0916	242	750	e28	1
D4	0.1559	0.1308	0.1214	0.11	0.0884	242	750	e28	1
D5	0.2064	0.294	0.357	0.3212	0.0951	242	750	e28	1
D6	0.2053	0.2822	0.3397	0.3042	0.0955	242	750	e28	1
D7						242	750	e28	1
D8						242	750	e28	1
D9						242	750	e28	1
D10						242	750	e28	1
D11						242	750	e28	1
D12						242	750	e28	1
E1						242	750	e28	1
E2	0.2114	0.3053	0.3718	0.3338	0.1032	242	750	e28	1
E3	0.2094	0.3093	0.379	0.3415	0.1016	242	750	e28	1
E4	0.1605	0.1388	0.1308	0.1202	0.1	242	750	e28	1
E5	0.2128	0.3151	0.3872	0.348	0.1047	242	750	e28	1
E6	0.2109	0.2948	0.3532	0.3187	0.1066	242	750	e28	1
E7						242	750	e28	1
E8						242	750	e28	1
E9						242	750	e28	1
E10						242	750	e28	1
E11						242	750	e28	1
E12						242	750	e28	1
F1						242	750	e28	1
F2						242	750	e28	1
F3						242	750	e28	1
F4						242	750	e28	1
F5						242	750	e28	1
F6						242	750	e28	1
F7						242	750	e28	1
F8						242	750	e28	1
F9						242	750	e28	1
F10						242	750	e28	1
F11						242	750	e28	1
F12						242	750	e28	1
G1						242	750	e28	1
G2						242	750	e28	1
G3						242	750	e28	1
G4						242	750	e28	1
G5						242	750	e28	1
G6						242	750	e28	1
G7						242	750	e28	1
G8						242	750	e28	1
G9						242	750	e28	1
G10						242	750	e28	1
G11						242	750	e28	1
G12						242	750	e28	1
H1						242	750	e28	1
H2						242	750	e28	1
H3						242	750	e28	1
H4						242	750	e28	1
H5						242	750	e28	1
H6						242	750	e28	1
H7						242	750	e28	1
H8						242	750	e28	1
H9						242	750	e28	1
H10						242	750	e28	1
H11						242	750	e28	1
H12						242	750	e28	1
A1						242	750	e28	2
A2						242	750	e28	2
A3						242	750	e28	2
A4						242	750	e28	2
A5						242	750	e28	2
A6						242	750	e28	2
A7						242	750	e28	2
A8						242	750	e28	2
A9						242	750	e28	2
A10						242	750	e28	2
A11						242	750	e28	2
A12						242	750	e28	2
B1						242	750	e28	2
B2	0.2135	0.2942	0.3519	0.3127	0.0934	242	750	e28	2
B3	0.2221	0.3226	0.3924	0.3494	0.0932	242	750	e28	2
B4	0.1734	0.1438	0.1335	0.1199	0.0963	242	750	e28	2
B5	0.1555	0.1283	0.1179	0.1071	0.0862	242	750	e28	2
B6						242	750	e28	2
B7						242	750	e28	2
B8						242	750	e28	2
B9						242	750	e28	2
B10						242	750	e28	2
B11						242	750	e28	2
B12						242	750	e28	2
C1						242	750	e28	2
C2	0.1615	0.1361	0.1267	0.1148	0.0931	242	750	e28	2
C3	0.2185	0.3105	0.3753	0.335	0.1002	242	750	e28	2
C4	0.2226	0.3252	0.3968	0.354	0.1006	242	750	e28	2
C5	0.1548	0.1314	0.1218	0.111	0.0898	242	750	e28	2
C6						242	750	e28	2
C7						242	750	e28	2
C8						242	750	e28	2
C9						242	750	e28	2
C10						242	750	e28	2
C11						242	750	e28	2
C12						242	750	e28	2
D1						242	750	e28	2
D2						242	750	e28	2
D3						242	750	e28	2
D4						242	750	e28	2
D5						242	750	e28	2
D6						242	750	e28	2
D7						242	750	e28	2
D8						242	750	e28	2
D9						242	750	e28	2
D10						242	750	e28	2
D11						242	750	e28	2
D12						242	750	e28	2
E1						242	750	e28	2
E2						242	750	e28	2
E3						242	750	e28	2
E4						242	750	e28	2
E5						242	750	e28	2
E6						242	750	e28	2
E7						242	750	e28	2
E8						242	750	e28	2
E9						242	750	e28	2
E10						242	750	e28	2
E11						242	750	e28	2
E12						242	750	e28	2
F1						242	750	e28	2
F2						242	750	e28	2
F3						242	750	e28	2
F4						242	750	e28	2
F5						242	750	e28	2
F6						242	750	e28	2
F7						242	750	e28	2
F8						242	750	e28	2
F9						242	750	e28	2
F10						242	750	e28	2
F11						242	750	e28	2
F12						242	750	e28	2
G1						242	750	e28	2
G2						242	750	e28	2
G3						242	750	e28	2
G4						242	750	e28	2
G5						242	750	e28	2
G6						242	750	e28	2
G7						242	750	e28	2
G8						242	750	e28	2
G9						242	750	e28	2
G10						242	750	e28	2
G11						242	750	e28	2
G12						242	750	e28	2
H1						242	750	e28	2
H2						242	750	e28	2
H3						242	750	e28	2
H4						242	750	e28	2
H5						242	750	e28	2
H6						242	750	e28	2
H7						242	750	e28	2
H8						242	750	e28	2
H9						242	750	e28	2
H10						242	750	e28	2
H11						242	750	e28	2
H12						242	750	e28	2
A1						242	750	e28	3
A2						242	750	e28	3
A3						242	750	e28	3
A4						242	750	e28	3
A5						242	750	e28	3
A6						242	750	e28	3
A7						242	750	e28	3
A8						242	750	e28	3
A9						242	750	e28	3
A10						242	750	e28	3
A11						242	750	e28	3
A12						242	750	e28	3
B1						242	750	e28	3
B2	0.2145	0.2804	0.3274	0.2904	0.0948	242	750	e28	3
B3	0.1671	0.1382	0.1281	0.115	0.0908	242	750	e28	3
B4	0.2196	0.2897	0.3395	0.2991	0.098	242	750	e28	3
B5	0.2104	0.2814	0.3319	0.2945	0.0957	242	750	e28	3
B6	0.203	0.2607	0.3031	0.2702	0.0974	242	750	e28	3
B7						242	750	e28	3
B8						242	750	e28	3
B9						242	750	e28	3
B10						242	750	e28	3
B11						242	750	e28	3
B12						242	750	e28	3
C1						242	750	e28	3
C2	0.216	0.2965	0.3536	0.3154	0.1035	242	750	e28	3
C3	0.2186	0.2956	0.3505	0.3104	0.1032	242	750	e28	3
C4	0.2192	0.289	0.34	0.3032	0.1081	242	750	e28	3
C5	0.2034	0.2642	0.3091	0.2778	0.1054	242	750	e28	3
C6	0.218	0.2878	0.34	0.3072	0.1101	242	750	e28	3
C7						242	750	e28	3
C8						242	750	e28	3
C9						242	750	e28	3
C10						242	750	e28	3
C11						242	750	e28	3
C12						242	750	e28	3
D1						242	750	e28	3
D2	0.1948	0.2646	0.315	0.2805	0.0881	242	750	e28	3
D3	0.2128	0.2896	0.3475	0.3104	0.0959	242	750	e28	3
D4	0.2051	0.2748	0.3231	0.2867	0.0927	242	750	e28	3
D5	0.2034	0.2784	0.332	0.2963	0.0928	242	750	e28	3
D6	0.157	0.1319	0.1214	0.1112	0.0899	242	750	e28	3
D7						242	750	e28	3
D8						242	750	e28	3
D9						242	750	e28	3
D10						242	750	e28	3
D11						242	750	e28	3
D12						242	750	e28	3
E1						242	750	e28	3
E2	0.1549	0.1324	0.124	0.1133	0.0935	242	750	e28	3
E3	0.1557	0.1328	0.124	0.1138	0.0934	242	750	e28	3
E4	0.1973	0.2462	0.2842	0.2552	0.1036	242	750	e28	3
E5	0.2089	0.2889	0.3469	0.3109	0.1017	242	750	e28	3
E6	0.2133	0.2893	0.3449	0.3096	0.1049	242	750	e28	3
E7						242	750	e28	3
E8						242	750	e28	3
E9						242	750	e28	3
E10						242	750	e28	3
E11						242	750	e28	3
E12						242	750	e28	3
F1						242	750	e28	3
F2						242	750	e28	3
F3						242	750	e28	3
F4						242	750	e28	3
F5						242	750	e28	3
F6						242	750	e28	3
F7						242	750	e28	3
F8						242	750	e28	3
F9						242	750	e28	3
F10						242	750	e28	3
F11						242	750	e28	3
F12						242	750	e28	3
G1						242	750	e28	3
G2						242	750	e28	3
G3						242	750	e28	3
G4						242	750	e28	3
G5						242	750	e28	3
G6						242	750	e28	3
G7						242	750	e28	3
G8						242	750	e28	3
G9						242	750	e28	3
G10						242	750	e28	3
G11						242	750	e28	3
G12						242	750	e28	3
H1						242	750	e28	3
H2						242	750	e28	3
H3						242	750	e28	3
H4						242	750	e28	3
H5						242	750	e28	3
H6						242	750	e28	3
H7						242	750	e28	3
H8						242	750	e28	3
H9						242	750	e28	3
H10						242	750	e28	3
H11						242	750	e28	3
H12						242	750	e28	3
A1						242	750	e31	1
A2						242	750	e31	1
A3						242	750	e31	1
A4						242	750	e31	1
A5						242	750	e31	1
A6						242	750	e31	1
A7						242	750	e31	1
A8						242	750	e31	1
A9						242	750	e31	1
A10						242	750	e31	1
A11						242	750	e31	1
A12						242	750	e31	1
B1						242	750	e31	1
B2	0.2297	0.3312	0.402	0.3569	0.1021	242	750	e31	1
B3	0.199	0.2354	0.265	0.2367	0.0965	242	750	e31	1
B4	0.2261	0.3316	0.4046	0.3613	0.0993	242	750	e31	1
B5	0.2393	0.4195	0.5381	0.477	0.0964	242	750	e31	1
B6	0.1651	0.1398	0.1296	0.1173	0.0975	242	750	e31	1
B7						242	750	e31	1
B8						242	750	e31	1
B9						242	750	e31	1
B10						242	750	e31	1
B11						242	750	e31	1
B12						242	750	e31	1
C1						242	750	e31	1
C2	0.2087	0.2826	0.3343	0.2988	0.1035	242	750	e31	1
C3	0.2153	0.2905	0.3451	0.3089	0.107	242	750	e31	1
C4	0.2164	0.275	0.318	0.2839	0.1076	242	750	e31	1
C5	0.2199	0.3338	0.4117	0.3692	0.1039	242	750	e31	1
C6	0.2044	0.2508	0.2871	0.2593	0.106	242	750	e31	1
C7						242	750	e31	1
C8						242	750	e31	1
C9						242	750	e31	1
C10						242	750	e31	1
C11						242	750	e31	1
C12						242	750	e31	1
D1						242	750	e31	1
D2	0.2194	0.3721	0.47	0.4194	0.0893	242	750	e31	1
D3	0.1928	0.2417	0.2791	0.2496	0.0905	242	750	e31	1
D4	0.1916	0.2331	0.2656	0.2378	0.0948	242	750	e31	1
D5	0.1561	0.1327	0.1234	0.1121	0.0911	242	750	e31	1
D6	0.237	0.414	0.5329	0.4735	0.0962	242	750	e31	1
D7						242	750	e31	1
D8						242	750	e31	1
D9						242	750	e31	1
D10						242	750	e31	1
D11						242	750	e31	1
D12						242	750	e31	1
E1						242	750	e31	1
E2	0.2176	0.3292	0.4049	0.3621	0.1042	242	750	e31	1
E3	0.1625	0.1406	0.132	0.1215	0.1022	242	750	e31	1
E4	0.2026	0.254	0.2942	0.2651	0.1063	242	750	e31	1
E5	0.1913	0.2323	0.2644	0.2363	0.1033	242	750	e31	1
E6	0.1649	0.1428	0.1343	0.1249	0.1047	242	750	e31	1
E7						242	750	e31	1
E8						242	750	e31	1
E9						242	750	e31	1
E10						242	750	e31	1
E11						242	750	e31	1
E12						242	750	e31	1
F1						242	750	e31	1
F2						242	750	e31	1
F3						242	750	e31	1
F4						242	750	e31	1
F5						242	750	e31	1
F6						242	750	e31	1
F7						242	750	e31	1
F8						242	750	e31	1
F9						242	750	e31	1
F10						242	750	e31	1
F11						242	750	e31	1
F12						242	750	e31	1
G1						242	750	e31	1
G2						242	750	e31	1
G3						242	750	e31	1
G4						242	750	e31	1
G5						242	750	e31	1
G6						242	750	e31	1
G7						242	750	e31	1
G8						242	750	e31	1
G9						242	750	e31	1
G10						242	750	e31	1
G11						242	750	e31	1
G12						242	750	e31	1
H1						242	750	e31	1
H2						242	750	e31	1
H3						242	750	e31	1
H4						242	750	e31	1
H5						242	750	e31	1
H6						242	750	e31	1
H7						242	750	e31	1
H8						242	750	e31	1
H9						242	750	e31	1
H10						242	750	e31	1
H11						242	750	e31	1
H12						242	750	e31	1
A1						232	750	e30	1
A2						232	750	e30	1
A3						232	750	e30	1
A4						232	750	e30	1
A5						232	750	e30	1
A6						232	750	e30	1
A7						232	750	e30	1
A8						232	750	e30	1
A9						232	750	e30	1
A10						232	750	e30	1
A11						232	750	e30	1
A12						232	750	e30	1
B1						232	750	e30	1
B2	0.2043	0.252	0.2887	0.2594	0.0962	232	750	e30	1
B3	0.2042	0.2485	0.2845	0.2555	0.098	232	750	e30	1
B4	0.2473	0.401	0.507	0.4538	0.1038	232	750	e30	1
B5	0.1793	0.1798	0.1888	0.1702	0.0945	232	750	e30	1
B6	0.2229	0.356	0.4472	0.4002	0.0973	232	750	e30	1
B7	0.2052	0.2584	0.3011	0.2706	0.0974	232	750	e30	1
B8	0.2022	0.2483	0.2846	0.2545	0.0978	232	750	e30	1
B9	0.2324	0.3635	0.4536	0.4066	0.1017	232	750	e30	1
B10						232	750	e30	1
B11						232	750	e30	1
B12						232	750	e30	1
C1						232	750	e30	1
C2	0.2047	0.2477	0.2818	0.2531	0.1034	232	750	e30	1
C3	0.2114	0.2751	0.3224	0.2898	0.1029	232	750	e30	1
C4	0.2321	0.3225	0.387	0.3451	0.1079	232	750	e30	1
C5	0.2064	0.2745	0.3247	0.2936	0.1065	232	750	e30	1
C6	0.2125	0.2627	0.3027	0.2722	0.1084	232	750	e30	1
C7	0.2208	0.301	0.3596	0.3245	0.1128	232	750	e30	1
C8	0.2125	0.2762	0.3245	0.2929	0.1159	232	750	e30	1
C9	0.2258	0.298	0.353	0.3184	0.1176	232	750	e30	1
C10						232	750	e30	1
C11						232	750	e30	1
C12						232	750	e30	1
D1						232	750	e30	1
D2	0.2102	0.3432	0.434	0.3885	0.088	232	750	e30	1
D3	0.2177	0.3603	0.4568	0.4086	0.0923	232	750	e30	1
D4	0.2179	0.3401	0.4242	0.3797	0.0917	232	750	e30	1
D5	0.2033	0.2901	0.3503	0.3151	0.0972	232	750	e30	1
D6	0.2091	0.3141	0.3864	0.346	0.0954	232	750	e30	1
D7	0.2161	0.3421	0.4277	0.3824	0.0923	232	750	e30	1
D8	0.1994	0.2706	0.324	0.2915	0.0964	232	750	e30	1
D9	0.2125	0.3222	0.3968	0.3557	0.0968	232	750	e30	1
D10						232	750	e30	1
D11						232	750	e30	1
D12						232	750	e30	1
E1						232	750	e30	1
E2	0.2305	0.379	0.4801	0.4309	0.1059	232	750	e30	1
E3	0.1987	0.2545	0.2956	0.266	0.1009	232	750	e30	1
E4	0.1895	0.2056	0.2247	0.2037	0.1051	232	750	e30	1
E5	0.207	0.2914	0.3519	0.317	0.1048	232	750	e30	1
E6	0.2433	0.4288	0.5523	0.4962	0.1094	232	750	e30	1
E7	0.2004	0.2464	0.2811	0.2545	0.1113	232	750	e30	1
E8	0.2077	0.2679	0.3158	0.284	0.1102	232	750	e30	1
E9	0.2392	0.4018	0.5107	0.4618	0.1134	232	750	e30	1
E10						232	750	e30	1
E11						232	750	e30	1
E12						232	750	e30	1
F1						232	750	e30	1
F2	0.1508	0.128	0.1178	0.1072	0.0866	232	750	e30	1
F3	0.1495	0.1266	0.1176	0.1076	0.0872	232	750	e30	1
F4	0.1497	0.1265	0.1174	0.1069	0.0863	232	750	e30	1
F5	0.1492	0.1274	0.1188	0.1085	0.0894	232	750	e30	1
F6	0.1503	0.1276	0.1194	0.1096	0.0908	232	750	e30	1
F7	0.1525	0.129	0.12	0.11	0.0887	232	750	e30	1
F8	0.1531	0.1304	0.1222	0.1109	0.0909	232	750	e30	1
F9	0.1554	0.132	0.1233	0.1121	0.092	232	750	e30	1
F10						232	750	e30	1
F11						232	750	e30	1
F12						232	750	e30	1
G1						232	750	e30	1
G2						232	750	e30	1
G3						232	750	e30	1
G4						232	750	e30	1
G5						232	750	e30	1
G6						232	750	e30	1
G7						232	750	e30	1
G8						232	750	e30	1
G9						232	750	e30	1
G10						232	750	e30	1
G11						232	750	e30	1
G12						232	750	e30	1
H1						232	750	e30	1
H2						232	750	e30	1
H3						232	750	e30	1
H4						232	750	e30	1
H5						232	750	e30	1
H6						232	750	e30	1
H7						232	750	e30	1
H8						232	750	e30	1
H9						232	750	e30	1
H10						232	750	e30	1
H11						232	750	e30	1
H12						232	750	e30	1
A1						242	750	e32	1
A2						242	750	e32	1
A3						242	750	e32	1
A4						242	750	e32	1
A5						242	750	e32	1
A6						242	750	e32	1
A7						242	750	e32	1
A8						242	750	e32	1
A9						242	750	e32	1
A10						242	750	e32	1
A11						242	750	e32	1
A12						242	750	e32	1
B1						242	750	e32	1
B2	0.22	0.3053	0.3673	0.328	0.0966	242	750	e32	1
B3	0.1699	0.142	0.131	0.1187	0.0949	242	750	e32	1
B4	0.2211	0.2972	0.3534	0.3147	0.0987	242	750	e32	1
B5	0.1614	0.1361	0.1264	0.1153	0.0944	242	750	e32	1
B6						242	750	e32	1
B7						242	750	e32	1
B8						242	750	e32	1
B9						242	750	e32	1
B10						242	750	e32	1
B11						242	750	e32	1
B12						242	750	e32	1
C1						242	750	e32	1
C2	0.1676	0.1437	0.1346	0.1242	0.1019	242	750	e32	1
C3	0.222	0.3152	0.383	0.3414	0.1053	242	750	e32	1
C4	0.2261	0.3066	0.3655	0.3279	0.1116	242	750	e32	1
C5	0.1658	0.1432	0.135	0.1252	0.1048	242	750	e32	1
C6						242	750	e32	1
C7						242	750	e32	1
C8						242	750	e32	1
C9						242	750	e32	1
C10						242	750	e32	1
C11						242	750	e32	1
C12						242	750	e32	1
D1						242	750	e32	1
D2						242	750	e32	1
D3						242	750	e32	1
D4						242	750	e32	1
D5						242	750	e32	1
D6						242	750	e32	1
D7						242	750	e32	1
D8						242	750	e32	1
D9						242	750	e32	1
D10						242	750	e32	1
D11						242	750	e32	1
D12						242	750	e32	1
E1						242	750	e32	1
E2						242	750	e32	1
E3						242	750	e32	1
E4						242	750	e32	1
E5						242	750	e32	1
E6						242	750	e32	1
E7						242	750	e32	1
E8						242	750	e32	1
E9						242	750	e32	1
E10						242	750	e32	1
E11						242	750	e32	1
E12						242	750	e32	1
F1						242	750	e32	1
F2						242	750	e32	1
F3						242	750	e32	1
F4						242	750	e32	1
F5						242	750	e32	1
F6						242	750	e32	1
F7						242	750	e32	1
F8						242	750	e32	1
F9						242	750	e32	1
F10						242	750	e32	1
F11						242	750	e32	1
F12						242	750	e32	1
G1						242	750	e32	1
G2						242	750	e32	1
G3						242	750	e32	1
G4						242	750	e32	1
G5						242	750	e32	1
G6						242	750	e32	1
G7						242	750	e32	1
G8						242	750	e32	1
G9						242	750	e32	1
G10						242	750	e32	1
G11						242	750	e32	1
G12						242	750	e32	1
H1						242	750	e32	1
H2						242	750	e32	1
H3						242	750	e32	1
H4						242	750	e32	1
H5						242	750	e32	1
H6						242	750	e32	1
H7						242	750	e32	1
H8						242	750	e32	1
H9						242	750	e32	1
H10						242	750	e32	1
H11						242	750	e32	1
H12						242	750	e32	1
A1						232	750	e30	2
A2						232	750	e30	2
A3						232	750	e30	2
A4						232	750	e30	2
A5						232	750	e30	2
A6						232	750	e30	2
A7						232	750	e30	2
A8						232	750	e30	2
A9						232	750	e30	2
A10						232	750	e30	2
A11						232	750	e30	2
A12						232	750	e30	2
B1						232	750	e30	2
B2	0.2127	0.273	0.3163	0.2816	0.0979	232	750	e30	2
B3	0.2251	0.3073	0.3671	0.3281	0.0992	232	750	e30	2
B4	0.2012	0.2172	0.237	0.2122	0.0988	232	750	e30	2
B5	0.2183	0.3142	0.3821	0.3396	0.0965	232	750	e30	2
B6	0.2293	0.3279	0.3984	0.3525	0.0973	232	750	e30	2
B7	0.2262	0.3424	0.4229	0.3785	0.0973	232	750	e30	2
B8	0.2321	0.3312	0.4	0.3519	0.1013	232	750	e30	2
B9	0.2074	0.2284	0.2507	0.2239	0.1026	232	750	e30	2
B10						232	750	e30	2
B11						232	750	e30	2
B12						232	750	e30	2
C1						232	750	e30	2
C2	0.2111	0.2397	0.267	0.2389	0.1045	232	750	e30	2
C3	0.242	0.3909	0.4943	0.4436	0.1076	232	750	e30	2
C4	0.2136	0.2455	0.2734	0.2458	0.1113	232	750	e30	2
C5	0.2193	0.2821	0.3264	0.2915	0.1084	232	750	e30	2
C6	0.2189	0.2778	0.3205	0.2876	0.1098	232	750	e30	2
C7	0.255	0.4137	0.5195	0.4625	0.1162	232	750	e30	2
C8	0.207	0.2252	0.2431	0.2169	0.1144	232	750	e30	2
C9	0.2574	0.4104	0.5161	0.4624	0.1212	232	750	e30	2
C10						232	750	e30	2
C11						232	750	e30	2
C12						232	750	e30	2
D1						232	750	e30	2
D2	0.1954	0.2602	0.306	0.2717	0.0882	232	750	e30	2
D3	0.1929	0.2425	0.2793	0.2508	0.0936	232	750	e30	2
D4	0.2381	0.4154	0.5332	0.4758	0.0927	232	750	e30	2
D5	0.2316	0.3947	0.5045	0.4495	0.095	232	750	e30	2
D6	0.205	0.2741	0.3227	0.2871	0.0963	232	750	e30	2
D7	0.2027	0.2703	0.3175	0.2819	0.0925	232	750	e30	2
D8	0.1918	0.2248	0.2529	0.2257	0.0954	232	750	e30	2
D9	0.2022	0.2504	0.2884	0.2572	0.0989	232	750	e30	2
D10						232	750	e30	2
D11						232	750	e30	2
D12						232	750	e30	2
E1						232	750	e30	2
E2	0.2267	0.3779	0.4806	0.4312	0.1027	232	750	e30	2
E3	0.2399	0.4289	0.5534	0.497	0.1043	232	750	e30	2
E4	0.2122	0.2934	0.3496	0.3135	0.1061	232	750	e30	2
E5	0.1982	0.2425	0.2772	0.2505	0.106	232	750	e30	2
E6	0.2292	0.3587	0.4458	0.4011	0.1088	232	750	e30	2
E7	0.221	0.3107	0.372	0.335	0.1117	232	750	e30	2
E8	0.2196	0.3107	0.375	0.3371	0.1098	232	750	e30	2
E9	0.2302	0.3435	0.4208	0.378	0.1145	232	750	e30	2
E10						232	750	e30	2
E11						232	750	e30	2
E12						232	750	e30	2
F1						232	750	e30	2
F2	0.2068	0.309	0.3791	0.3396	0.0883	232	750	e30	2
F3	0.1992	0.2933	0.358	0.3221	0.0894	232	750	e30	2
F4	0.1933	0.2396	0.2765	0.2471	0.0893	232	750	e30	2
F5	0.2097	0.3262	0.4062	0.3615	0.0917	232	750	e30	2
F6	0.1511	0.1283	0.1205	0.1103	0.0914	232	750	e30	2
F7	0.1544	0.1312	0.122	0.1114	0.0908	232	750	e30	2
F8	0.1534	0.1317	0.1227	0.112	0.0923	232	750	e30	2
F9	0.1561	0.1334	0.125	0.114	0.0932	232	750	e30	2
F10						232	750	e30	2
F11						232	750	e30	2
F12						232	750	e30	2
G1						232	750	e30	2
G2						232	750	e30	2
G3						232	750	e30	2
G4						232	750	e30	2
G5						232	750	e30	2
G6						232	750	e30	2
G7						232	750	e30	2
G8						232	750	e30	2
G9						232	750	e30	2
G10						232	750	e30	2
G11						232	750	e30	2
G12						232	750	e30	2
H1						232	750	e30	2
H2						232	750	e30	2
H3						232	750	e30	2
H4						232	750	e30	2
H5						232	750	e30	2
H6						232	750	e30	2
H7						232	750	e30	2
H8						232	750	e30	2
H9						232	750	e30	2
H10						232	750	e30	2
H11						232	750	e30	2
H12						232	750	e30	2
A1						242	750	e37	1
A2						242	750	e37	1
A3						242	750	e37	1
A4						242	750	e37	1
A5						242	750	e37	1
A6						242	750	e37	1
A7						242	750	e37	1
A8						242	750	e37	1
A9						242	750	e37	1
A10						242	750	e37	1
A11						242	750	e37	1
A12						242	750	e37	1
B1						242	750	e37	1
B2	0.2008	0.2368	0.2676	0.2399	0.0938	242	750	e37	1
B3	0.2101	0.2642	0.3054	0.2731	0.0955	242	750	e37	1
B4	0.2055	0.2439	0.276	0.2462	0.0984	242	750	e37	1
B5	0.2003	0.2386	0.2724	0.2427	0.0954	242	750	e37	1
B6	0.2057	0.2538	0.2924	0.2608	0.0962	242	750	e37	1
B7	0.2135	0.2799	0.3312	0.2956	0.0963	242	750	e37	1
B8	0.2005	0.2431	0.2769	0.2487	0.1002	242	750	e37	1
B9	0.2034	0.2325	0.2569	0.2299	0.1009	242	750	e37	1
B10						242	750	e37	1
B11						242	750	e37	1
B12						242	750	e37	1
C1						242	750	e37	1
C2	0.2095	0.2755	0.3237	0.2907	0.1061	242	750	e37	1
C3	0.2022	0.2386	0.2698	0.2432	0.1032	242	750	e37	1
C4	0.2071	0.2406	0.2695	0.2429	0.1059	242	750	e37	1
C5	0.2119	0.2993	0.3619	0.3273	0.1035	242	750	e37	1
C6	0.2105	0.2788	0.328	0.295	0.1067	242	750	e37	1
C7	0.2178	0.2946	0.35	0.3152	0.11	242	750	e37	1
C8	0.2179	0.2936	0.3492	0.314	0.1096	242	750	e37	1
C9	0.1762	0.1528	0.1434	0.1318	0.1091	242	750	e37	1
C10						242	750	e37	1
C11						242	750	e37	1
C12						242	750	e37	1
D1						242	750	e37	1
D2	0.1957	0.2753	0.3326	0.2976	0.0882	242	750	e37	1
D3	0.2039	0.2899	0.3508	0.3144	0.0914	242	750	e37	1
D4	0.1928	0.2369	0.2695	0.2416	0.0923	242	750	e37	1
D5	0.1882	0.2111	0.2327	0.2082	0.0927	242	750	e37	1
D6	0.1908	0.2314	0.2633	0.235	0.0955	242	750	e37	1
D7	0.1914	0.2425	0.2816	0.2524	0.091	242	750	e37	1
D8	0.1877	0.224	0.2538	0.2279	0.0938	242	750	e37	1
D9	0.2042	0.2719	0.3194	0.2854	0.0966	242	750	e37	1
D10						242	750	e37	1
D11						242	750	e37	1
D12						242	750	e37	1
E1						242	750	e37	1
E2	0.1881	0.2262	0.2589	0.2294	0.0882	242	750	e37	1
E3	0.193	0.2537	0.2998	0.2681	0.0903	242	750	e37	1
E4	0.1836	0.2123	0.2365	0.2116	0.0892	242	750	e37	1
E5	0.1948	0.2606	0.3081	0.275	0.0906	242	750	e37	1
E6	0.194	0.2479	0.2901	0.2599	0.0915	242	750	e37	1
E7	0.1914	0.228	0.2591	0.232	0.0912	242	750	e37	1
E8	0.1901	0.231	0.2637	0.2341	0.0904	242	750	e37	1
E9	0.2032	0.2711	0.3209	0.2862	0.0966	242	750	e37	1
E10						242	750	e37	1
E11						242	750	e37	1
E12						242	750	e37	1
F1						242	750	e37	1
F2	0.199	0.2464	0.2809	0.2512	0.0989	242	750	e37	1
F3	0.2002	0.2544	0.2937	0.2634	0.0982	242	750	e37	1
F4	0.201	0.256	0.2968	0.2676	0.1019	242	750	e37	1
F5	0.2052	0.2882	0.347	0.3127	0.1029	242	750	e37	1
F6	0.1925	0.2289	0.257	0.2335	0.1028	242	750	e37	1
F7	0.2096	0.2838	0.3371	0.3031	0.1051	242	750	e37	1
F8	0.1488	0.1242	0.1152	0.1046	0.086	242	750	e37	1
F9	0.2153	0.2924	0.3481	0.3153	0.1118	242	750	e37	1
F10						242	750	e37	1
F11						242	750	e37	1
F12						242	750	e37	1
G1						242	750	e37	1
G2	0.1453	0.1188	0.1081	0.096	0.0746	242	750	e37	1
G3	0.1452	0.1184	0.1077	0.0956	0.0737	242	750	e37	1
G4	0.1431	0.117	0.1058	0.0945	0.0728	242	750	e37	1
G5	0.1423	0.116	0.1058	0.0941	0.0736	242	750	e37	1
G6	0.1458	0.1197	0.1102	0.0978	0.0757	242	750	e37	1
G7	0.1428	0.1168	0.1056	0.0946	0.0732	242	750	e37	1
G8						242	750	e37	1
G9	0.1429	0.117	0.1059	0.0945	0.0729	242	750	e37	1
G10						242	750	e37	1
G11						242	750	e37	1
G12						242	750	e37	1
H1						242	750	e37	1
H2						242	750	e37	1
H3						242	750	e37	1
H4						242	750	e37	1
H5						242	750	e37	1
H6						242	750	e37	1
H7						242	750	e37	1
H8						242	750	e37	1
H9						242	750	e37	1
H10						242	750	e37	1
H11						242	750	e37	1
H12						242	750	e37	1
A1						242	750	e38	1
A2						242	750	e38	1
A3						242	750	e38	1
A4						242	750	e38	1
A5						242	750	e38	1
A6						242	750	e38	1
A7						242	750	e38	1
A8						242	750	e38	1
A9						242	750	e38	1
A10						242	750	e38	1
A11						242	750	e38	1
A12						242	750	e38	1
B1						242	750	e38	1
B2	0.1734	0.1433	0.1321	0.1188	0.0934	242	750	e38	1
B3	0.2276	0.2978	0.3507	0.3129	0.1028	242	750	e38	1
B4	0.1781	0.1466	0.1357	0.1229	0.0961	242	750	e38	1
B5	0.1653	0.1366	0.1273	0.1152	0.0917	242	750	e38	1
B6						242	750	e38	1
B7						242	750	e38	1
B8						242	750	e38	1
B9						242	750	e38	1
B10						242	750	e38	1
B11						242	750	e38	1
B12						242	750	e38	1
C1						242	750	e38	1
C2	0.218	0.3168	0.3876	0.3481	0.1025	242	750	e38	1
C3	0.221	0.31	0.3758	0.3375	0.1041	242	750	e38	1
C4	0.1828	0.1517	0.1383	0.1255	0.102	242	750	e38	1
C5	0.2115	0.3053	0.3703	0.3334	0.101	242	750	e38	1
C6						242	750	e38	1
C7						242	750	e38	1
C8						242	750	e38	1
C9						242	750	e38	1
C10						242	750	e38	1
C11						242	750	e38	1
C12						242	750	e38	1
D1						242	750	e38	1
D2						242	750	e38	1
D3						242	750	e38	1
D4						242	750	e38	1
D5						242	750	e38	1
D6						242	750	e38	1
D7						242	750	e38	1
D8						242	750	e38	1
D9						242	750	e38	1
D10						242	750	e38	1
D11						242	750	e38	1
D12						242	750	e38	1
E1						242	750	e38	1
E2						242	750	e38	1
E3						242	750	e38	1
E4						242	750	e38	1
E5						242	750	e38	1
E6						242	750	e38	1
E7						242	750	e38	1
E8						242	750	e38	1
E9						242	750	e38	1
E10						242	750	e38	1
E11						242	750	e38	1
E12						242	750	e38	1
F1						242	750	e38	1
F2						242	750	e38	1
F3						242	750	e38	1
F4						242	750	e38	1
F5						242	750	e38	1
F6						242	750	e38	1
F7						242	750	e38	1
F8						242	750	e38	1
F9						242	750	e38	1
F10						242	750	e38	1
F11						242	750	e38	1
F12						242	750	e38	1
G1						242	750	e38	1
G2						242	750	e38	1
G3						242	750	e38	1
G4						242	750	e38	1
G5						242	750	e38	1
G6						242	750	e38	1
G7						242	750	e38	1
G8						242	750	e38	1
G9						242	750	e38	1
G10						242	750	e38	1
G11						242	750	e38	1
G12						242	750	e38	1
H1						242	750	e38	1
H2						242	750	e38	1
H3						242	750	e38	1
H4						242	750	e38	1
H5						242	750	e38	1
H6						242	750	e38	1
H7						242	750	e38	1
H8						242	750	e38	1
H9						242	750	e38	1
H10						242	750	e38	1
H11						242	750	e38	1
H12						242	750	e38	1
A1						242	750	e44	1
A2						242	750	e44	1
A3						242	750	e44	1
A4						242	750	e44	1
A5						242	750	e44	1
A6						242	750	e44	1
A7						242	750	e44	1
A8						242	750	e44	1
A9						242	750	e44	1
A10						242	750	e44	1
A11						242	750	e44	1
A12						242	750	e44	1
B1						242	750	e44	1
B2						242	750	e44	1
B3						242	750	e44	1
B4						242	750	e44	1
B5						242	750	e44	1
B6						242	750	e44	1
B7						242	750	e44	1
B8						242	750	e44	1
B9						242	750	e44	1
B10						242	750	e44	1
B11						242	750	e44	1
B12						242	750	e44	1
C1						242	750	e44	1
C2						242	750	e44	1
C3	0.2064	0.2968	0.3617	0.3239	0.0901	242	750	e44	1
C4	0.219	0.33	0.4082	0.3644	0.0923	242	750	e44	1
C5	0.155	0.1284	0.1189	0.1077	0.0866	242	750	e44	1
C6	0.1533	0.1284	0.1188	0.1075	0.0866	242	750	e44	1
C7						242	750	e44	1
C8						242	750	e44	1
C9						242	750	e44	1
C10						242	750	e44	1
C11						242	750	e44	1
C12						242	750	e44	1
D1						242	750	e44	1
D2						242	750	e44	1
D3	0.162	0.137	0.1273	0.1167	0.0944	242	750	e44	1
D4	0.2206	0.3183	0.3874	0.3474	0.1027	242	750	e44	1
D5	0.2081	0.2965	0.3582	0.3207	0.0972	242	750	e44	1
D6	0.1599	0.136	0.1269	0.116	0.0957	242	750	e44	1
D7						242	750	e44	1
D8						242	750	e44	1
D9						242	750	e44	1
D10						242	750	e44	1
D11						242	750	e44	1
D12						242	750	e44	1
E1						242	750	e44	1
E2						242	750	e44	1
E3						242	750	e44	1
E4						242	750	e44	1
E5						242	750	e44	1
E6						242	750	e44	1
E7						242	750	e44	1
E8						242	750	e44	1
E9						242	750	e44	1
E10						242	750	e44	1
E11						242	750	e44	1
E12						242	750	e44	1
F1						242	750	e44	1
F2						242	750	e44	1
F3						242	750	e44	1
F4						242	750	e44	1
F5						242	750	e44	1
F6						242	750	e44	1
F7						242	750	e44	1
F8						242	750	e44	1
F9						242	750	e44	1
F10						242	750	e44	1
F11						242	750	e44	1
F12						242	750	e44	1
G1						242	750	e44	1
G2						242	750	e44	1
G3						242	750	e44	1
G4						242	750	e44	1
G5						242	750	e44	1
G6						242	750	e44	1
G7						242	750	e44	1
G8						242	750	e44	1
G9						242	750	e44	1
G10						242	750	e44	1
G11						242	750	e44	1
G12						242	750	e44	1
H1						242	750	e44	1
H2						242	750	e44	1
H3						242	750	e44	1
H4						242	750	e44	1
H5						242	750	e44	1
H6						242	750	e44	1
H7						242	750	e44	1
H8						242	750	e44	1
H9						242	750	e44	1
H10						242	750	e44	1
H11						242	750	e44	1
H12						242	750	e44	1
A1						242	750	e45	1
A2						242	750	e45	1
A3						242	750	e45	1
A4						242	750	e45	1
A5						242	750	e45	1
A6						242	750	e45	1
A7						242	750	e45	1
A8						242	750	e45	1
A9						242	750	e45	1
A10						242	750	e45	1
A11						242	750	e45	1
A12						242	750	e45	1
B1						242	750	e45	1
B2	0.202	0.2668	0.3166	0.2835	0.0896	242	750	e45	1
B3	0.2146	0.283	0.3342	0.2983	0.0941	242	750	e45	1
B4	0.2141	0.29	0.3463	0.3089	0.0947	242	750	e45	1
B5	0.1571	0.1307	0.1216	0.1088	0.0883	242	750	e45	1
B6	0.2053	0.2758	0.3263	0.292	0.0942	242	750	e45	1
B7	0.1978	0.258	0.3034	0.2713	0.0883	242	750	e45	1
B8	0.2021	0.2808	0.3369	0.3014	0.0926	242	750	e45	1
B9	0.212	0.2849	0.3372	0.2999	0.0949	242	750	e45	1
B10						242	750	e45	1
B11						242	750	e45	1
B12						242	750	e45	1
C1						242	750	e45	1
C2	0.2051	0.298	0.363	0.3262	0.0969	242	750	e45	1
C3	0.2139	0.2869	0.3393	0.3041	0.1013	242	750	e45	1
C4	0.2173	0.304	0.3663	0.3282	0.1031	242	750	e45	1
C5	0.2049	0.2755	0.3266	0.2912	0.0992	242	750	e45	1
C6	0.2015	0.2667	0.3148	0.2814	0.0973	242	750	e45	1
C7	0.2016	0.2631	0.3083	0.2764	0.1004	242	750	e45	1
C8	0.2071	0.2891	0.3452	0.3083	0.1002	242	750	e45	1
C9	0.2159	0.2891	0.3417	0.306	0.1048	242	750	e45	1
C10						242	750	e45	1
C11						242	750	e45	1
C12						242	750	e45	1
D1						242	750	e45	1
D2	0.148	0.1235	0.113	0.103	0.082	242	750	e45	1
D3	0.2036	0.281	0.3368	0.3014	0.0911	242	750	e45	1
D4	0.2034	0.2685	0.3155	0.2807	0.0927	242	750	e45	1
D5	0.152	0.1267	0.1176	0.1064	0.0859	242	750	e45	1
D6	0.1983	0.2672	0.3189	0.2842	0.0904	242	750	e45	1
D7	0.1976	0.2702	0.3242	0.2878	0.0889	242	750	e45	1
D8	0.1958	0.2696	0.3229	0.2868	0.0896	242	750	e45	1
D9	0.2015	0.2791	0.3349	0.2987	0.0913	242	750	e45	1
D10						242	750	e45	1
D11						242	750	e45	1
D12						242	750	e45	1
E1						242	750	e45	1
E2	0.1985	0.2667	0.3142	0.2804	0.0963	242	750	e45	1
E3	0.2018	0.2791	0.3329	0.2969	0.0975	242	750	e45	1
E4	0.206	0.2831	0.338	0.3023	0.1008	242	750	e45	1
E5	0.2022	0.2716	0.322	0.2883	0.0996	242	750	e45	1
E6	0.1971	0.2729	0.3207	0.2878	0.0964	242	750	e45	1
E7	0.2067	0.2636	0.3051	0.2755	0.1053	242	750	e45	1
E8	0.211	0.2913	0.3468	0.3121	0.1008	242	750	e45	1
E9	0.2053	0.2753	0.3252	0.2917	0.1033	242	750	e45	1
E10						242	750	e45	1
E11						242	750	e45	1
E12						242	750	e45	1
F1						242	750	e45	1
F2	0.1815	0.2347	0.2724	0.2425	0.0824	242	750	e45	1
F3	0.1474	0.1229	0.1135	0.1028	0.0822	242	750	e45	1
F4	0.1928	0.2648	0.3172	0.2825	0.0874	242	750	e45	1
F5	0.1887	0.263	0.3153	0.2799	0.0853	242	750	e45	1
F6	0.1893	0.2626	0.3127	0.2777	0.0845	242	750	e45	1
F7	0.1889	0.256	0.3047	0.272	0.0843	242	750	e45	1
F8	0.1912	0.2666	0.321	0.2872	0.0874	242	750	e45	1
F9	0.2027	0.2892	0.3504	0.3115	0.0894	242	750	e45	1
F10						242	750	e45	1
F11						242	750	e45	1
F12						242	750	e45	1
G1						242	750	e45	1
G2						242	750	e45	1
G3						242	750	e45	1
G4						242	750	e45	1
G5						242	750	e45	1
G6						242	750	e45	1
G7						242	750	e45	1
G8						242	750	e45	1
G9						242	750	e45	1
G10						242	750	e45	1
G11						242	750	e45	1
G12						242	750	e45	1
H1						242	750	e45	1
H2						242	750	e45	1
H3						242	750	e45	1
H4						242	750	e45	1
H5						242	750	e45	1
H6						242	750	e45	1
H7						242	750	e45	1
H8						242	750	e45	1
H9						242	750	e45	1
H10						242	750	e45	1
H11						242	750	e45	1
H12						242	750	e45	1
A1						242	750	e46	1
A2						242	750	e46	1
A3						242	750	e46	1
A4						242	750	e46	1
A5						242	750	e46	1
A6						242	750	e46	1
A7						242	750	e46	1
A8						242	750	e46	1
A9						242	750	e46	1
A10						242	750	e46	1
A11						242	750	e46	1
A12						242	750	e46	1
B1						242	750	e46	1
B2						242	750	e46	1
B3						242	750	e46	1
B4						242	750	e46	1
B5						242	750	e46	1
B6						242	750	e46	1
B7						242	750	e46	1
B8						242	750	e46	1
B9						242	750	e46	1
B10						242	750	e46	1
B11						242	750	e46	1
B12						242	750	e46	1
C1						242	750	e46	1
C2						242	750	e46	1
C3	0.1592	0.1317	0.1205	0.1089	0.087	242	750	e46	1
C4	0.1625	0.1339	0.1235	0.1115	0.0892	242	750	e46	1
C5	0.1545	0.1279	0.1183	0.1067	0.0858	242	750	e46	1
C6	0.198	0.2775	0.3335	0.2982	0.09	242	750	e46	1
C7						242	750	e46	1
C8						242	750	e46	1
C9						242	750	e46	1
C10						242	750	e46	1
C11						242	750	e46	1
C12						242	750	e46	1
D1						242	750	e46	1
D2						242	750	e46	1
D3	0.2103	0.3	0.3625	0.3245	0.0982	242	750	e46	1
D4	0.2125	0.3018	0.3635	0.3256	0.1	242	750	e46	1
D5	0.1579	0.1342	0.1258	0.1162	0.0961	242	750	e46	1
D6	0.207	0.2996	0.3645	0.3261	0.0974	242	750	e46	1
D7						242	750	e46	1
D8						242	750	e46	1
D9						242	750	e46	1
D10						242	750	e46	1
D11						242	750	e46	1
D12						242	750	e46	1
E1						242	750	e46	1
E2						242	750	e46	1
E3						242	750	e46	1
E4						242	750	e46	1
E5						242	750	e46	1
E6						242	750	e46	1
E7						242	750	e46	1
E8						242	750	e46	1
E9						242	750	e46	1
E10						242	750	e46	1
E11						242	750	e46	1
E12						242	750	e46	1
F1						242	750	e46	1
F2						242	750	e46	1
F3						242	750	e46	1
F4						242	750	e46	1
F5						242	750	e46	1
F6						242	750	e46	1
F7						242	750	e46	1
F8						242	750	e46	1
F9						242	750	e46	1
F10						242	750	e46	1
F11						242	750	e46	1
F12						242	750	e46	1
G1						242	750	e46	1
G2						242	750	e46	1
G3						242	750	e46	1
G4						242	750	e46	1
G5						242	750	e46	1
G6						242	750	e46	1
G7						242	750	e46	1
G8						242	750	e46	1
G9						242	750	e46	1
G10						242	750	e46	1
G11						242	750	e46	1
G12						242	750	e46	1
H1						242	750	e46	1
H2						242	750	e46	1
H3						242	750	e46	1
H4						242	750	e46	1
H5						242	750	e46	1
H6						242	750	e46	1
H7						242	750	e46	1
H8						242	750	e46	1
H9						242	750	e46	1
H10						242	750	e46	1
H11						242	750	e46	1
H12						242	750	e46	1
A1						242	750	e47	1
A2						242	750	e47	1
A3						242	750	e47	1
A4						242	750	e47	1
A5						242	750	e47	1
A6						242	750	e47	1
A7						242	750	e47	1
A8						242	750	e47	1
A9						242	750	e47	1
A10						242	750	e47	1
A11						242	750	e47	1
A12						242	750	e47	1
B1						242	750	e47	1
B2						242	750	e47	1
B3						242	750	e47	1
B4						242	750	e47	1
B5						242	750	e47	1
B6						242	750	e47	1
B7						242	750	e47	1
B8						242	750	e47	1
B9						242	750	e47	1
B10						242	750	e47	1
B11						242	750	e47	1
B12						242	750	e47	1
C1						242	750	e47	1
C2						242	750	e47	1
C3	0.1591	0.1316	0.1205	0.1083	0.086	242	750	e47	1
C4	0.2101	0.283	0.3363	0.2986	0.0933	242	750	e47	1
C5	0.2054	0.2917	0.352	0.3121	0.0898	242	750	e47	1
C6	0.1525	0.1274	0.1167	0.1057	0.0851	242	750	e47	1
C7						242	750	e47	1
C8						242	750	e47	1
C9						242	750	e47	1
C10						242	750	e47	1
C11						242	750	e47	1
C12						242	750	e47	1
D1						242	750	e47	1
D2						242	750	e47	1
D3	0.2149	0.3051	0.3666	0.3269	0.0989	242	750	e47	1
D4	0.2136	0.3024	0.3644	0.3257	0.0993	242	750	e47	1
D5	0.1575	0.1327	0.1237	0.113	0.0925	242	750	e47	1
D6	0.1586	0.1342	0.1255	0.1145	0.0935	242	750	e47	1
D7						242	750	e47	1
D8						242	750	e47	1
D9						242	750	e47	1
D10						242	750	e47	1
D11						242	750	e47	1
D12						242	750	e47	1
E1						242	750	e47	1
E2						242	750	e47	1
E3						242	750	e47	1
E4						242	750	e47	1
E5						242	750	e47	1
E6						242	750	e47	1
E7						242	750	e47	1
E8						242	750	e47	1
E9						242	750	e47	1
E10						242	750	e47	1
E11						242	750	e47	1
E12						242	750	e47	1
F1						242	750	e47	1
F2						242	750	e47	1
F3						242	750	e47	1
F4						242	750	e47	1
F5						242	750	e47	1
F6						242	750	e47	1
F7						242	750	e47	1
F8						242	750	e47	1
F9						242	750	e47	1
F10						242	750	e47	1
F11						242	750	e47	1
F12						242	750	e47	1
G1						242	750	e47	1
G2						242	750	e47	1
G3						242	750	e47	1
G4						242	750	e47	1
G5						242	750	e47	1
G6						242	750	e47	1
G7						242	750	e47	1
G8						242	750	e47	1
G9						242	750	e47	1
G10						242	750	e47	1
G11						242	750	e47	1
G12						242	750	e47	1
H1						242	750	e47	1
H2						242	750	e47	1
H3						242	750	e47	1
H4						242	750	e47	1
H5						242	750	e47	1
H6						242	750	e47	1
H7						242	750	e47	1
H8						242	750	e47	1
H9						242	750	e47	1
H10						242	750	e47	1
H11						242	750	e47	1
H12						242	750	e47	1
A1						242	750	e48	1
A2						242	750	e48	1
A3						242	750	e48	1
A4						242	750	e48	1
A5						242	750	e48	1
A6						242	750	e48	1
A7						242	750	e48	1
A8						242	750	e48	1
A9						242	750	e48	1
A10						242	750	e48	1
A11						242	750	e48	1
A12						242	750	e48	1
B1						242	750	e48	1
B2						242	750	e48	1
B3						242	750	e48	1
B4						242	750	e48	1
B5						242	750	e48	1
B6						242	750	e48	1
B7						242	750	e48	1
B8						242	750	e48	1
B9						242	750	e48	1
B10						242	750	e48	1
B11						242	750	e48	1
B12						242	750	e48	1
C1						242	750	e48	1
C2						242	750	e48	1
C3	0.2068	0.2828	0.3374	0.3009	0.0909	242	750	e48	1
C4	0.2099	0.2928	0.3535	0.3148	0.0919	242	750	e48	1
C5	0.1543	0.1278	0.1175	0.1058	0.085	242	750	e48	1
C6	0.2006	0.2872	0.3486	0.3104	0.0884	242	750	e48	1
C7						242	750	e48	1
C8						242	750	e48	1
C9						242	750	e48	1
C10						242	750	e48	1
C11						242	750	e48	1
C12						242	750	e48	1
D1						242	750	e48	1
D2						242	750	e48	1
D3	0.1607	0.1354	0.1257	0.1148	0.0929	242	750	e48	1
D4	0.1644	0.1383	0.1281	0.118	0.0963	242	750	e48	1
D5	0.1568	0.133	0.1238	0.1139	0.0938	242	750	e48	1
D6	0.2227	0.3094	0.3723	0.3347	0.1066	242	750	e48	1
D7						242	750	e48	1
D8						242	750	e48	1
D9						242	750	e48	1
D10						242	750	e48	1
D11						242	750	e48	1
D12						242	750	e48	1
E1						242	750	e48	1
E2						242	750	e48	1
E3						242	750	e48	1
E4						242	750	e48	1
E5						242	750	e48	1
E6						242	750	e48	1
E7						242	750	e48	1
E8						242	750	e48	1
E9						242	750	e48	1
E10						242	750	e48	1
E11						242	750	e48	1
E12						242	750	e48	1
F1						242	750	e48	1
F2						242	750	e48	1
F3						242	750	e48	1
F4						242	750	e48	1
F5						242	750	e48	1
F6						242	750	e48	1
F7						242	750	e48	1
F8						242	750	e48	1
F9						242	750	e48	1
F10						242	750	e48	1
F11						242	750	e48	1
F12						242	750	e48	1
G1						242	750	e48	1
G2						242	750	e48	1
G3						242	750	e48	1
G4						242	750	e48	1
G5						242	750	e48	1
G6						242	750	e48	1
G7						242	750	e48	1
G8						242	750	e48	1
G9						242	750	e48	1
G10						242	750	e48	1
G11						242	750	e48	1
G12						242	750	e48	1
H1						242	750	e48	1
H2						242	750	e48	1
H3						242	750	e48	1
H4						242	750	e48	1
H5						242	750	e48	1
H6						242	750	e48	1
H7						242	750	e48	1
H8						242	750	e48	1
H9						242	750	e48	1
H10						242	750	e48	1
H11						242	750	e48	1
H12						242	750	e48	1

## Sheet: S4c
Well	Fluorescence	Dilution	Exp_number	Plate
A1		25	e29	1
A2		25	e29	1
A3		25	e29	1
A4		25	e29	1
A5		25	e29	1
A6		25	e29	1
A7		25	e29	1
A8		25	e29	1
A9		25	e29	1
A10		25	e29	1
A11		25	e29	1
A12		25	e29	1
B1		25	e29	1
B2	62773692	25	e29	1
B3	20296	25	e29	1
B4	33505550	25	e29	1
B5	34006992	25	e29	1
B6	46304636	25	e29	1
B7	40630696	25	e29	1
B8	43239548	25	e29	1
B9	44124132	25	e29	1
B10	15555	25	e29	1
B11	61992456	25	e29	1
B12		25	e29	1
C1		25	e29	1
C2	58094516	25	e29	1
C3	34399108	25	e29	1
C4	42053524	25	e29	1
C5	71257344	25	e29	1
C6	41507064	25	e29	1
C7	38644080	25	e29	1
C8	58512380	25	e29	1
C9	50083392	25	e29	1
C10	41641412	25	e29	1
C11	68328760	25	e29	1
C12		25	e29	1
D1		25	e29	1
D2	56537592	25	e29	1
D3	52893368	25	e29	1
D4	33422754	25	e29	1
D5	56849488	25	e29	1
D6	41787488	25	e29	1
D7	32435488	25	e29	1
D8	56917916	25	e29	1
D9	53340868	25	e29	1
D10	20304	25	e29	1
D11	31898096	25	e29	1
D12		25	e29	1
E1		25	e29	1
E2	47088640	25	e29	1
E3	45937236	25	e29	1
E4	69981112	25	e29	1
E5	37114748	25	e29	1
E6	64875516	25	e29	1
E7	66599624	25	e29	1
E8	48252500	25	e29	1
E9	48794920	25	e29	1
E10	48611976	25	e29	1
E11	31905578	25	e29	1
E12		25	e29	1
F1		25	e29	1
F2	34560608	25	e29	1
F3	37596860	25	e29	1
F4	56952956	25	e29	1
F5	47376596	25	e29	1
F6	42163604	25	e29	1
F7	46858208	25	e29	1
F8	74199960	25	e29	1
F9	45236508	25	e29	1
F10	11918	25	e29	1
F11	45717264	25	e29	1
F12		25	e29	1
G1		25	e29	1
G2	56960676	25	e29	1
G3	45519640	25	e29	1
G4	40685068	25	e29	1
G5	41065628	25	e29	1
G6	32126774	25	e29	1
G7	19059	25	e29	1
G8	35592872	25	e29	1
G9	43783344	25	e29	1
G10	52716896	25	e29	1
G11	36327576	25	e29	1
G12		25	e29	1
H1		25	e29	1
H2		25	e29	1
H3		25	e29	1
H4		25	e29	1
H5		25	e29	1
H6		25	e29	1
H7		25	e29	1
H8		25	e29	1
H9		25	e29	1
H10		25	e29	1
H11		25	e29	1
H12		25	e29	1
A1		25	e29	2
A2		25	e29	2
A3		25	e29	2
A4		25	e29	2
A5		25	e29	2
A6		25	e29	2
A7		25	e29	2
A8		25	e29	2
A9		25	e29	2
A10		25	e29	2
A11		25	e29	2
A12		25	e29	2
B1		25	e29	2
B2	45737944	25	e29	2
B3	33991596	25	e29	2
B4	31425236	25	e29	2
B5	44794844	25	e29	2
B6	37966776	25	e29	2
B7	55865184	25	e29	2
B8	58448228	25	e29	2
B9	37682168	25	e29	2
B10	57593268	25	e29	2
B11	40108624	25	e29	2
B12		25	e29	2
C1		25	e29	2
C2	50979232	25	e29	2
C3	40711980	25	e29	2
C4	17626	25	e29	2
C5	32619532	25	e29	2
C6	24019634	25	e29	2
C7	41931380	25	e29	2
C8	36823784	25	e29	2
C9	58876584	25	e29	2
C10	46354648	25	e29	2
C11	54518168	25	e29	2
C12		25	e29	2
D1		25	e29	2
D2	40598980	25	e29	2
D3	30714178	25	e29	2
D4	16454	25	e29	2
D5	74282952	25	e29	2
D6	32781318	25	e29	2
D7	38409416	25	e29	2
D8	65265788	25	e29	2
D9	42589824	25	e29	2
D10	61554920	25	e29	2
D11	48334940	25	e29	2
D12		25	e29	2
E1		25	e29	2
E2	57976832	25	e29	2
E3	68751928	25	e29	2
E4	71477864	25	e29	2
E5	60071532	25	e29	2
E6	41459096	25	e29	2
E7	34516372	25	e29	2
E8	60107572	25	e29	2
E9	11755	25	e29	2
E10	46387520	25	e29	2
E11	50076564	25	e29	2
E12		25	e29	2
F1		25	e29	2
F2	70120376	25	e29	2
F3	34628924	25	e29	2
F4	43487768	25	e29	2
F5	47817056	25	e29	2
F6	54146796	25	e29	2
F7	47335936	25	e29	2
F8	38539944	25	e29	2
F9	60377784	25	e29	2
F10	35655028	25	e29	2
F11	37771028	25	e29	2
F12		25	e29	2
G1		25	e29	2
G2	65954664	25	e29	2
G3	43557952	25	e29	2
G4	14109	25	e29	2
G5	49978364	25	e29	2
G6	14109	25	e29	2
G7	14109	25	e29	2
G8	43128188	25	e29	2
G9	16460	25	e29	2
G10	34146568	25	e29	2
G11	37102440	25	e29	2
G12		25	e29	2
H1		25	e29	2
H2		25	e29	2
H3		25	e29	2
H4		25	e29	2
H5		25	e29	2
H6		25	e29	2
H7		25	e29	2
H8		25	e29	2
H9		25	e29	2
H10		25	e29	2
H11		25	e29	2
H12		25	e29	2
A1		25	e34	1
A2		25	e34	1
A3		25	e34	1
A4		25	e34	1
A5		25	e34	1
A6		25	e34	1
A7		25	e34	1
A8		25	e34	1
A9		25	e34	1
A10		25	e34	1
A11		25	e34	1
A12		25	e34	1
B1		25	e34	1
B2		25	e34	1
B3	50312488	25	e34	1
B4	24257586	25	e34	1
B5	5043504	25	e34	1
B6	43999532	25	e34	1
B7	44213492	25	e34	1
B8	54055040	25	e34	1
B9	15044525	25	e34	1
B10	41854208	25	e34	1
B11		25	e34	1
B12		25	e34	1
C1		25	e34	1
C2		25	e34	1
C3	19871342	25	e34	1
C4	41076960	25	e34	1
C5	57190140	25	e34	1
C6	64412828	25	e34	1
C7	5074573	25	e34	1
C8	46786608	25	e34	1
C9	50263984	25	e34	1
C10	46408628	25	e34	1
C11		25	e34	1
C12		25	e34	1
D1		25	e34	1
D2		25	e34	1
D3	44114924	25	e34	1
D4	50797556	25	e34	1
D5	76592448	25	e34	1
D6	25263332	25	e34	1
D7	37042464	25	e34	1
D8	12695206	25	e34	1
D9	37798320	25	e34	1
D10	5334128	25	e34	1
D11		25	e34	1
D12		25	e34	1
E1		25	e34	1
E2		25	e34	1
E3	17718710	25	e34	1
E4	57788144	25	e34	1
E5	35909656	25	e34	1
E6	54100756	25	e34	1
E7	28145274	25	e34	1
E8	5814966	25	e34	1
E9	61045116	25	e34	1
E10	46237932	25	e34	1
E11		25	e34	1
E12		25	e34	1
F1		25	e34	1
F2		25	e34	1
F3	53822660	25	e34	1
F4	43484600	25	e34	1
F5	44017248	25	e34	1
F6	17578586	25	e34	1
F7	101778	25	e34	1
F8	86393	25	e34	1
F9	81659	25	e34	1
F10	101778	25	e34	1
F11		25	e34	1
F12		25	e34	1
G1		25	e34	1
G2		25	e34	1
G3		25	e34	1
G4		25	e34	1
G5		25	e34	1
G6		25	e34	1
G7		25	e34	1
G8		25	e34	1
G9		25	e34	1
G10		25	e34	1
G11		25	e34	1
G12		25	e34	1
H1		25	e34	1
H2		25	e34	1
H3		25	e34	1
H4		25	e34	1
H5		25	e34	1
H6		25	e34	1
H7		25	e34	1
H8		25	e34	1
H9		25	e34	1
H10		25	e34	1
H11		25	e34	1
H12		25	e34	1
A1		25	e33	1
A2		25	e33	1
A3		25	e33	1
A4		25	e33	1
A5		25	e33	1
A6		25	e33	1
A7		25	e33	1
A8		25	e33	1
A9		25	e33	1
A10		25	e33	1
A11		25	e33	1
A12		25	e33	1
B1		25	e33	1
B2	32141378	25	e33	1
B3	37926128	25	e33	1
B4	36607352	25	e33	1
B5	39321556	25	e33	1
B6	65434	25	e33	1
B7		25	e33	1
B8		25	e33	1
B9		25	e33	1
B10		25	e33	1
B11		25	e33	1
B12		25	e33	1
C1		25	e33	1
C2	30399220	25	e33	1
C3	36821928	25	e33	1
C4	36953652	25	e33	1
C5	37596856	25	e33	1
C6	33752112	25	e33	1
C7		25	e33	1
C8		25	e33	1
C9		25	e33	1
C10		25	e33	1
C11		25	e33	1
C12		25	e33	1
D1		25	e33	1
D2	34852712	25	e33	1
D3	38361824	25	e33	1
D4	35002808	25	e33	1
D5	75001	25	e33	1
D6	33390746	25	e33	1
D7		25	e33	1
D8		25	e33	1
D9		25	e33	1
D10		25	e33	1
D11		25	e33	1
D12		25	e33	1
E1		25	e33	1
E2	71506	25	e33	1
E3	76195	25	e33	1
E4	32195908	25	e33	1
E5	36723656	25	e33	1
E6	31439646	25	e33	1
E7		25	e33	1
E8		25	e33	1
E9		25	e33	1
E10		25	e33	1
E11		25	e33	1
E12		25	e33	1
F1		25	e33	1
F2		25	e33	1
F3		25	e33	1
F4		25	e33	1
F5		25	e33	1
F6		25	e33	1
F7		25	e33	1
F8		25	e33	1
F9		25	e33	1
F10		25	e33	1
F11		25	e33	1
F12		25	e33	1
G1		25	e33	1
G2		25	e33	1
G3		25	e33	1
G4		25	e33	1
G5		25	e33	1
G6		25	e33	1
G7		25	e33	1
G8		25	e33	1
G9		25	e33	1
G10		25	e33	1
G11		25	e33	1
G12		25	e33	1
H1		25	e33	1
H2		25	e33	1
H3		25	e33	1
H4		25	e33	1
H5		25	e33	1
H6		25	e33	1
H7		25	e33	1
H8		25	e33	1
H9		25	e33	1
H10		25	e33	1
H11		25	e33	1
H12		25	e33	1
A1		25.83	e35	1
A2		25.83	e35	1
A3		25.83	e35	1
A4		25.83	e35	1
A5		25.83	e35	1
A6		25.83	e35	1
A7		25.83	e35	1
A8		25.83	e35	1
A9		25.83	e35	1
A10		25.83	e35	1
A11		25.83	e35	1
A12		25.83	e35	1
B1		25.83	e35	1
B2	27934626	25.83	e35	1
B3	30233804	25.83	e35	1
B4	27053396	25.83	e35	1
B5	43035244	25.83	e35	1
B6	47356392	25.83	e35	1
B7	16904376	25.83	e35	1
B8	40695136	25.83	e35	1
B9	28563422	25.83	e35	1
B10		25.83	e35	1
B11		25.83	e35	1
B12		25.83	e35	1
C1		25.83	e35	1
C2	48591052	25.83	e35	1
C3	33000256	25.83	e35	1
C4	21172226	25.83	e35	1
C5	33334936	25.83	e35	1
C6	37025396	25.83	e35	1
C7	32963578	25.83	e35	1
C8	41645704	25.83	e35	1
C9	27983448	25.83	e35	1
C10		25.83	e35	1
C11		25.83	e35	1
C12		25.83	e35	1
D1		25.83	e35	1
D2	25205814	25.83	e35	1
D3	44072624	25.83	e35	1
D4	42298608	25.83	e35	1
D5	37579656	25.83	e35	1
D6	35782796	25.83	e35	1
D7	31507670	25.83	e35	1
D8	37567820	25.83	e35	1
D9	22055256	25.83	e35	1
D10		25.83	e35	1
D11		25.83	e35	1
D12		25.83	e35	1
E1		25.83	e35	1
E2	34660184	25.83	e35	1
E3	44286352	25.83	e35	1
E4	36749000	25.83	e35	1
E5	50558580	25.83	e35	1
E6	18407762	25.83	e35	1
E7	44603128	25.83	e35	1
E8	19807644	25.83	e35	1
E9	31441446	25.83	e35	1
E10		25.83	e35	1
E11		25.83	e35	1
E12		25.83	e35	1
F1		25.83	e35	1
F2	81184	25.83	e35	1
F3	87073	25.83	e35	1
F4	87080	25.83	e35	1
F5	104724	25.83	e35	1
F6	87073	25.83	e35	1
F7	82367	25.83	e35	1
F8	80013	25.83	e35	1
F9	87080	25.83	e35	1
F10		25.83	e35	1
F11		25.83	e35	1
F12		25.83	e35	1
G1		25.83	e35	1
G2		25.83	e35	1
G3		25.83	e35	1
G4		25.83	e35	1
G5		25.83	e35	1
G6		25.83	e35	1
G7		25.83	e35	1
G8		25.83	e35	1
G9		25.83	e35	1
G10		25.83	e35	1
G11		25.83	e35	1
G12		25.83	e35	1
H1		25.83	e35	1
H2		25.83	e35	1
H3		25.83	e35	1
H4		25.83	e35	1
H5		25.83	e35	1
H6		25.83	e35	1
H7		25.83	e35	1
H8		25.83	e35	1
H9		25.83	e35	1
H10		25.83	e35	1
H11		25.83	e35	1
H12		25.83	e35	1
A1		25	e35	2
A2		25	e35	2
A3		25	e35	2
A4		25	e35	2
A5		25	e35	2
A6		25	e35	2
A7		25	e35	2
A8		25	e35	2
A9		25	e35	2
A10		25	e35	2
A11		25	e35	2
A12		25	e35	2
B1		25	e35	2
B2	37130672	25	e35	2
B3	45398036	25	e35	2
B4	38791768	25	e35	2
B5	47916904	25	e35	2
B6	65531880	25	e35	2
B7	30228886	25	e35	2
B8	67732480	25	e35	2
B9	72299696	25	e35	2
B10		25	e35	2
B11		25	e35	2
B12		25	e35	2
C1		25	e35	2
C2	33728832	25	e35	2
C3	56961908	25	e35	2
C4	63195264	25	e35	2
C5	45425456	25	e35	2
C6	62588196	25	e35	2
C7	66177540	25	e35	2
C8	34421436	25	e35	2
C9	41145372	25	e35	2
C10		25	e35	2
C11		25	e35	2
C12		25	e35	2
D1		25	e35	2
D2	58397656	25	e35	2
D3	35214196	25	e35	2
D4	34617980	25	e35	2
D5	44038356	25	e35	2
D6	40684736	25	e35	2
D7	42134952	25	e35	2
D8	60115472	25	e35	2
D9	38080676	25	e35	2
D10		25	e35	2
D11		25	e35	2
D12		25	e35	2
E1		25	e35	2
E2	73886256	25	e35	2
E3	66300128	25	e35	2
E4	42647372	25	e35	2
E5	39522408	25	e35	2
E6	50214244	25	e35	2
E7	49159756	25	e35	2
E8	49097476	25	e35	2
E9	56423404	25	e35	2
E10		25	e35	2
E11		25	e35	2
E12		25	e35	2
F1		25	e35	2
F2	39730564	25	e35	2
F3	37786836	25	e35	2
F4	52486568	25	e35	2
F5	39455416	25	e35	2
F6	96297	25	e35	2
F7	85597	25	e35	2
F8	67764	25	e35	2
F9	86786	25	e35	2
F10		25	e35	2
F11		25	e35	2
F12		25	e35	2
G1		25	e35	2
G2		25	e35	2
G3		25	e35	2
G4		25	e35	2
G5		25	e35	2
G6		25	e35	2
G7		25	e35	2
G8		25	e35	2
G9		25	e35	2
G10		25	e35	2
G11		25	e35	2
G12		25	e35	2
H1		25	e35	2
H2		25	e35	2
H3		25	e35	2
H4		25	e35	2
H5		25	e35	2
H6		25	e35	2
H7		25	e35	2
H8		25	e35	2
H9		25	e35	2
H10		25	e35	2
H11		25	e35	2
H12		25	e35	2
A1		25	e33	2
A2		25	e33	2
A3		25	e33	2
A4		25	e33	2
A5		25	e33	2
A6		25	e33	2
A7		25	e33	2
A8		25	e33	2
A9		25	e33	2
A10		25	e33	2
A11		25	e33	2
A12		25	e33	2
B1		25	e33	2
B2	104656	25	e33	2
B3	47956028	25	e33	2
B4	41985400	25	e33	2
B5	43258312	25	e33	2
B6		25	e33	2
B7		25	e33	2
B8		25	e33	2
B9		25	e33	2
B10		25	e33	2
B11		25	e33	2
B12		25	e33	2
C1		25	e33	2
C2	80506	25	e33	2
C3	82879	25	e33	2
C4	73407	25	e33	2
C5	43989324	25	e33	2
C6		25	e33	2
C7		25	e33	2
C8		25	e33	2
C9		25	e33	2
C10		25	e33	2
C11		25	e33	2
C12		25	e33	2
D1		25	e33	2
D2		25	e33	2
D3		25	e33	2
D4		25	e33	2
D5		25	e33	2
D6		25	e33	2
D7		25	e33	2
D8		25	e33	2
D9		25	e33	2
D10		25	e33	2
D11		25	e33	2
D12		25	e33	2
E1		25	e33	2
E2		25	e33	2
E3		25	e33	2
E4		25	e33	2
E5		25	e33	2
E6		25	e33	2
E7		25	e33	2
E8		25	e33	2
E9		25	e33	2
E10		25	e33	2
E11		25	e33	2
E12		25	e33	2
F1		25	e33	2
F2		25	e33	2
F3		25	e33	2
F4		25	e33	2
F5		25	e33	2
F6		25	e33	2
F7		25	e33	2
F8		25	e33	2
F9		25	e33	2
F10		25	e33	2
F11		25	e33	2
F12		25	e33	2
G1		25	e33	2
G2		25	e33	2
G3		25	e33	2
G4		25	e33	2
G5		25	e33	2
G6		25	e33	2
G7		25	e33	2
G8		25	e33	2
G9		25	e33	2
G10		25	e33	2
G11		25	e33	2
G12		25	e33	2
H1		25	e33	2
H2		25	e33	2
H3		25	e33	2
H4		25	e33	2
H5		25	e33	2
H6		25	e33	2
H7		25	e33	2
H8		25	e33	2
H9		25	e33	2
H10		25	e33	2
H11		25	e33	2
H12		25	e33	2
A1		25	e33	3
A2		25	e33	3
A3		25	e33	3
A4		25	e33	3
A5		25	e33	3
A6		25	e33	3
A7		25	e33	3
A8		25	e33	3
A9		25	e33	3
A10		25	e33	3
A11		25	e33	3
A12		25	e33	3
B1		25	e33	3
B2	50146412	25	e33	3
B3	54083948	25	e33	3
B4	52707128	25	e33	3
B5	47800216	25	e33	3
B6	47181000	25	e33	3
B7		25	e33	3
B8		25	e33	3
B9		25	e33	3
B10		25	e33	3
B11		25	e33	3
B12		25	e33	3
C1		25	e33	3
C2	39519336	25	e33	3
C3	51612716	25	e33	3
C4	72486	25	e33	3
C5	48581340	25	e33	3
C6	42873500	25	e33	3
C7		25	e33	3
C8		25	e33	3
C9		25	e33	3
C10		25	e33	3
C11		25	e33	3
C12		25	e33	3
D1		25	e33	3
D2	80804	25	e33	3
D3	80810	25	e33	3
D4	45342156	25	e33	3
D5	49312928	25	e33	3
D6	42606212	25	e33	3
D7		25	e33	3
D8		25	e33	3
D9		25	e33	3
D10		25	e33	3
D11		25	e33	3
D12		25	e33	3
E1		25	e33	3
E2	45997196	25	e33	3
E3	70150	25	e33	3
E4	41783852	25	e33	3
E5	43230252	25	e33	3
E6	38026496	25	e33	3
E7		25	e33	3
E8		25	e33	3
E9		25	e33	3
E10		25	e33	3
E11		25	e33	3
E12		25	e33	3
F1		25	e33	3
F2		25	e33	3
F3		25	e33	3
F4		25	e33	3
F5		25	e33	3
F6		25	e33	3
F7		25	e33	3
F8		25	e33	3
F9		25	e33	3
F10		25	e33	3
F11		25	e33	3
F12		25	e33	3
G1		25	e33	3
G2		25	e33	3
G3		25	e33	3
G4		25	e33	3
G5		25	e33	3
G6		25	e33	3
G7		25	e33	3
G8		25	e33	3
G9		25	e33	3
G10		25	e33	3
G11		25	e33	3
G12		25	e33	3
H1		25	e33	3
H2		25	e33	3
H3		25	e33	3
H4		25	e33	3
H5		25	e33	3
H6		25	e33	3
H7		25	e33	3
H8		25	e33	3
H9		25	e33	3
H10		25	e33	3
H11		25	e33	3
H12		25	e33	3

## Sheet: S4d
Yeast_extract_source	Yeast_extract	Glycerol	Tryptone	Magnesium_sulfate	pH	Buffer_capacity	Osmolality	Category	Run_number	Replicate	Dipotassium_phosphate	Potassium_phosphate	Sodium_chloride	MTP_bottom	MTP_volume	MTP_fill_volume	MTP_cover	MTP_shake_speed	Temperature	Time	Inoculum_amount	Inoculum_age	Antibiotic_conc	Flask_baffles	Flask_volume	Flask_fill_volume	Flask_cover	Exp_number	Random	Plate	Exp_plate	Row	Column	Well	Starter_culture	Exp_date	Plate_streak_date	Well_id
2	20	3	10	0	6.7	70	850	Exp	1	1	7.06	4	13.3	Round	2.5	0.1	Aeraseal	460	30	48	0.01	16	0.025	NA	NA	NA	NA	e27	39	1	1	E	9	E9	9	2017-10-11T00:00:00Z	2017-10-05T00:00:00Z	e27-1-1-1-E9
1	20	3	10	0	7.5	110	850	Exp	2	1	17.8	1.01	9.22	Round	2.5	0.1	Aeraseal	460	30	48	0.01	16	0.025	NA	NA	NA	NA	e27	11	1	1	B	4	B4	9	2017-10-11T00:00:00Z	2017-10-05T00:00:00Z	e27-2-1-1-B4
2	28	3	10	0	7.5	110	650	Exp	3	1	17.8	1.01	1.98	Round	2.5	0.1	Aeraseal	460	30	48	0.01	16	0.025	NA	NA	NA	NA	e27	19	1	1	E	5	E5	9	2017-10-11T00:00:00Z	2017-10-05T00:00:00Z	e27-3-1-1-E5
1	28	3	10	0	6.7	70	650	Exp	4	1	7.06	4	6.1	Round	2.5	0.1	Aeraseal	460	30	48	0.01	16	0.025	NA	NA	NA	NA	e27	35	1	1	F	8	F8	9	2017-10-11T00:00:00Z	2017-10-05T00:00:00Z	e27-4-1-1-F8
2	20	7	10	0	7.5	70	650	Exp	5	1	11.4	0.643	5.49	Round	2.5	0.1	Aeraseal	460	30	48	0.01	16	0.025	NA	NA	NA	NA	e27	30	1	1	F	7	F7	9	2017-10-11T00:00:00Z	2017-10-05T00:00:00Z	e27-5-1-1-F7
1	20	7	10	0	6.7	110	650	Exp	6	1	11.1	6.28	3.22	Round	2.5	0.1	Aeraseal	460	30	48	0.01	16	0.025	NA	NA	NA	NA	e27	1	1	1	B	2	B2	9	2017-10-11T00:00:00Z	2017-10-05T00:00:00Z	e27-6-1-1-B2
2	28	7	10	0	6.7	110	850	Exp	7	1	11.1	6.28	7.66	Round	2.5	0.1	Aeraseal	460	30	48	0.01	16	0.025	NA	NA	NA	NA	e27	31	1	1	B	8	B8	9	2017-10-11T00:00:00Z	2017-10-05T00:00:00Z	e27-7-1-1-B8
1	28	7	10	0	7.5	70	850	Exp	8	1	11.4	0.643	9.93	Round	2.5	0.1	Aeraseal	460	30	48	0.01	16	0.025	NA	NA	NA	NA	e27	14	1	1	E	4	E4	9	2017-10-11T00:00:00Z	2017-10-05T00:00:00Z	e27-8-1-1-E4
2	20	3	14	0	6.7	110	650	Exp	9	1	11.1	6.28	3.79	Round	2.5	0.1	Aeraseal	460	30	48	0.01	16	0.025	NA	NA	NA	NA	e27	21	1	1	B	6	B6	9	2017-10-11T00:00:00Z	2017-10-05T00:00:00Z	e27-9-1-1-B6
1	20	3	14	0	7.5	70	650	Exp	10	1	11.4	0.643	6.06	Round	2.5	0.1	Aeraseal	460	30	48	0.01	16	0.025	NA	NA	NA	NA	e27	33	1	1	D	8	D8	9	2017-10-11T00:00:00Z	2017-10-05T00:00:00Z	e27-10-1-1-D8
2	28	3	14	0	7.5	70	850	Exp	11	1	11.4	0.643	10.5	Round	2.5	0.1	Aeraseal	460	30	48	0.01	16	0.025	NA	NA	NA	NA	e27	36	1	1	B	9	B9	9	2017-10-11T00:00:00Z	2017-10-05T00:00:00Z	e27-11-1-1-B9
1	28	3	14	0	6.7	110	850	Exp	12	1	11.1	6.28	8.22	Round	2.5	0.1	Aeraseal	460	30	48	0.01	16	0.025	NA	NA	NA	NA	e27	23	1	1	D	6	D6	9	2017-10-11T00:00:00Z	2017-10-05T00:00:00Z	e27-12-1-1-D6
2	20	7	14	0	7.5	110	850	Exp	13	1	17.8	1.01	7.25	Round	2.5	0.1	Aeraseal	460	30	48	0.01	16	0.025	NA	NA	NA	NA	e27	2	1	1	C	2	C2	9	2017-10-11T00:00:00Z	2017-10-05T00:00:00Z	e27-13-1-1-C2
1	20	7	14	0	6.7	70	850	Exp	14	1	7.06	4	11.4	Round	2.5	0.1	Aeraseal	460	30	48	0.01	16	0.025	NA	NA	NA	NA	e27	16	1	1	B	5	B5	9	2017-10-11T00:00:00Z	2017-10-05T00:00:00Z	e27-14-1-1-B5
2	28	7	14	0	6.7	70	650	Exp	15	1	7.06	4	4.13	Round	2.5	0.1	Aeraseal	460	30	48	0.01	16	0.025	NA	NA	NA	NA	e27	27	1	1	C	7	C7	9	2017-10-11T00:00:00Z	2017-10-05T00:00:00Z	e27-15-1-1-C7
1	28	7	14	0	7.5	110	650	Exp	16	1	17.8	1.01	0.00478	Round	2.5	0.1	Aeraseal	460	30	48	0.01	16	0.025	NA	NA	NA	NA	e27	34	1	1	E	8	E8	9	2017-10-11T00:00:00Z	2017-10-05T00:00:00Z	e27-16-1-1-E8
2	20	3	10	0.24	6.7	70	650	Exp	17	1	7.06	4	7.5	Round	2.5	0.1	Aeraseal	460	30	48	0.01	16	0.025	NA	NA	NA	NA	e27	9	1	1	E	3	E3	9	2017-10-11T00:00:00Z	2017-10-05T00:00:00Z	e27-17-1-1-E3
1	20	3	10	0.24	7.5	110	650	Exp	18	1	17.8	1.01	3.38	Round	2.5	0.1	Aeraseal	460	30	48	0.01	16	0.025	NA	NA	NA	NA	e27	28	1	1	D	7	D7	9	2017-10-11T00:00:00Z	2017-10-05T00:00:00Z	e27-18-1-1-D7
2	28	3	10	0.24	7.5	110	850	Exp	19	1	17.8	1.01	7.82	Round	2.5	0.1	Aeraseal	460	30	48	0.01	16	0.025	NA	NA	NA	NA	e27	10	1	1	F	3	F3	9	2017-10-11T00:00:00Z	2017-10-05T00:00:00Z	e27-19-1-1-F3
1	28	3	10	0.24	6.7	70	850	Exp	20	1	7.06	4	11.9	Round	2.5	0.1	Aeraseal	460	30	48	0.01	16	0.025	NA	NA	NA	NA	e27	15	1	1	F	4	F4	9	2017-10-11T00:00:00Z	2017-10-05T00:00:00Z	e27-20-1-1-F4
2	20	7	10	0.24	7.5	70	850	Exp	21	1	11.4	0.643	11.3	Round	2.5	0.1	Aeraseal	460	30	48	0.01	16	0.025	NA	NA	NA	NA	e27	8	1	1	D	3	D3	9	2017-10-11T00:00:00Z	2017-10-05T00:00:00Z	e27-21-1-1-D3
1	20	7	10	0.24	6.7	110	850	Exp	22	1	11.1	6.28	9.06	Round	2.5	0.1	Aeraseal	460	30	48	0.01	16	0.025	NA	NA	NA	NA	e27	26	1	1	B	7	B7	9	2017-10-11T00:00:00Z	2017-10-05T00:00:00Z	e27-22-1-1-B7
2	28	7	10	0.24	6.7	110	650	Exp	23	1	11.1	6.28	1.82	Round	2.5	0.1	Aeraseal	460	30	48	0.01	16	0.025	NA	NA	NA	NA	e27	32	1	1	C	8	C8	9	2017-10-11T00:00:00Z	2017-10-05T00:00:00Z	e27-23-1-1-C8
1	28	7	10	0.24	7.5	70	650	Exp	24	1	11.4	0.643	4.09	Round	2.5	0.1	Aeraseal	460	30	48	0.01	16	0.025	NA	NA	NA	NA	e27	38	1	1	D	9	D9	9	2017-10-11T00:00:00Z	2017-10-05T00:00:00Z	e27-24-1-1-D9
2	20	3	14	0.24	6.7	110	850	Exp	25	1	11.1	6.28	9.63	Round	2.5	0.1	Aeraseal	460	30	48	0.01	16	0.025	NA	NA	NA	NA	e27	22	1	1	C	6	C6	9	2017-10-11T00:00:00Z	2017-10-05T00:00:00Z	e27-25-1-1-C6
1	20	3	14	0.24	7.5	70	850	Exp	26	1	11.4	0.643	11.9	Round	2.5	0.1	Aeraseal	460	30	48	0.01	16	0.025	NA	NA	NA	NA	e27	12	1	1	C	4	C4	9	2017-10-11T00:00:00Z	2017-10-05T00:00:00Z	e27-26-1-1-C4
2	28	3	14	0.24	7.5	70	650	Exp	27	1	11.4	0.643	4.65	Round	2.5	0.1	Aeraseal	460	30	48	0.01	16	0.025	NA	NA	NA	NA	e27	17	1	1	C	5	C5	9	2017-10-11T00:00:00Z	2017-10-05T00:00:00Z	e27-27-1-1-C5
1	28	3	14	0.24	6.7	110	650	Exp	28	1	11.1	6.28	2.38	Round	2.5	0.1	Aeraseal	460	30	48	0.01	16	0.025	NA	NA	NA	NA	e27	13	1	1	D	4	D4	9	2017-10-11T00:00:00Z	2017-10-05T00:00:00Z	e27-28-1-1-D4
2	20	7	14	0.24	7.5	110	650	Exp	29	1	17.8	1.01	1.41	Round	2.5	0.1	Aeraseal	460	30	48	0.01	16	0.025	NA	NA	NA	NA	e27	7	1	1	C	3	C3	9	2017-10-11T00:00:00Z	2017-10-05T00:00:00Z	e27-29-1-1-C3
1	20	7	14	0.24	6.7	70	650	Exp	30	1	7.06	4	5.53	Round	2.5	0.1	Aeraseal	460	30	48	0.01	16	0.025	NA	NA	NA	NA	e27	5	1	1	F	2	F2	9	2017-10-11T00:00:00Z	2017-10-05T00:00:00Z	e27-30-1-1-F2
2	28	7	14	0.24	6.7	70	850	Exp	31	1	7.06	4	9.97	Round	2.5	0.1	Aeraseal	460	30	48	0.01	16	0.025	NA	NA	NA	NA	e27	40	1	1	F	9	F9	9	2017-10-11T00:00:00Z	2017-10-05T00:00:00Z	e27-31-1-1-F9
1	28	7	14	0.24	7.5	110	850	Exp	32	1	17.8	1.01	5.84	Round	2.5	0.1	Aeraseal	460	30	48	0.01	16	0.025	NA	NA	NA	NA	e27	37	1	1	C	9	C9	9	2017-10-11T00:00:00Z	2017-10-05T00:00:00Z	e27-32-1-1-C9
1	24	5	12	0.12	7.2	90	750	Centerpoint	33	1	12.7	2.28	6.63	Round	2.5	0.1	Aeraseal	460	30	48	0.01	16	0.025	NA	NA	NA	NA	e27	6	1	1	B	3	B3	9	2017-10-11T00:00:00Z	2017-10-05T00:00:00Z	e27-33-1-1-B3
1	24	5	12	0.12	7.2	90	750	Centerpoint	33	2	12.7	2.28	6.63	Round	2.5	0.1	Aeraseal	460	30	48	0.01	16	0.025	NA	NA	NA	NA	e27	18	1	1	D	5	D5	9	2017-10-11T00:00:00Z	2017-10-05T00:00:00Z	e27-33-2-1-D5
1	24	5	12	0.12	7.2	90	750	Centerpoint	33	3	12.7	2.28	6.63	Round	2.5	0.1	Aeraseal	460	30	48	0.01	16	0.025	NA	NA	NA	NA	e27	20	1	1	F	5	F5	9	2017-10-11T00:00:00Z	2017-10-05T00:00:00Z	e27-33-3-1-F5
1	24	5	12	0.12	7.2	90	750	Centerpoint	33	4	12.7	2.28	6.63	Round	2.5	0.1	Aeraseal	460	30	48	0.01	16	0.025	NA	NA	NA	NA	e27	25	1	1	F	6	F6	9	2017-10-11T00:00:00Z	2017-10-05T00:00:00Z	e27-33-4-1-F6
NA	NA	NA	NA	NA	NA	NA	NA	Blank	NA	NA	NA	NA	NA	NA	NA	NA	NA	NA	NA	NA	NA	NA	NA	NA	NA	NA	NA	e27	3	1	NA	D	2	D2	9	2017-10-11T00:00:00Z	2017-10-05T00:00:00Z	e27-NA-NA-1-D2
NA	NA	NA	NA	NA	NA	NA	NA	Blank	NA	NA	NA	NA	NA	NA	NA	NA	NA	NA	NA	NA	NA	NA	NA	NA	NA	NA	NA	e27	4	1	NA	E	2	E2	9	2017-10-11T00:00:00Z	2017-10-05T00:00:00Z	e27-NA-NA-1-E2
NA	NA	NA	NA	NA	NA	NA	NA	Blank	NA	NA	NA	NA	NA	NA	NA	NA	NA	NA	NA	NA	NA	NA	NA	NA	NA	NA	NA	e27	24	1	NA	E	6	E6	9	2017-10-11T00:00:00Z	2017-10-05T00:00:00Z	e27-NA-NA-1-E6
NA	NA	NA	NA	NA	NA	NA	NA	Blank	NA	NA	NA	NA	NA	NA	NA	NA	NA	NA	NA	NA	NA	NA	NA	NA	NA	NA	NA	e27	29	1	NA	E	7	E7	9	2017-10-11T00:00:00Z	2017-10-05T00:00:00Z	e27-NA-NA-1-E7
1	24	5	12	0.12	7.2	90	750	Exp	25	1	12.7	2.28	6.63	Round	2.5	0.3	Aeraseal	230	30	48	0.01	16	0.025	NA	NA	NA	NA	e26	1	1	1	B	3	B3	8	2017-10-10T00:00:00Z	2017-10-04T00:00:00Z	e26-25-1-1-B3
1	24	5	12	0.12	7.2	90	750	Centerpoint	33	1	12.7	2.28	6.63	Round	2.5	0.1	Aeraseal	460	30	48	0.01	16	0.025	NA	NA	NA	NA	e26	4	1	5	B	4	B4	8	2017-10-10T00:00:00Z	2017-10-04T00:00:00Z	e26-17-1-1-B4
1	24	5	12	0.12	7.2	90	750	Exp	12	1	12.7	2.28	6.63	Pyramidal	10	0.1	Aeraseal	230	30	48	0.01	16	0.025	NA	NA	NA	NA	e26	7	1	4	B	5	B5	8	2017-10-10T00:00:00Z	2017-10-04T00:00:00Z	e26-12-1-1-B5
1	24	5	12	0.12	7.2	90	750	Centerpoint	33	2	12.7	2.28	6.63	Round	2.5	0.1	Aeraseal	460	30	48	0.01	16	0.025	NA	NA	NA	NA	e26	8	1	5	B	6	B6	8	2017-10-10T00:00:00Z	2017-10-04T00:00:00Z	e26-17-2-1-B6
1	24	5	12	0.12	7.2	90	750	Centerpoint	33	3	12.7	2.28	6.63	Round	2.5	0.1	Aeraseal	460	30	48	0.01	16	0.025	NA	NA	NA	NA	e26	10	1	5	B	7	B7	8	2017-10-10T00:00:00Z	2017-10-04T00:00:00Z	e26-17-3-1-B7
1	24	5	12	0.12	7.2	90	750	Exp	28	1	12.7	2.28	6.63	Pyramidal	10	0.3	Aeraseal	230	30	48	0.01	16	0.025	NA	NA	NA	NA	e26	12	1	4	B	8	B8	8	2017-10-10T00:00:00Z	2017-10-04T00:00:00Z	e26-28-1-1-B8
1	24	5	12	0.12	7.2	90	750	Exp	29	1	12.7	2.28	6.63	Round	2.5	0.3	Aeraseal	460	30	48	0.01	16	0.025	NA	NA	NA	NA	e26	17	1	5	B	9	B9	8	2017-10-10T00:00:00Z	2017-10-04T00:00:00Z	e26-29-1-1-B9
1	24	5	12	0.12	7.2	90	750	Exp	26	1	12.7	2.28	6.63	Pyramidal	2.5	0.3	Aeraseal	230	30	48	0.01	16	0.025	NA	NA	NA	NA	e26	20	1	2	B	10	B10	8	2017-10-10T00:00:00Z	2017-10-04T00:00:00Z	e26-26-1-1-B10
1	24	5	12	0.12	7.2	90	750	Exp	32	1	12.7	2.28	6.63	Pyramidal	10	0.3	Aeraseal	460	30	48	0.01	16	0.025	NA	NA	NA	NA	e26	21	1	8	C	3	C3	8	2017-10-10T00:00:00Z	2017-10-04T00:00:00Z	e26-32-1-1-C3
1	24	5	12	0.12	7.2	90	750	Exp	16	1	12.7	2.28	6.63	Pyramidal	10	0.1	Aeraseal	460	30	48	0.01	16	0.025	NA	NA	NA	NA	e26	22	1	8	C	4	C4	8	2017-10-10T00:00:00Z	2017-10-04T00:00:00Z	e26-16-1-1-C4
1	24	5	12	0.12	7.2	90	750	Centerpoint	33	4	12.7	2.28	6.63	Round	2.5	0.1	Aeraseal	460	30	48	0.01	16	0.025	NA	NA	NA	NA	e26	23	1	5	C	5	C5	8	2017-10-10T00:00:00Z	2017-10-04T00:00:00Z	e26-17-4-1-C5
1	24	5	12	0.12	7.2	90	750	Exp	14	1	12.7	2.28	6.63	Pyramidal	2.5	0.1	Aeraseal	460	30	48	0.01	16	0.025	NA	NA	NA	NA	e26	25	1	6	C	6	C6	8	2017-10-10T00:00:00Z	2017-10-04T00:00:00Z	e26-14-1-1-C6
1	24	5	12	0.12	7.2	90	750	Exp	27	1	12.7	2.28	6.63	Round	10	0.3	Aeraseal	230	30	48	0.01	16	0.025	NA	NA	NA	NA	e26	26	1	3	C	7	C7	8	2017-10-10T00:00:00Z	2017-10-04T00:00:00Z	e26-27-1-1-C7
1	24	5	12	0.12	7.2	90	750	Exp	11	1	12.7	2.28	6.63	Round	10	0.1	Aeraseal	230	30	48	0.01	16	0.025	NA	NA	NA	NA	e26	27	1	3	C	8	C8	8	2017-10-10T00:00:00Z	2017-10-04T00:00:00Z	e26-11-1-1-C8
1	24	5	12	0.12	7.2	90	750	Exp	9	1	12.7	2.28	6.63	Round	2.5	0.1	Aeraseal	230	30	48	0.01	16	0.025	NA	NA	NA	NA	e26	30	1	1	C	9	C9	8	2017-10-10T00:00:00Z	2017-10-04T00:00:00Z	e26-9-1-1-C9
1	24	5	12	0.12	7.2	90	750	Exp	15	1	12.7	2.28	6.63	Round	10	0.1	Aeraseal	460	30	48	0.01	16	0.025	NA	NA	NA	NA	e26	31	1	7	C	10	C10	8	2017-10-10T00:00:00Z	2017-10-04T00:00:00Z	e26-15-1-1-C10
1	24	5	12	0.12	7.2	90	750	Exp	13	1	12.7	2.28	6.63	Round	2.5	0.1	Aeraseal	460	30	48	0.01	16	0.025	NA	NA	NA	NA	e26	34	1	5	D	3	D3	8	2017-10-10T00:00:00Z	2017-10-04T00:00:00Z	e26-13-1-1-D3
1	24	5	12	0.12	7.2	90	750	Exp	10	1	12.7	2.28	6.63	Pyramidal	2.5	0.1	Aeraseal	230	30	48	0.01	16	0.025	NA	NA	NA	NA	e26	36	1	2	D	4	D4	8	2017-10-10T00:00:00Z	2017-10-04T00:00:00Z	e26-10-1-1-D4
1	24	5	12	0.12	7.2	90	750	Exp	31	1	12.7	2.28	6.63	Round	10	0.3	Aeraseal	460	30	48	0.01	16	0.025	NA	NA	NA	NA	e26	37	1	7	D	5	D5	8	2017-10-10T00:00:00Z	2017-10-04T00:00:00Z	e26-31-1-1-D5
1	24	5	12	0.12	7.2	90	750	Exp	30	1	12.7	2.28	6.63	Pyramidal	2.5	0.3	Aeraseal	460	30	48	0.01	16	0.025	NA	NA	NA	NA	e26	38	1	6	D	6	D6	8	2017-10-10T00:00:00Z	2017-10-04T00:00:00Z	e26-30-1-1-D6
1	24	5	12	0.12	7.2	90	750	Exp	5	1	12.7	2.28	6.63	Round	2.5	0.1	Foil	460	30	48	0.01	16	0.025	NA	NA	NA	NA	e26	2	1	5	D	7	D7	8	2017-10-10T00:00:00Z	2017-10-04T00:00:00Z	e26-5-1-1-D7
1	24	5	12	0.12	7.2	90	750	Exp	3	1	12.7	2.28	6.63	Round	10	0.1	Foil	230	30	48	0.01	16	0.025	NA	NA	NA	NA	e26	5	1	3	D	8	D8	8	2017-10-10T00:00:00Z	2017-10-04T00:00:00Z	e26-3-1-1-D8
1	24	5	12	0.12	7.2	90	750	Exp	23	1	12.7	2.28	6.63	Round	10	0.3	Foil	460	30	48	0.01	16	0.025	NA	NA	NA	NA	e26	6	1	7	D	9	D9	8	2017-10-10T00:00:00Z	2017-10-04T00:00:00Z	e26-23-1-1-D9
1	24	5	12	0.12	7.2	90	750	Exp	4	1	12.7	2.28	6.63	Pyramidal	10	0.1	Foil	230	30	48	0.01	16	0.025	NA	NA	NA	NA	e26	9	1	4	D	10	D10	8	2017-10-10T00:00:00Z	2017-10-04T00:00:00Z	e26-4-1-1-D10
1	24	5	12	0.12	7.2	90	750	Exp	6	1	12.7	2.28	6.63	Pyramidal	2.5	0.1	Foil	460	30	48	0.01	16	0.025	NA	NA	NA	NA	e26	11	1	6	E	3	E3	8	2017-10-10T00:00:00Z	2017-10-04T00:00:00Z	e26-6-1-1-E3
1	24	5	12	0.12	7.2	90	750	Exp	1	1	12.7	2.28	6.63	Round	2.5	0.1	Foil	230	30	48	0.01	16	0.025	NA	NA	NA	NA	e26	13	1	1	E	4	E4	8	2017-10-10T00:00:00Z	2017-10-04T00:00:00Z	e26-1-1-1-E4
1	24	5	12	0.12	7.2	90	750	Exp	7	1	12.7	2.28	6.63	Round	10	0.1	Foil	460	30	48	0.01	16	0.025	NA	NA	NA	NA	e26	15	1	7	E	5	E5	8	2017-10-10T00:00:00Z	2017-10-04T00:00:00Z	e26-7-1-1-E5
1	24	5	12	0.12	7.2	90	750	Exp	17	5	12.7	2.28	6.63	Round	2.5	0.3	Foil	230	30	48	0.01	16	0.025	NA	NA	NA	NA	e26	16	1	1	E	6	E6	8	2017-10-10T00:00:00Z	2017-10-04T00:00:00Z	e26-17-5-1-E6
1	24	5	12	0.12	7.2	90	750	Exp	21	1	12.7	2.28	6.63	Round	2.5	0.3	Foil	460	30	48	0.01	16	0.025	NA	NA	NA	NA	e26	19	1	5	E	7	E7	8	2017-10-10T00:00:00Z	2017-10-04T00:00:00Z	e26-21-1-1-E7
1	24	5	12	0.12	7.2	90	750	Exp	18	1	12.7	2.28	6.63	Pyramidal	2.5	0.3	Foil	230	30	48	0.01	16	0.025	NA	NA	NA	NA	e26	24	1	2	E	8	E8	8	2017-10-10T00:00:00Z	2017-10-04T00:00:00Z	e26-18-1-1-E8
1	24	5	12	0.12	7.2	90	750	Exp	19	1	12.7	2.28	6.63	Round	10	0.3	Foil	230	30	48	0.01	16	0.025	NA	NA	NA	NA	e26	28	1	3	E	9	E9	8	2017-10-10T00:00:00Z	2017-10-04T00:00:00Z	e26-19-1-1-E9
1	24	5	12	0.12	7.2	90	750	Exp	8	1	12.7	2.28	6.63	Pyramidal	10	0.1	Foil	460	30	48	0.01	16	0.025	NA	NA	NA	NA	e26	29	1	8	E	10	E10	8	2017-10-10T00:00:00Z	2017-10-04T00:00:00Z	e26-8-1-1-E10
1	24	5	12	0.12	7.2	90	750	Exp	24	1	12.7	2.28	6.63	Pyramidal	10	0.3	Foil	460	30	48	0.01	16	0.025	NA	NA	NA	NA	e26	32	1	8	F	3	F3	8	2017-10-10T00:00:00Z	2017-10-04T00:00:00Z	e26-24-1-1-F3
1	24	5	12	0.12	7.2	90	750	Exp	20	1	12.7	2.28	6.63	Pyramidal	10	0.3	Foil	230	30	48	0.01	16	0.025	NA	NA	NA	NA	e26	33	1	4	F	4	F4	8	2017-10-10T00:00:00Z	2017-10-04T00:00:00Z	e26-20-1-1-F4
1	24	5	12	0.12	7.2	90	750	Exp	2	1	12.7	2.28	6.63	Pyramidal	2.5	0.1	Foil	230	30	48	0.01	16	0.025	NA	NA	NA	NA	e26	35	1	2	F	5	F5	8	2017-10-10T00:00:00Z	2017-10-04T00:00:00Z	e26-2-1-1-F5
1	24	5	12	0.12	7.2	90	750	Exp	22	1	12.7	2.28	6.63	Pyramidal	2.5	0.3	Foil	460	30	48	0.01	16	0.025	NA	NA	NA	NA	e26	40	1	6	F	6	F6	8	2017-10-10T00:00:00Z	2017-10-04T00:00:00Z	e26-22-1-1-F6
NA	NA	NA	NA	NA	NA	NA	NA	Blank	NA	NA	NA	NA	NA	NA	NA	NA	NA	NA	NA	NA	NA	NA	NA	NA	NA	NA	NA	e26	3	1	NA	F	7	F7	8	2017-10-10T00:00:00Z	2017-10-04T00:00:00Z	e26-NA-NA-1-F7
NA	NA	NA	NA	NA	NA	NA	NA	Blank	NA	NA	NA	NA	NA	NA	NA	NA	NA	NA	NA	NA	NA	NA	NA	NA	NA	NA	NA	e26	14	1	NA	F	8	F8	8	2017-10-10T00:00:00Z	2017-10-04T00:00:00Z	e26-NA-NA-1-F8
NA	NA	NA	NA	NA	NA	NA	NA	Blank	NA	NA	NA	NA	NA	NA	NA	NA	NA	NA	NA	NA	NA	NA	NA	NA	NA	NA	NA	e26	18	1	NA	F	9	F9	8	2017-10-10T00:00:00Z	2017-10-04T00:00:00Z	e26-NA-NA-1-F9
NA	NA	NA	NA	NA	NA	NA	NA	Blank	NA	NA	NA	NA	NA	NA	NA	NA	NA	NA	NA	NA	NA	NA	NA	NA	NA	NA	NA	e26	39	1	NA	F	10	F10	8	2017-10-10T00:00:00Z	2017-10-04T00:00:00Z	e26-NA-NA-1-F10
1	24	5	12	0.12	7.2	90	750	Exp	12	1	12.7	2.28	6.63	Round	2.5	0.1	Aeraseal	460	37	72	0.0025	112	0.00625	NA	NA	NA	NA	e28	1	3	4	B	2	B2	10	2017-10-16T00:00:00Z	2017-10-05T00:00:00Z	e28-12-1-3-B2
1	24	5	12	0.12	7.2	90	750	Centerpoint	33	1	12.7	2.28	6.63	Round	2.5	0.1	Aeraseal	460	30	48	0.01	16	0.025	NA	NA	NA	NA	e28	2	2	33	B	2	B2	11	2017-10-16T00:00:00Z	2017-10-05T00:00:00Z	e28-33-1-2-B2
NA	NA	NA	NA	NA	NA	NA	NA	Blank	NA	NA	NA	NA	NA	NA	NA	NA	NA	NA	NA	72	NA	NA	NA	NA	NA	NA	NA	e28	3	3	NA	B	3	B3	NA	2017-10-16T00:00:00Z	2017-10-05T00:00:00Z	e28-NA-NA-3-B3
1	24	5	12	0.12	7.2	90	750	Exp	4	1	12.7	2.28	6.63	Round	2.5	0.1	Aeraseal	460	37	72	0.0025	3	0.00625	NA	NA	NA	NA	e28	4	3	4	B	4	B4	12	2017-10-16T00:00:00Z	2017-10-05T00:00:00Z	e28-4-1-3-B4
NA	NA	NA	NA	NA	NA	NA	NA	Blank	NA	NA	NA	NA	NA	NA	NA	NA	NA	NA	NA	24	NA	NA	NA	NA	NA	NA	NA	e28	5	1	NA	B	2	B2	NA	2017-10-16T00:00:00Z	2017-10-05T00:00:00Z	e28-NA-NA-1-B2
1	24	5	12	0.12	7.2	90	750	Exp	2	1	12.7	2.28	6.63	Round	2.5	0.1	Aeraseal	460	37	24	0.0025	3	0.00625	NA	NA	NA	NA	e28	6	1	2	B	3	B3	12	2017-10-16T00:00:00Z	2017-10-05T00:00:00Z	e28-2-1-1-B3
1	24	5	12	0.12	7.2	90	750	Exp	9	1	12.7	2.28	6.63	Round	2.5	0.1	Aeraseal	460	30	24	0.0025	112	0.00625	NA	NA	NA	NA	e28	7	1	1	B	4	B4	10	2017-10-16T00:00:00Z	2017-10-05T00:00:00Z	e28-9-1-1-B4
1	24	5	12	0.12	7.2	90	750	Exp	16	1	12.7	2.28	6.63	Round	2.5	0.1	Aeraseal	460	37	72	0.04	112	0.00625	NA	NA	NA	NA	e28	8	3	4	B	5	B5	10	2017-10-16T00:00:00Z	2017-10-05T00:00:00Z	e28-16-1-3-B5
NA	NA	NA	NA	NA	NA	NA	NA	Blank	NA	NA	NA	NA	NA	NA	NA	NA	NA	NA	NA	24	NA	NA	NA	NA	NA	NA	NA	e28	9	1	NA	B	5	B5	NA	2017-10-16T00:00:00Z	2017-10-05T00:00:00Z	e28-NA-NA-1-B5
1	24	5	12	0.12	7.2	90	750	Exp	5	1	12.7	2.28	6.63	Round	2.5	0.1	Aeraseal	460	30	24	0.04	3	0.00625	NA	NA	NA	NA	e28	10	1	1	B	6	B6	12	2017-10-16T00:00:00Z	2017-10-05T00:00:00Z	e28-5-1-1-B6
1	24	5	12	0.12	7.2	90	750	Exp	14	1	12.7	2.28	6.63	Round	2.5	0.1	Aeraseal	460	37	24	0.04	112	0.00625	NA	NA	NA	NA	e28	11	1	2	C	2	C2	10	2017-10-16T00:00:00Z	2017-10-05T00:00:00Z	e28-14-1-1-C2
1	24	5	12	0.12	7.2	90	750	Centerpoint	33	2	12.7	2.28	6.63	Round	2.5	0.1	Aeraseal	460	30	48	0.01	16	0.025	NA	NA	NA	NA	e28	12	2	33	B	3	B3	11	2017-10-16T00:00:00Z	2017-10-05T00:00:00Z	e28-33-2-2-B3
1	24	5	12	0.12	7.2	90	750	Exp	13	1	12.7	2.28	6.63	Round	2.5	0.1	Aeraseal	460	30	24	0.04	112	0.00625	NA	NA	NA	NA	e28	13	1	1	C	3	C3	10	2017-10-16T00:00:00Z	2017-10-05T00:00:00Z	e28-13-1-1-C3
1	24	5	12	0.12	7.2	90	750	Exp	29	1	12.7	2.28	6.63	Round	2.5	0.1	Aeraseal	460	30	24	0.04	112	0.1	NA	NA	NA	NA	e28	14	1	1	C	4	C4	10	2017-10-16T00:00:00Z	2017-10-05T00:00:00Z	e28-29-1-1-C4
1	24	5	12	0.12	7.2	90	750	Exp	26	1	12.7	2.28	6.63	Round	2.5	0.1	Aeraseal	460	37	24	0.0025	112	0.1	NA	NA	NA	NA	e28	15	1	2	C	5	C5	10	2017-10-16T00:00:00Z	2017-10-05T00:00:00Z	e28-26-1-1-C5
1	24	5	12	0.12	7.2	90	750	Exp	11	1	12.7	2.28	6.63	Round	2.5	0.1	Aeraseal	460	30	72	0.0025	112	0.00625	NA	NA	NA	NA	e28	16	3	3	B	6	B6	10	2017-10-16T00:00:00Z	2017-10-05T00:00:00Z	e28-11-1-3-B6
1	24	5	12	0.12	7.2	90	750	Exp	27	1	12.7	2.28	6.63	Round	2.5	0.1	Aeraseal	460	30	72	0.0025	112	0.1	NA	NA	NA	NA	e28	17	3	3	C	2	C2	10	2017-10-16T00:00:00Z	2017-10-05T00:00:00Z	e28-27-1-3-C2
1	24	5	12	0.12	7.2	90	750	Exp	18	1	12.7	2.28	6.63	Round	2.5	0.1	Aeraseal	460	37	24	0.0025	3	0.1	NA	NA	NA	NA	e28	18	1	2	C	6	C6	12	2017-10-16T00:00:00Z	2017-10-05T00:00:00Z	e28-18-1-1-C6
NA	NA	NA	NA	NA	NA	NA	NA	Blank	NA	NA	NA	NA	NA	NA	NA	NA	NA	NA	NA	48	NA	NA	NA	NA	NA	NA	NA	e28	19	2	NA	B	4	B4	NA	2017-10-16T00:00:00Z	2017-10-05T00:00:00Z	e28-NA-NA-2-B4
1	24	5	12	0.12	7.2	90	750	Exp	21	1	12.7	2.28	6.63	Round	2.5	0.1	Aeraseal	460	30	24	0.04	3	0.1	NA	NA	NA	NA	e28	20	1	1	D	2	D2	12	2017-10-16T00:00:00Z	2017-10-05T00:00:00Z	e28-21-1-1-D2
1	24	5	12	0.12	7.2	90	750	Exp	7	1	12.7	2.28	6.63	Round	2.5	0.1	Aeraseal	460	30	72	0.04	3	0.00625	NA	NA	NA	NA	e28	21	3	3	C	3	C3	12	2017-10-16T00:00:00Z	2017-10-05T00:00:00Z	e28-7-1-3-C3
1	24	5	12	0.12	7.2	90	750	Exp	6	1	12.7	2.28	6.63	Round	2.5	0.1	Aeraseal	460	37	24	0.04	3	0.00625	NA	NA	NA	NA	e28	22	1	2	D	3	D3	12	2017-10-16T00:00:00Z	2017-10-05T00:00:00Z	e28-6-1-1-D3
NA	NA	NA	NA	NA	NA	NA	NA	Blank	NA	NA	NA	NA	NA	NA	NA	NA	NA	NA	NA	24	NA	NA	NA	NA	NA	NA	NA	e28	23	1	NA	D	4	D4	NA	2017-10-16T00:00:00Z	2017-10-05T00:00:00Z	e28-NA-NA-1-D4
1	24	5	12	0.12	7.2	90	750	Exp	10	1	12.7	2.28	6.63	Round	2.5	0.1	Aeraseal	460	37	24	0.0025	112	0.00625	NA	NA	NA	NA	e28	24	1	2	D	5	D5	10	2017-10-16T00:00:00Z	2017-10-05T00:00:00Z	e28-10-1-1-D5
1	24	5	12	0.12	7.2	90	750	Exp	22	1	12.7	2.28	6.63	Round	2.5	0.1	Aeraseal	460	37	24	0.04	3	0.1	NA	NA	NA	NA	e28	25	1	2	D	6	D6	12	2017-10-16T00:00:00Z	2017-10-05T00:00:00Z	e28-22-1-1-D6
1	24	5	12	0.12	7.2	90	750	Exp	3	1	12.7	2.28	6.63	Round	2.5	0.1	Aeraseal	460	30	72	0.0025	3	0.00625	NA	NA	NA	NA	e28	26	3	3	C	4	C4	12	2017-10-16T00:00:00Z	2017-10-05T00:00:00Z	e28-3-1-3-C4
NA	NA	NA	NA	NA	NA	NA	NA	Blank	NA	NA	NA	NA	NA	NA	NA	NA	NA	NA	NA	48	NA	NA	NA	NA	NA	NA	NA	e28	27	2	NA	B	5	B5	NA	2017-10-16T00:00:00Z	2017-10-05T00:00:00Z	e28-NA-NA-2-B5
1	24	5	12	0.12	7.2	90	750	Exp	15	1	12.7	2.28	6.63	Round	2.5	0.1	Aeraseal	460	30	72	0.04	112	0.00625	NA	NA	NA	NA	e28	28	3	3	C	5	C5	10	2017-10-16T00:00:00Z	2017-10-05T00:00:00Z	e28-15-1-3-C5
NA	NA	NA	NA	NA	NA	NA	NA	Blank	NA	NA	NA	NA	NA	NA	NA	NA	NA	NA	NA	48	NA	NA	NA	NA	NA	NA	NA	e28	29	2	NA	C	2	C2	NA	2017-10-16T00:00:00Z	2017-10-05T00:00:00Z	e28-NA-NA-2-C2
1	24	5	12	0.12	7.2	90	750	Exp	28	1	12.7	2.28	6.63	Round	2.5	0.1	Aeraseal	460	37	72	0.0025	112	0.1	NA	NA	NA	NA	e28	30	3	4	C	6	C6	10	2017-10-16T00:00:00Z	2017-10-05T00:00:00Z	e28-28-1-3-C6
1	24	5	12	0.12	7.2	90	750	Exp	19	1	12.7	2.28	6.63	Round	2.5	0.1	Aeraseal	460	30	72	0.0025	3	0.1	NA	NA	NA	NA	e28	31	3	3	D	2	D2	12	2017-10-16T00:00:00Z	2017-10-05T00:00:00Z	e28-19-1-3-D2
1	24	5	12	0.12	7.2	90	750	Exp	1	1	12.7	2.28	6.63	Round	2.5	0.1	Aeraseal	460	30	24	0.0025	3	0.00625	NA	NA	NA	NA	e28	32	1	1	E	2	E2	12	2017-10-16T00:00:00Z	2017-10-05T00:00:00Z	e28-1-1-1-E2
1	24	5	12	0.12	7.2	90	750	Exp	17	1	12.7	2.28	6.63	Round	2.5	0.1	Aeraseal	460	30	24	0.0025	3	0.1	NA	NA	NA	NA	e28	33	1	1	E	3	E3	12	2017-10-16T00:00:00Z	2017-10-05T00:00:00Z	e28-17-1-1-E3
1	24	5	12	0.12	7.2	90	750	Exp	32	1	12.7	2.28	6.63	Round	2.5	0.1	Aeraseal	460	37	72	0.04	112	0.1	NA	NA	NA	NA	e28	34	3	4	D	3	D3	10	2017-10-16T00:00:00Z	2017-10-05T00:00:00Z	e28-32-1-3-D3
1	24	5	12	0.12	7.2	90	750	Centerpoint	33	3	12.7	2.28	6.63	Round	2.5	0.1	Aeraseal	460	30	48	0.01	16	0.025	NA	NA	NA	NA	e28	35	2	33	C	3	C3	11	2017-10-16T00:00:00Z	2017-10-05T00:00:00Z	e28-33-3-2-C3
NA	NA	NA	NA	NA	NA	NA	NA	Blank	NA	NA	NA	NA	NA	NA	NA	NA	NA	NA	NA	24	NA	NA	NA	NA	NA	NA	NA	e28	36	1	NA	E	4	E4	NA	2017-10-16T00:00:00Z	2017-10-05T00:00:00Z	e28-NA-NA-1-E4
1	24	5	12	0.12	7.2	90	750	Exp	8	1	12.7	2.28	6.63	Round	2.5	0.1	Aeraseal	460	37	72	0.04	3	0.00625	NA	NA	NA	NA	e28	37	3	4	D	4	D4	12	2017-10-16T00:00:00Z	2017-10-05T00:00:00Z	e28-8-1-3-D4
1	24	5	12	0.12	7.2	90	750	Exp	23	1	12.7	2.28	6.63	Round	2.5	0.1	Aeraseal	460	30	72	0.04	3	0.1	NA	NA	NA	NA	e28	38	3	3	D	5	D5	12	2017-10-16T00:00:00Z	2017-10-05T00:00:00Z	e28-23-1-3-D5
NA	NA	NA	NA	NA	NA	NA	NA	Blank	NA	NA	NA	NA	NA	NA	NA	NA	NA	NA	NA	72	NA	NA	NA	NA	NA	NA	NA	e28	39	3	NA	D	6	D6	NA	2017-10-16T00:00:00Z	2017-10-05T00:00:00Z	e28-NA-NA-3-D6
1	24	5	12	0.12	7.2	90	750	Exp	25	1	12.7	2.28	6.63	Round	2.5	0.1	Aeraseal	460	30	24	0.0025	112	0.1	NA	NA	NA	NA	e28	40	1	1	E	5	E5	10	2017-10-16T00:00:00Z	2017-10-05T00:00:00Z	e28-25-1-1-E5
NA	NA	NA	NA	NA	NA	NA	NA	Blank	NA	NA	NA	NA	NA	NA	NA	NA	NA	NA	NA	72	NA	NA	NA	NA	NA	NA	NA	e28	41	3	NA	E	2	E2	NA	2017-10-16T00:00:00Z	2017-10-05T00:00:00Z	e28-NA-NA-3-E2
NA	NA	NA	NA	NA	NA	NA	NA	Blank	NA	NA	NA	NA	NA	NA	NA	NA	NA	NA	NA	72	NA	NA	NA	NA	NA	NA	NA	e28	42	3	NA	E	3	E3	NA	2017-10-16T00:00:00Z	2017-10-05T00:00:00Z	e28-NA-NA-3-E3
1	24	5	12	0.12	7.2	90	750	Centerpoint	33	4	12.7	2.28	6.63	Round	2.5	0.1	Aeraseal	460	30	48	0.01	16	0.025	NA	NA	NA	NA	e28	43	2	33	C	4	C4	11	2017-10-16T00:00:00Z	2017-10-05T00:00:00Z	e28-33-4-2-C4
1	24	5	12	0.12	7.2	90	750	Exp	31	1	12.7	2.28	6.63	Round	2.5	0.1	Aeraseal	460	30	72	0.04	112	0.1	NA	NA	NA	NA	e28	44	3	3	E	4	E4	10	2017-10-16T00:00:00Z	2017-10-05T00:00:00Z	e28-31-1-3-E4
NA	NA	NA	NA	NA	NA	NA	NA	Blank	NA	NA	NA	NA	NA	NA	NA	NA	NA	NA	NA	48	NA	NA	NA	NA	NA	NA	NA	e28	45	2	NA	C	5	C5	NA	2017-10-16T00:00:00Z	2017-10-05T00:00:00Z	e28-NA-NA-2-C5
1	24	5	12	0.12	7.2	90	750	Exp	30	1	12.7	2.28	6.63	Round	2.5	0.1	Aeraseal	460	37	24	0.04	112	0.1	NA	NA	NA	NA	e28	46	1	2	E	6	E6	10	2017-10-16T00:00:00Z	2017-10-05T00:00:00Z	e28-30-1-1-E6
1	24	5	12	0.12	7.2	90	750	Exp	24	1	12.7	2.28	6.63	Round	2.5	0.1	Aeraseal	460	37	72	0.04	3	0.1	NA	NA	NA	NA	e28	47	3	4	E	5	E5	12	2017-10-16T00:00:00Z	2017-10-05T00:00:00Z	e28-24-1-3-E5
1	24	5	12	0.12	7.2	90	750	Exp	20	1	12.7	2.28	6.63	Round	2.5	0.1	Aeraseal	460	37	72	0.0025	3	0.1	NA	NA	NA	NA	e28	48	3	4	E	6	E6	12	2017-10-16T00:00:00Z	2017-10-05T00:00:00Z	e28-20-1-3-E6
2	28	3	12	0.24	6.7	90	750	Exp	18	1	9.08	5.14	7.16	Round	10	0.1	Aeraseal	460	30	24	0.01	16	0.025	NA	NA	NA	NA	e30	1	1	2	B	2	B2	14	2017-10-25T00:00:00Z	2017-10-18T00:00:00Z	e30-18-1-1-B2
1	20	3	12	0.24	6.7	90	750	Exp	34	1	9.08	5.14	8.56	Round	10	0.1	Aeraseal	460	30	24	0.01	16	0.025	NA	NA	NA	NA	e30	2	1	2	B	3	B3	14	2017-10-25T00:00:00Z	2017-10-18T00:00:00Z	e30-34-1-1-B3
2	28	7	12	0.24	6.7	90	750	Exp	20	1	9.08	5.14	5.89	Round	10	0.3	Aeraseal	460	30	24	0.01	16	0.025	NA	NA	NA	NA	e30	3	1	2	B	4	B4	14	2017-10-25T00:00:00Z	2017-10-18T00:00:00Z	e30-20-1-1-B4
1	28	3	12	0	7.5	90	750	Exp	50	1	14.6	0.827	6.23	Round	10	0.1	Aeraseal	460	30	24	0.01	16	0.025	NA	NA	NA	NA	e30	4	1	2	B	5	B5	14	2017-10-25T00:00:00Z	2017-10-18T00:00:00Z	e30-50-1-1-B5
2	20	7	12	0	7.5	90	750	Exp	4	1	14.6	0.827	6.37	Round	10	0.3	Aeraseal	460	30	24	0.01	16	0.025	NA	NA	NA	NA	e30	5	1	2	B	6	B6	14	2017-10-25T00:00:00Z	2017-10-18T00:00:00Z	e30-4-1-1-B6
1	28	7	12	0	7.5	90	750	Exp	52	1	14.6	0.827	4.96	Round	10	0.3	Aeraseal	460	30	24	0.01	16	0.025	NA	NA	NA	NA	e30	6	1	2	B	7	B7	14	2017-10-25T00:00:00Z	2017-10-18T00:00:00Z	e30-52-1-1-B7
2	20	3	12	0	7.5	90	750	Exp	2	1	14.6	0.827	7.64	Round	10	0.1	Aeraseal	460	30	24	0.01	16	0.025	NA	NA	NA	NA	e30	7	1	2	B	8	B8	14	2017-10-25T00:00:00Z	2017-10-18T00:00:00Z	e30-2-1-1-B8
1	20	7	12	0.24	6.7	90	750	Exp	36	1	9.08	5.14	7.29	Round	10	0.3	Aeraseal	460	30	24	0.01	16	0.025	NA	NA	NA	NA	e30	8	1	2	B	9	B9	14	2017-10-25T00:00:00Z	2017-10-18T00:00:00Z	e30-36-1-1-B9
1	28	3	12	0	6.7	90	750	Exp	60	1	9.08	5.14	7.16	Round	10	0.3	Aeraseal	460	37	24	0.01	16	0.025	NA	NA	NA	NA	e30	1	1	6	C	2	C2	14	2017-10-25T00:00:00Z	2017-10-18T00:00:00Z	e30-60-1-1-C2
2	20	7	12	0	6.7	90	750	Exp	10	1	9.08	5.14	7.29	Round	10	0.1	Aeraseal	460	37	24	0.01	16	0.025	NA	NA	NA	NA	e30	2	1	6	C	3	C3	14	2017-10-25T00:00:00Z	2017-10-18T00:00:00Z	e30-10-1-1-C3
2	28	7	12	0.24	7.5	90	750	Exp	26	1	14.6	0.827	4.96	Round	10	0.1	Aeraseal	460	37	24	0.01	16	0.025	NA	NA	NA	NA	e30	3	1	6	C	4	C4	14	2017-10-25T00:00:00Z	2017-10-18T00:00:00Z	e30-26-1-1-C4
2	20	3	12	0	6.7	90	750	Exp	12	1	9.08	5.14	8.56	Round	10	0.3	Aeraseal	460	37	24	0.01	16	0.025	NA	NA	NA	NA	e30	4	1	6	C	5	C5	14	2017-10-25T00:00:00Z	2017-10-18T00:00:00Z	e30-12-1-1-C5
1	28	7	12	0	6.7	90	750	Exp	58	1	9.08	5.14	5.89	Round	10	0.1	Aeraseal	460	37	24	0.01	16	0.025	NA	NA	NA	NA	e30	5	1	6	C	6	C6	14	2017-10-25T00:00:00Z	2017-10-18T00:00:00Z	e30-58-1-1-C6
1	20	7	12	0.24	7.5	90	750	Exp	42	1	14.6	0.827	6.37	Round	10	0.1	Aeraseal	460	37	24	0.01	16	0.025	NA	NA	NA	NA	e30	6	1	6	C	7	C7	14	2017-10-25T00:00:00Z	2017-10-18T00:00:00Z	e30-42-1-1-C7
1	20	3	12	0.24	7.5	90	750	Exp	44	1	14.6	0.827	7.64	Round	10	0.3	Aeraseal	460	37	24	0.01	16	0.025	NA	NA	NA	NA	e30	7	1	6	C	8	C8	14	2017-10-25T00:00:00Z	2017-10-18T00:00:00Z	e30-44-1-1-C8
2	28	3	12	0.24	7.5	90	750	Exp	28	1	14.6	0.827	6.23	Round	10	0.3	Aeraseal	460	37	24	0.01	16	0.025	NA	NA	NA	NA	e30	8	1	6	C	9	C9	14	2017-10-25T00:00:00Z	2017-10-18T00:00:00Z	e30-28-1-1-C9
2	28	7	12	0	6.7	90	750	Exp	17	1	9.08	5.14	5.89	Round	2.5	0.1	Aeraseal	460	30	24	0.01	16	0.025	NA	NA	NA	NA	e30	1	1	1	D	2	D2	14	2017-10-25T00:00:00Z	2017-10-18T00:00:00Z	e30-17-1-1-D2
2	28	3	12	0	6.7	90	750	Exp	19	1	9.08	5.14	7.16	Round	2.5	0.3	Aeraseal	460	30	24	0.01	16	0.025	NA	NA	NA	NA	e30	2	1	1	D	3	D3	14	2017-10-25T00:00:00Z	2017-10-18T00:00:00Z	e30-19-1-1-D3
1	28	3	12	0.24	7.5	90	750	Exp	51	1	14.6	0.827	6.23	Round	2.5	0.3	Aeraseal	460	30	24	0.01	16	0.025	NA	NA	NA	NA	e30	3	1	1	D	4	D4	14	2017-10-25T00:00:00Z	2017-10-18T00:00:00Z	e30-51-1-1-D4
2	20	3	12	0.24	7.5	90	750	Exp	3	1	14.6	0.827	7.64	Round	2.5	0.3	Aeraseal	460	30	24	0.01	16	0.025	NA	NA	NA	NA	e30	4	1	1	D	5	D5	14	2017-10-25T00:00:00Z	2017-10-18T00:00:00Z	e30-3-1-1-D5
2	20	7	12	0.24	7.5	90	750	Exp	1	1	14.6	0.827	6.37	Round	2.5	0.1	Aeraseal	460	30	24	0.01	16	0.025	NA	NA	NA	NA	e30	5	1	1	D	6	D6	14	2017-10-25T00:00:00Z	2017-10-18T00:00:00Z	e30-1-1-1-D6
1	28	7	12	0.24	7.5	90	750	Exp	49	1	14.6	0.827	4.96	Round	2.5	0.1	Aeraseal	460	30	24	0.01	16	0.025	NA	NA	NA	NA	e30	6	1	1	D	7	D7	14	2017-10-25T00:00:00Z	2017-10-18T00:00:00Z	e30-49-1-1-D7
1	20	3	12	0	6.7	90	750	Exp	35	1	9.08	5.14	8.56	Round	2.5	0.3	Aeraseal	460	30	24	0.01	16	0.025	NA	NA	NA	NA	e30	7	1	1	D	8	D8	14	2017-10-25T00:00:00Z	2017-10-18T00:00:00Z	e30-35-1-1-D8
1	20	7	12	0	6.7	90	750	Exp	33	1	9.08	5.14	7.29	Round	2.5	0.1	Aeraseal	460	30	24	0.01	16	0.025	NA	NA	NA	NA	e30	8	1	1	D	9	D9	14	2017-10-25T00:00:00Z	2017-10-18T00:00:00Z	e30-33-1-1-D9
1	28	7	12	0.24	6.7	90	750	Exp	59	1	9.08	5.14	5.89	Round	2.5	0.3	Aeraseal	460	37	24	0.01	16	0.025	NA	NA	NA	NA	e30	1	1	5	E	2	E2	14	2017-10-25T00:00:00Z	2017-10-18T00:00:00Z	e30-59-1-1-E2
2	28	3	12	0	7.5	90	750	Exp	25	1	14.6	0.827	6.23	Round	2.5	0.1	Aeraseal	460	37	24	0.01	16	0.025	NA	NA	NA	NA	e30	2	1	5	E	3	E3	14	2017-10-25T00:00:00Z	2017-10-18T00:00:00Z	e30-25-1-1-E3
1	20	3	12	0	7.5	90	750	Exp	41	1	14.6	0.827	7.64	Round	2.5	0.1	Aeraseal	460	37	24	0.01	16	0.025	NA	NA	NA	NA	e30	3	1	5	E	4	E4	14	2017-10-25T00:00:00Z	2017-10-18T00:00:00Z	e30-41-1-1-E4
1	20	7	12	0	7.5	90	750	Exp	43	1	14.6	0.827	6.37	Round	2.5	0.3	Aeraseal	460	37	24	0.01	16	0.025	NA	NA	NA	NA	e30	4	1	5	E	5	E5	14	2017-10-25T00:00:00Z	2017-10-18T00:00:00Z	e30-43-1-1-E5
2	28	7	12	0	7.5	90	750	Exp	27	1	14.6	0.827	4.96	Round	2.5	0.3	Aeraseal	460	37	24	0.01	16	0.025	NA	NA	NA	NA	e30	5	1	5	E	6	E6	14	2017-10-25T00:00:00Z	2017-10-18T00:00:00Z	e30-27-1-1-E6
2	20	3	12	0.24	6.7	90	750	Exp	9	1	9.08	5.14	8.56	Round	2.5	0.1	Aeraseal	460	37	24	0.01	16	0.025	NA	NA	NA	NA	e30	6	1	5	E	7	E7	14	2017-10-25T00:00:00Z	2017-10-18T00:00:00Z	e30-9-1-1-E7
1	28	3	12	0.24	6.7	90	750	Exp	57	1	9.08	5.14	7.16	Round	2.5	0.1	Aeraseal	460	37	24	0.01	16	0.025	NA	NA	NA	NA	e30	7	1	5	E	8	E8	14	2017-10-25T00:00:00Z	2017-10-18T00:00:00Z	e30-57-1-1-E8
2	20	7	12	0.24	6.7	90	750	Exp	11	1	9.08	5.14	7.29	Round	2.5	0.3	Aeraseal	460	37	24	0.01	16	0.025	NA	NA	NA	NA	e30	8	1	5	E	9	E9	14	2017-10-25T00:00:00Z	2017-10-18T00:00:00Z	e30-11-1-1-E9
NA	NA	NA	NA	NA	NA	NA	NA	Blank	NA	NA	NA	NA	NA	NA	NA	NA	NA	NA	NA	24	NA	NA	NA	NA	NA	NA	NA	e30	1	1	NA	F	2	F2	14	2017-10-25T00:00:00Z	2017-10-18T00:00:00Z	e30-NA-NA-1-F2
NA	NA	NA	NA	NA	NA	NA	NA	Blank	NA	NA	NA	NA	NA	NA	NA	NA	NA	NA	NA	24	NA	NA	NA	NA	NA	NA	NA	e30	2	1	NA	F	3	F3	14	2017-10-25T00:00:00Z	2017-10-18T00:00:00Z	e30-NA-NA-1-F3
NA	NA	NA	NA	NA	NA	NA	NA	Blank	NA	NA	NA	NA	NA	NA	NA	NA	NA	NA	NA	24	NA	NA	NA	NA	NA	NA	NA	e30	3	1	NA	F	4	F4	14	2017-10-25T00:00:00Z	2017-10-18T00:00:00Z	e30-NA-NA-1-F4
NA	NA	NA	NA	NA	NA	NA	NA	Blank	NA	NA	NA	NA	NA	NA	NA	NA	NA	NA	NA	24	NA	NA	NA	NA	NA	NA	NA	e30	4	1	NA	F	5	F5	14	2017-10-25T00:00:00Z	2017-10-18T00:00:00Z	e30-NA-NA-1-F5
NA	NA	NA	NA	NA	NA	NA	NA	Blank	NA	NA	NA	NA	NA	NA	NA	NA	NA	NA	NA	24	NA	NA	NA	NA	NA	NA	NA	e30	5	1	NA	F	6	F6	14	2017-10-25T00:00:00Z	2017-10-18T00:00:00Z	e30-NA-NA-1-F6
NA	NA	NA	NA	NA	NA	NA	NA	Blank	NA	NA	NA	NA	NA	NA	NA	NA	NA	NA	NA	24	NA	NA	NA	NA	NA	NA	NA	e30	6	1	NA	F	7	F7	14	2017-10-25T00:00:00Z	2017-10-18T00:00:00Z	e30-NA-NA-1-F7
NA	NA	NA	NA	NA	NA	NA	NA	Blank	NA	NA	NA	NA	NA	NA	NA	NA	NA	NA	NA	24	NA	NA	NA	NA	NA	NA	NA	e30	7	1	NA	F	8	F8	14	2017-10-25T00:00:00Z	2017-10-18T00:00:00Z	e30-NA-NA-1-F8
NA	NA	NA	NA	NA	NA	NA	NA	Blank	NA	NA	NA	NA	NA	NA	NA	NA	NA	NA	NA	24	NA	NA	NA	NA	NA	NA	NA	e30	8	1	NA	F	9	F9	14	2017-10-25T00:00:00Z	2017-10-18T00:00:00Z	e30-NA-NA-1-F9
2	20	3	12	0.24	6.7	90	750	Exp	8	1	9.08	5.14	8.56	Round	10	0.3	Aeraseal	460	30	48	0.01	16	0.025	NA	NA	NA	NA	e30	1	2	4	B	2	B2	14	2017-10-25T00:00:00Z	2017-10-18T00:00:00Z	e30-8-1-2-B2
2	28	3	12	0	7.5	90	750	Exp	24	1	14.6	0.827	6.23	Round	10	0.3	Aeraseal	460	30	48	0.01	16	0.025	NA	NA	NA	NA	e30	2	2	4	B	3	B3	14	2017-10-25T00:00:00Z	2017-10-18T00:00:00Z	e30-24-1-2-B3
1	20	7	12	0	7.5	90	750	Exp	38	1	14.6	0.827	6.37	Round	10	0.1	Aeraseal	460	30	48	0.01	16	0.025	NA	NA	NA	NA	e30	3	2	4	B	4	B4	14	2017-10-25T00:00:00Z	2017-10-18T00:00:00Z	e30-38-1-2-B4
1	28	3	12	0.24	6.7	90	750	Exp	56	1	9.08	5.14	7.16	Round	10	0.3	Aeraseal	460	30	48	0.01	16	0.025	NA	NA	NA	NA	e30	4	2	4	B	5	B5	14	2017-10-25T00:00:00Z	2017-10-18T00:00:00Z	e30-56-1-2-B5
2	28	7	12	0	7.5	90	750	Exp	22	1	14.6	0.827	4.96	Round	10	0.1	Aeraseal	460	30	48	0.01	16	0.025	NA	NA	NA	NA	e30	5	2	4	B	6	B6	14	2017-10-25T00:00:00Z	2017-10-18T00:00:00Z	e30-22-1-2-B6
2	20	7	12	0.24	6.7	90	750	Exp	6	1	9.08	5.14	7.29	Round	10	0.1	Aeraseal	460	30	48	0.01	16	0.025	NA	NA	NA	NA	e30	6	2	4	B	7	B7	14	2017-10-25T00:00:00Z	2017-10-18T00:00:00Z	e30-6-1-2-B7
1	28	7	12	0.24	6.7	90	750	Exp	54	1	9.08	5.14	5.89	Round	10	0.1	Aeraseal	460	30	48	0.01	16	0.025	NA	NA	NA	NA	e30	7	2	4	B	8	B8	14	2017-10-25T00:00:00Z	2017-10-18T00:00:00Z	e30-54-1-2-B8
1	20	3	12	0	7.5	90	750	Exp	40	1	14.6	0.827	7.64	Round	10	0.3	Aeraseal	460	30	48	0.01	16	0.025	NA	NA	NA	NA	e30	8	2	4	B	9	B9	14	2017-10-25T00:00:00Z	2017-10-18T00:00:00Z	e30-40-1-2-B9
1	28	3	12	0.24	7.5	90	750	Exp	62	1	14.6	0.827	6.23	Round	10	0.1	Aeraseal	460	37	48	0.01	16	0.025	NA	NA	NA	NA	e30	1	2	8	C	2	C2	14	2017-10-25T00:00:00Z	2017-10-18T00:00:00Z	e30-62-1-2-C2
2	20	7	12	0.24	7.5	90	750	Exp	16	1	14.6	0.827	6.37	Round	10	0.3	Aeraseal	460	37	48	0.01	16	0.025	NA	NA	NA	NA	e30	2	2	8	C	3	C3	14	2017-10-25T00:00:00Z	2017-10-18T00:00:00Z	e30-16-1-2-C3
2	20	3	12	0.24	7.5	90	750	Exp	14	1	14.6	0.827	7.64	Round	10	0.1	Aeraseal	460	37	48	0.01	16	0.025	NA	NA	NA	NA	e30	3	2	8	C	4	C4	14	2017-10-25T00:00:00Z	2017-10-18T00:00:00Z	e30-14-1-2-C4
2	28	3	12	0	6.7	90	750	Exp	30	1	9.08	5.14	7.16	Round	10	0.1	Aeraseal	460	37	48	0.01	16	0.025	NA	NA	NA	NA	e30	4	2	8	C	5	C5	14	2017-10-25T00:00:00Z	2017-10-18T00:00:00Z	e30-30-1-2-C5
1	20	7	12	0	6.7	90	750	Exp	48	1	9.08	5.14	7.29	Round	10	0.3	Aeraseal	460	37	48	0.01	16	0.025	NA	NA	NA	NA	e30	5	2	8	C	6	C6	14	2017-10-25T00:00:00Z	2017-10-18T00:00:00Z	e30-48-1-2-C6
2	28	7	12	0	6.7	90	750	Exp	32	1	9.08	5.14	5.89	Round	10	0.3	Aeraseal	460	37	48	0.01	16	0.025	NA	NA	NA	NA	e30	6	2	8	C	7	C7	14	2017-10-25T00:00:00Z	2017-10-18T00:00:00Z	e30-32-1-2-C7
1	20	3	12	0	6.7	90	750	Exp	46	1	9.08	5.14	8.56	Round	10	0.1	Aeraseal	460	37	48	0.01	16	0.025	NA	NA	NA	NA	e30	7	2	8	C	8	C8	14	2017-10-25T00:00:00Z	2017-10-18T00:00:00Z	e30-46-1-2-C8
1	28	7	12	0.24	7.5	90	750	Exp	64	1	14.6	0.827	4.96	Round	10	0.3	Aeraseal	460	37	48	0.01	16	0.025	NA	NA	NA	NA	e30	8	2	8	C	9	C9	14	2017-10-25T00:00:00Z	2017-10-18T00:00:00Z	e30-64-1-2-C9
1	24	5	12	0.12	7.2	90	750	Centerpoint	65	1	12.7	2.28	6.63	Round	2.5	0.1	Aeraseal	460	30	48	0.01	16	0.025	NA	NA	NA	NA	e30	1	2	3	D	2	D2	14	2017-10-25T00:00:00Z	2017-10-18T00:00:00Z	e30-65-1-2-D2
2	20	3	12	0	6.7	90	750	Exp	5	1	9.08	5.14	8.56	Round	2.5	0.1	Aeraseal	460	30	48	0.01	16	0.025	NA	NA	NA	NA	e30	2	2	3	D	3	D3	14	2017-10-25T00:00:00Z	2017-10-18T00:00:00Z	e30-5-1-2-D3
2	28	7	12	0.24	7.5	90	750	Exp	23	1	14.6	0.827	4.96	Round	2.5	0.3	Aeraseal	460	30	48	0.01	16	0.025	NA	NA	NA	NA	e30	3	2	3	D	4	D4	14	2017-10-25T00:00:00Z	2017-10-18T00:00:00Z	e30-23-1-2-D4
1	28	7	12	0	6.7	90	750	Exp	55	1	9.08	5.14	5.89	Round	2.5	0.3	Aeraseal	460	30	48	0.01	16	0.025	NA	NA	NA	NA	e30	4	2	3	D	5	D5	14	2017-10-25T00:00:00Z	2017-10-18T00:00:00Z	e30-55-1-2-D5
1	24	5	12	0.12	7.2	90	750	Centerpoint	65	2	12.7	2.28	6.63	Round	2.5	0.1	Aeraseal	460	30	48	0.01	16	0.025	NA	NA	NA	NA	e30	5	2	3	D	6	D6	14	2017-10-25T00:00:00Z	2017-10-18T00:00:00Z	e30-65-2-2-D6
1	24	5	12	0.12	7.2	90	750	Centerpoint	65	3	12.7	2.28	6.63	Round	2.5	0.1	Aeraseal	460	30	48	0.01	16	0.025	NA	NA	NA	NA	e30	6	2	3	D	7	D7	14	2017-10-25T00:00:00Z	2017-10-18T00:00:00Z	e30-65-3-2-D7
2	28	3	12	0.24	7.5	90	750	Exp	21	1	14.6	0.827	6.23	Round	2.5	0.1	Aeraseal	460	30	48	0.01	16	0.025	NA	NA	NA	NA	e30	7	2	3	D	8	D8	14	2017-10-25T00:00:00Z	2017-10-18T00:00:00Z	e30-21-1-2-D8
1	28	3	12	0	6.7	90	750	Exp	53	1	9.08	5.14	7.16	Round	2.5	0.1	Aeraseal	460	30	48	0.01	16	0.025	NA	NA	NA	NA	e30	8	2	3	D	9	D9	14	2017-10-25T00:00:00Z	2017-10-18T00:00:00Z	e30-53-1-2-D9
1	20	7	12	0.24	7.5	90	750	Exp	39	1	14.6	0.827	6.37	Round	2.5	0.3	Aeraseal	460	30	48	0.01	16	0.025	NA	NA	NA	NA	e30	9	2	3	E	2	E2	14	2017-10-25T00:00:00Z	2017-10-18T00:00:00Z	e30-39-1-2-E2
2	20	7	12	0	6.7	90	750	Exp	7	1	9.08	5.14	7.29	Round	2.5	0.3	Aeraseal	460	30	48	0.01	16	0.025	NA	NA	NA	NA	e30	10	2	3	E	3	E3	14	2017-10-25T00:00:00Z	2017-10-18T00:00:00Z	e30-7-1-2-E3
1	24	5	12	0.12	7.2	90	750	Centerpoint	65	4	12.7	2.28	6.63	Round	2.5	0.1	Aeraseal	460	30	48	0.01	16	0.025	NA	NA	NA	NA	e30	11	2	3	E	4	E4	14	2017-10-25T00:00:00Z	2017-10-18T00:00:00Z	e30-65-4-2-E4
1	20	3	12	0.24	7.5	90	750	Exp	37	1	14.6	0.827	7.64	Round	2.5	0.1	Aeraseal	460	30	48	0.01	16	0.025	NA	NA	NA	NA	e30	12	2	3	E	5	E5	14	2017-10-25T00:00:00Z	2017-10-18T00:00:00Z	e30-37-1-2-E5
2	28	3	12	0.24	6.7	90	750	Exp	31	1	9.08	5.14	7.16	Round	2.5	0.3	Aeraseal	460	37	48	0.01	16	0.025	NA	NA	NA	NA	e30	1	2	7	E	6	E6	14	2017-10-25T00:00:00Z	2017-10-18T00:00:00Z	e30-31-1-2-E6
1	20	7	12	0.24	6.7	90	750	Exp	45	1	9.08	5.14	7.29	Round	2.5	0.1	Aeraseal	460	37	48	0.01	16	0.025	NA	NA	NA	NA	e30	2	2	7	E	7	E7	14	2017-10-25T00:00:00Z	2017-10-18T00:00:00Z	e30-45-1-2-E7
2	20	7	12	0	7.5	90	750	Exp	13	1	14.6	0.827	6.37	Round	2.5	0.1	Aeraseal	460	37	48	0.01	16	0.025	NA	NA	NA	NA	e30	3	2	7	E	8	E8	14	2017-10-25T00:00:00Z	2017-10-18T00:00:00Z	e30-13-1-2-E8
1	20	3	12	0.24	6.7	90	750	Exp	47	1	9.08	5.14	8.56	Round	2.5	0.3	Aeraseal	460	37	48	0.01	16	0.025	NA	NA	NA	NA	e30	4	2	7	E	9	E9	14	2017-10-25T00:00:00Z	2017-10-18T00:00:00Z	e30-47-1-2-E9
1	28	3	12	0	7.5	90	750	Exp	63	1	14.6	0.827	6.23	Round	2.5	0.3	Aeraseal	460	37	48	0.01	16	0.025	NA	NA	NA	NA	e30	5	2	7	F	2	F2	14	2017-10-25T00:00:00Z	2017-10-18T00:00:00Z	e30-63-1-2-F2
2	20	3	12	0	7.5	90	750	Exp	15	1	14.6	0.827	7.64	Round	2.5	0.3	Aeraseal	460	37	48	0.01	16	0.025	NA	NA	NA	NA	e30	6	2	7	F	3	F3	14	2017-10-25T00:00:00Z	2017-10-18T00:00:00Z	e30-15-1-2-F3
1	28	7	12	0	7.5	90	750	Exp	61	1	14.6	0.827	4.96	Round	2.5	0.1	Aeraseal	460	37	48	0.01	16	0.025	NA	NA	NA	NA	e30	7	2	7	F	4	F4	14	2017-10-25T00:00:00Z	2017-10-18T00:00:00Z	e30-61-1-2-F4
2	28	7	12	0.24	6.7	90	750	Exp	29	1	9.08	5.14	5.89	Round	2.5	0.1	Aeraseal	460	37	48	0.01	16	0.025	NA	NA	NA	NA	e30	8	2	7	F	5	F5	14	2017-10-25T00:00:00Z	2017-10-18T00:00:00Z	e30-29-1-2-F5
1	24	5	12	0.12	7.2	90	750	Centerpoint	1	1	12.7	2.28	6.63	Round	2.5	0.1	Aeraseal	460	30	48	0.01	16	0.025	NA	NA	NA	NA	e32	1	1	1	B	2	B2	15	2017-10-24T00:00:00Z	2017-10-18T00:00:00Z	e32-1-1-1-B2
NA	NA	NA	NA	NA	NA	NA	NA	Blank	NA	NA	NA	NA	NA	NA	NA	NA	NA	NA	NA	48	NA	NA	NA	NA	NA	NA	NA	e32	2	1	1	B	3	B3	15	2017-10-24T00:00:00Z	2017-10-18T00:00:00Z	e32-NA-NA-1-B3
1	24	5	12	0.12	7.2	90	750	Centerpoint	1	2	12.7	2.28	6.63	Round	2.5	0.1	Aeraseal	460	30	48	0.01	16	0.025	NA	NA	NA	NA	e32	3	1	1	B	4	B4	15	2017-10-24T00:00:00Z	2017-10-18T00:00:00Z	e32-1-2-1-B4
NA	NA	NA	NA	NA	NA	NA	NA	Blank	NA	NA	NA	NA	NA	NA	NA	NA	NA	NA	NA	48	NA	NA	NA	NA	NA	NA	NA	e32	4	1	1	B	5	B5	15	2017-10-24T00:00:00Z	2017-10-18T00:00:00Z	e32-NA-NA-1-B5
NA	NA	NA	NA	NA	NA	NA	NA	Blank	NA	NA	NA	NA	NA	NA	NA	NA	NA	NA	NA	48	NA	NA	NA	NA	NA	NA	NA	e32	5	1	1	C	2	C2	15	2017-10-24T00:00:00Z	2017-10-18T00:00:00Z	e32-NA-NA-1-C2
1	24	5	12	0.12	7.2	90	750	Centerpoint	1	3	12.7	2.28	6.63	Round	2.5	0.1	Aeraseal	460	30	48	0.01	16	0.025	NA	NA	NA	NA	e32	6	1	1	C	3	C3	15	2017-10-24T00:00:00Z	2017-10-18T00:00:00Z	e32-1-3-1-C3
1	24	5	12	0.12	7.2	90	750	Centerpoint	1	4	12.7	2.28	6.63	Round	2.5	0.1	Aeraseal	460	30	48	0.01	16	0.025	NA	NA	NA	NA	e32	7	1	1	C	4	C4	15	2017-10-24T00:00:00Z	2017-10-18T00:00:00Z	e32-1-4-1-C4
NA	NA	NA	NA	NA	NA	NA	NA	Blank	NA	NA	NA	NA	NA	NA	NA	NA	NA	NA	NA	48	NA	NA	NA	NA	NA	NA	NA	e32	8	1	1	C	5	C5	15	2017-10-24T00:00:00Z	2017-10-18T00:00:00Z	e32-NA-NA-1-C5
1	24	5	12	0.12	7.2	90	750	Centerpoint	15	3	12.7	2.28	6.63	Round	2.5	0.1	Aeraseal	460	30	48	0.01	16	0.025	NA	NA	NA	NA	e37	6	1	1	B	7	B7	21	2017-10-31T00:00:00Z	2017-10-18T00:00:00Z	e37-15-4-1-B7
1	24	5	12	0.12	7.2	90	750	Centerpoint	15	1	12.7	2.28	6.63	Round	2.5	0.1	Aeraseal	460	30	48	0.01	16	0.025	NA	NA	NA	NA	e37	14	1	1	C	7	C7	21	2017-10-31T00:00:00Z	2017-10-18T00:00:00Z	e37-15-1-1-C7
1	24	5	12	0.12	7.2	90	750	Centerpoint	15	2	12.7	2.28	6.63	Round	2.5	0.1	Aeraseal	460	30	48	0.01	16	0.025	NA	NA	NA	NA	e37	36	1	1	F	5	F5	21	2017-10-31T00:00:00Z	2017-10-18T00:00:00Z	e37-15-2-1-F5
1	24	5	12	0.12	7.2	90	750	Centerpoint	15	4	12.7	2.28	6.63	Round	2.5	0.1	Aeraseal	460	30	48	0.01	16	0.025	NA	NA	NA	NA	e37	38	1	1	F	7	F7	21	2017-10-31T00:00:00Z	2017-10-18T00:00:00Z	e37-15-3-1-F7
NA	NA	NA	NA	NA	NA	NA	NA	Blank	NA	NA	NA	NA	NA	NA	NA	NA	NA	NA	NA	48	NA	NA	NA	NA	NA	NA	NA	e38	1	1	1	B	2	B2	15	2017-11-04T00:00:00Z	2017-10-18T00:00:00Z	e38-NA-NA-1-B2
1	24	5	12	0.12	7.2	90	750	Centerpoint	1	1	12.7	2.28	6.63	Round	2.5	0.1	Aeraseal	460	30	48	0.01	16	0.025	NA	NA	NA	NA	e38	2	1	1	B	3	B3	15	2017-11-04T00:00:00Z	2017-10-18T00:00:00Z	e38-1-1-1-B3
NA	NA	NA	NA	NA	NA	NA	NA	Blank	NA	NA	NA	NA	NA	NA	NA	NA	NA	NA	NA	48	NA	NA	NA	NA	NA	NA	NA	e38	3	1	1	B	4	B4	15	2017-11-04T00:00:00Z	2017-10-18T00:00:00Z	e38-NA-NA-1-B4
NA	NA	NA	NA	NA	NA	NA	NA	Blank	NA	NA	NA	NA	NA	NA	NA	NA	NA	NA	NA	48	NA	NA	NA	NA	NA	NA	NA	e38	4	1	1	B	5	B5	15	2017-11-04T00:00:00Z	2017-10-18T00:00:00Z	e38-NA-NA-1-B5
1	24	5	12	0.12	7.2	90	750	Centerpoint	1	2	12.7	2.28	6.63	Round	2.5	0.1	Aeraseal	460	30	48	0.01	16	0.025	NA	NA	NA	NA	e38	5	1	1	C	2	C2	15	2017-11-04T00:00:00Z	2017-10-18T00:00:00Z	e38-1-2-1-C2
1	24	5	12	0.12	7.2	90	750	Centerpoint	1	3	12.7	2.28	6.63	Round	2.5	0.1	Aeraseal	460	30	48	0.01	16	0.025	NA	NA	NA	NA	e38	6	1	1	C	3	C3	15	2017-11-04T00:00:00Z	2017-10-18T00:00:00Z	e38-1-3-1-C3
NA	NA	NA	NA	NA	NA	NA	NA	Blank	NA	NA	NA	NA	NA	NA	NA	NA	NA	NA	NA	48	NA	NA	NA	NA	NA	NA	NA	e38	7	1	1	C	4	C4	15	2017-11-04T00:00:00Z	2017-10-18T00:00:00Z	e38-NA-NA-1-C4
1	24	5	12	0.12	7.2	90	750	Centerpoint	1	4	12.7	2.28	6.63	Round	2.5	0.1	Aeraseal	460	30	48	0.01	16	0.025	NA	NA	NA	NA	e38	8	1	1	C	5	C5	15	2017-11-04T00:00:00Z	2017-10-18T00:00:00Z	e38-1-4-1-C5
1	24	5	12	0.12	7.2	90	750	Exp	10	1	12.7	2.28	6.63	NA	NA	NA	NA	NA	30	28	0.01	16	0.025	Unbaffled	125	0.075	Aluminum	e31	1	1	NA	B	2	B2	15	2017-10-23T00:00:00Z	2017-10-18T00:00:00Z	e31-10-1-1-B2
1	24	5	12	0.12	7.2	90	750	Exp	13	1	12.7	2.28	6.63	NA	NA	NA	NA	NA	30	28	0.01	16	0.025	Baffled	125	0.15	Aluminum	e31	2	1	NA	B	3	B3	15	2017-10-23T00:00:00Z	2017-10-18T00:00:00Z	e31-13-1-1-B3
1	24	5	12	0.12	7.2	90	750	Exp	5	1	12.7	2.28	6.63	NA	NA	NA	NA	NA	30	28	0.01	16	0.025	Baffled	125	0.15	Foam	e31	3	1	NA	B	4	B4	15	2017-10-23T00:00:00Z	2017-10-18T00:00:00Z	e31-5-1-1-B4
1	24	5	12	0.12	7.2	90	750	Exp	8	1	12.7	2.28	6.63	NA	NA	NA	NA	NA	30	28	0.01	16	0.025	Unbaffled	250	0.15	Foam	e31	4	1	NA	B	5	B5	15	2017-10-23T00:00:00Z	2017-10-18T00:00:00Z	e31-8-1-1-B5
NA	NA	NA	NA	NA	NA	NA	NA	Blank	NA	NA	NA	NA	NA	NA	NA	NA	NA	NA	NA	NA	NA	NA	NA	NA	NA	NA	NA	e31	5	1	NA	B	6	B6	15	2017-10-23T00:00:00Z	2017-10-18T00:00:00Z	e31-NA-NA-1-B6
1	24	5	12	0.12	7.2	90	750	Exp	14	1	12.7	2.28	6.63	NA	NA	NA	NA	NA	30	28	0.01	16	0.025	Unbaffled	125	0.15	Aluminum	e31	6	1	NA	C	2	C2	15	2017-10-23T00:00:00Z	2017-10-18T00:00:00Z	e31-14-1-1-C2
1	24	5	12	0.12	7.2	90	750	Exp	12	1	12.7	2.28	6.63	NA	NA	NA	NA	NA	30	28	0.01	16	0.025	Unbaffled	250	0.075	Aluminum	e31	7	1	NA	C	3	C3	15	2017-10-23T00:00:00Z	2017-10-18T00:00:00Z	e31-12-1-1-C3
1	24	5	12	0.12	7.2	90	750	Exp	1	1	12.7	2.28	6.63	NA	NA	NA	NA	NA	30	28	0.01	16	0.025	Baffled	125	0.075	Foam	e31	8	1	NA	C	4	C4	15	2017-10-23T00:00:00Z	2017-10-18T00:00:00Z	e31-1-1-1-C4
1	24	5	12	0.12	7.2	90	750	Exp	9	1	12.7	2.28	6.63	NA	NA	NA	NA	NA	30	28	0.01	16	0.025	Baffled	125	0.075	Aluminum	e31	9	1	NA	C	5	C5	15	2017-10-23T00:00:00Z	2017-10-18T00:00:00Z	e31-9-1-1-C5
1	24	5	12	0.12	7.2	90	750	Exp	3	1	12.7	2.28	6.63	NA	NA	NA	NA	NA	30	28	0.01	16	0.025	Baffled	250	0.075	Foam	e31	10	1	NA	C	6	C6	15	2017-10-23T00:00:00Z	2017-10-18T00:00:00Z	e31-3-1-1-C6
1	24	5	12	0.12	7.2	90	750	Exp	4	1	12.7	2.28	6.63	NA	NA	NA	NA	NA	30	28	0.01	16	0.025	Unbaffled	250	0.075	Foam	e31	11	1	NA	D	2	D2	15	2017-10-23T00:00:00Z	2017-10-18T00:00:00Z	e31-4-1-1-D2
1	24	5	12	0.12	7.2	90	750	Exp	7	1	12.7	2.28	6.63	NA	NA	NA	NA	NA	30	28	0.01	16	0.025	Baffled	250	0.15	Foam	e31	12	1	NA	D	3	D3	15	2017-10-23T00:00:00Z	2017-10-18T00:00:00Z	e31-7-1-1-D3
1	24	5	12	0.12	7.2	90	750	Exp	15	1	12.7	2.28	6.63	NA	NA	NA	NA	NA	30	28	0.01	16	0.025	Baffled	250	0.15	Aluminum	e31	13	1	NA	D	4	D4	15	2017-10-23T00:00:00Z	2017-10-18T00:00:00Z	e31-15-1-1-D4
NA	NA	NA	NA	NA	NA	NA	NA	Blank	NA	NA	NA	NA	NA	NA	NA	NA	NA	NA	NA	NA	NA	NA	NA	NA	NA	NA	NA	e31	14	1	NA	D	5	D5	15	2017-10-23T00:00:00Z	2017-10-18T00:00:00Z	e31-NA-NA-1-D5
1	24	5	12	0.12	7.2	90	750	Exp	6	1	12.7	2.28	6.63	NA	NA	NA	NA	NA	30	28	0.01	16	0.025	Unbaffled	125	0.15	Foam	e31	15	1	NA	D	6	D6	15	2017-10-23T00:00:00Z	2017-10-18T00:00:00Z	e31-6-1-1-D6
1	24	5	12	0.12	7.2	90	750	Exp	2	1	12.7	2.28	6.63	NA	NA	NA	NA	NA	30	28	0.01	16	0.025	Unbaffled	125	0.075	Foam	e31	16	1	NA	E	2	E2	15	2017-10-23T00:00:00Z	2017-10-18T00:00:00Z	e31-2-1-1-E2
NA	NA	NA	NA	NA	NA	NA	NA	Blank	NA	NA	NA	NA	NA	NA	NA	NA	NA	NA	NA	NA	NA	NA	NA	NA	NA	NA	NA	e31	17	1	NA	E	3	E3	15	2017-10-23T00:00:00Z	2017-10-18T00:00:00Z	e31-NA-NA-1-E3
1	24	5	12	0.12	7.2	90	750	Exp	11	1	12.7	2.28	6.63	NA	NA	NA	NA	NA	30	28	0.01	16	0.025	Baffled	250	0.075	Aluminum	e31	18	1	NA	E	4	E4	15	2017-10-23T00:00:00Z	2017-10-18T00:00:00Z	e31-11-1-1-E4
1	24	5	12	0.12	7.2	90	750	Exp	16	1	12.7	2.28	6.63	NA	NA	NA	NA	NA	30	28	0.01	16	0.025	Unbaffled	250	0.15	Aluminum	e31	19	1	NA	E	5	E5	15	2017-10-23T00:00:00Z	2017-10-18T00:00:00Z	e31-16-1-1-E5
NA	NA	NA	NA	NA	NA	NA	NA	Blank	NA	NA	NA	NA	NA	NA	NA	NA	NA	NA	NA	NA	NA	NA	NA	NA	NA	NA	NA	e31	20	1	NA	E	6	E6	15	2017-10-23T00:00:00Z	2017-10-18T00:00:00Z	e31-NA-NA-1-E6
1	24	5	12	0.12	7.2	90	750	Centerpoint	NA	1	12.7	2.28	6.57	Round	2.5	0.1	Aeraseal	460	30	48	0.01	16	0.025	NA	NA	NA	NA	e44	1	1	1	C	3	C3	16	2018-01-17T00:00:00Z	2018-01-11T00:00:00Z	e44-1-C3
1	24	5	12	0.12	7.2	90	750	Centerpoint	NA	2	12.7	2.28	6.57	Round	2.5	0.1	Aeraseal	460	30	48	0.01	16	0.025	NA	NA	NA	NA	e44	2	1	1	C	4	C4	16	2018-01-17T00:00:00Z	2018-01-11T00:00:00Z	e44-1-C4
NA	NA	NA	NA	NA	NA	NA	NA	Blank	NA	NA	NA	NA	NA	NA	NA	NA	NA	NA	NA	NA	NA	NA	NA	NA	NA	NA	NA	e44	3	1	1	C	5	C5	16	2018-01-17T00:00:00Z	2018-01-11T00:00:00Z	e44-1-C5
NA	NA	NA	NA	NA	NA	NA	NA	Blank	NA	NA	NA	NA	NA	NA	NA	NA	NA	NA	NA	NA	NA	NA	NA	NA	NA	NA	NA	e44	4	1	1	C	6	C6	16	2018-01-17T00:00:00Z	2018-01-11T00:00:00Z	e44-1-C6
NA	NA	NA	NA	NA	NA	NA	NA	Blank	NA	NA	NA	NA	NA	NA	NA	NA	NA	NA	NA	NA	NA	NA	NA	NA	NA	NA	NA	e44	5	1	1	D	3	D3	16	2018-01-17T00:00:00Z	2018-01-11T00:00:00Z	e44-1-D3
1	24	5	12	0.12	7.2	90	750	Centerpoint	NA	3	12.7	2.28	6.57	Round	2.5	0.1	Aeraseal	460	30	48	0.01	16	0.025	NA	NA	NA	NA	e44	6	1	1	D	4	D4	16	2018-01-17T00:00:00Z	2018-01-11T00:00:00Z	e44-1-D4
1	24	5	12	0.12	7.2	90	750	Centerpoint	NA	4	12.7	2.28	6.57	Round	2.5	0.1	Aeraseal	460	30	48	0.01	16	0.025	NA	NA	NA	NA	e44	7	1	1	D	5	D5	16	2018-01-17T00:00:00Z	2018-01-11T00:00:00Z	e44-1-D5
NA	NA	NA	NA	NA	NA	NA	NA	Blank	NA	NA	NA	NA	NA	NA	NA	NA	NA	NA	NA	NA	NA	NA	NA	NA	NA	NA	NA	e44	8	1	1	D	6	D6	16	2018-01-17T00:00:00Z	2018-01-11T00:00:00Z	e44-1-D6
1	24	5	10	0.12	7.2	110	750	Exp	13	1	15.6	2.79	5.25	Pyramidal	2.5	0.1	Foil	460	37	48	0.0025	3	0.1	NA	NA	NA	NA	e45	1	1	1	B	2	B2	17	2018-01-23T00:00:00Z	2018-01-11T00:00:00Z	e45-1-B2
1	24	5	10	0.12	7.2	70	750	Exp	12	1	9.91	1.77	8.55	Pyramidal	2.5	0.1	Foil	460	37	48	0.04	112	0.00625	NA	NA	NA	NA	e45	2	1	1	B	3	B3	17	2018-01-23T00:00:00Z	2018-01-11T00:00:00Z	e45-1-B3
1	24	5	14	0.12	7.2	70	750	Exp	22	1	9.91	1.77	7.85	Round	2.5	0.1	Foil	460	30	48	0.04	3	0.1	NA	NA	NA	NA	e45	3	1	3	B	4	B4	17	2018-01-23T00:00:00Z	2018-01-11T00:00:00Z	e45-1-B4
NA	NA	NA	NA	NA	NA	NA	NA	Blank	39	NA	NA	NA	NA	NA	NA	NA	NA	NA	NA	NA	NA	NA	NA	NA	NA	NA	NA	e45	4	1	4	B	5	B5	17	2018-01-23T00:00:00Z	2018-01-11T00:00:00Z	e45-1-B5
1	24	5	10	0.12	7.2	110	750	Exp	11	1	15.6	2.79	5.25	Round	2.5	0.1	Aeraseal	460	37	48	0.0025	112	0.00625	NA	NA	NA	NA	e45	5	1	5	B	6	B6	17	2018-01-23T00:00:00Z	2018-01-11T00:00:00Z	e45-1-B6
1	24	5	14	0.12	7.2	110	750	Exp	29	1	15.6	2.79	4.55	Round	2.5	0.1	Foil	460	37	48	0.0025	3	0.1	NA	NA	NA	NA	e45	6	1	6	B	7	B7	17	2018-01-23T00:00:00Z	2018-01-11T00:00:00Z	e45-1-B7
1	24	5	10	0.12	7.2	110	750	Exp	8	1	15.6	2.79	5.25	Pyramidal	2.5	0.1	Aeraseal	460	30	48	0.04	112	0.1	NA	NA	NA	NA	e45	7	1	7	B	8	B8	17	2018-01-23T00:00:00Z	2018-01-11T00:00:00Z	e45-1-B8
1	24	5	12	0.12	7.2	90	750	Centerpoint	36	4	12.7	2.28	6.57	Round	2.5	0.1	Aeraseal	460	30	48	0.01	16	0.025	NA	NA	NA	NA	e45	8	1	8	B	9	B9	17	2018-01-23T00:00:00Z	2018-01-11T00:00:00Z	e45-1-B9
1	24	5	14	0.12	7.2	70	750	Exp	23	1	9.91	1.77	7.85	Pyramidal	2.5	0.1	Foil	460	30	48	0.0025	112	0.1	NA	NA	NA	NA	e45	9	1	9	C	2	C2	17	2018-01-23T00:00:00Z	2018-01-11T00:00:00Z	e45-1-C2
1	24	5	14	0.12	7.2	70	750	Exp	28	1	9.91	1.77	7.85	Round	2.5	0.1	Foil	460	37	48	0.04	112	0.00625	NA	NA	NA	NA	e45	10	1	6	C	3	C3	17	2018-01-23T00:00:00Z	2018-01-11T00:00:00Z	e45-1-C3
1	24	5	14	0.12	7.2	110	750	Exp	21	1	15.6	2.79	4.55	Pyramidal	2.5	0.1	Aeraseal	460	30	48	0.0025	3	0.1	NA	NA	NA	NA	e45	11	1	7	C	4	C4	17	2018-01-23T00:00:00Z	2018-01-11T00:00:00Z	e45-1-C4
1	24	5	10	0.12	7.2	110	750	Exp	2	1	15.6	2.79	5.25	Round	2.5	0.1	Foil	460	30	48	0.04	3	0.00625	NA	NA	NA	NA	e45	12	1	3	C	5	C5	17	2018-01-23T00:00:00Z	2018-01-11T00:00:00Z	e45-1-C5
1	24	5	10	0.12	7.2	70	750	Exp	9	1	9.91	1.77	8.55	Round	2.5	0.1	Foil	460	37	48	0.0025	3	0.00625	NA	NA	NA	NA	e45	13	1	6	C	6	C6	17	2018-01-23T00:00:00Z	2018-01-11T00:00:00Z	e45-1-C6
1	24	5	10	0.12	7.2	70	750	Exp	14	1	9.91	1.77	8.55	Round	2.5	0.1	Aeraseal	460	37	48	0.04	3	0.1	NA	NA	NA	NA	e45	14	1	5	C	7	C7	17	2018-01-23T00:00:00Z	2018-01-11T00:00:00Z	e45-1-C7
1	24	5	14	0.12	7.2	110	750	Exp	19	1	15.6	2.79	4.55	Round	2.5	0.1	Foil	460	30	48	0.0025	112	0.00625	NA	NA	NA	NA	e45	15	1	3	C	8	C8	17	2018-01-23T00:00:00Z	2018-01-11T00:00:00Z	e45-1-C8
1	24	5	14	0.12	7.2	70	750	Exp	20	1	9.91	1.77	7.85	Pyramidal	2.5	0.1	Aeraseal	460	30	48	0.04	112	0.00625	NA	NA	NA	NA	e45	16	1	7	C	9	C9	17	2018-01-23T00:00:00Z	2018-01-11T00:00:00Z	e45-1-C9
NA	NA	NA	NA	NA	NA	NA	NA	Blank	37	NA	NA	NA	NA	NA	NA	NA	NA	NA	NA	NA	NA	NA	NA	NA	NA	NA	NA	e45	17	1	4	D	2	D2	17	2018-01-23T00:00:00Z	2018-01-11T00:00:00Z	e45-1-D2
1	24	5	10	0.12	7.2	110	750	Exp	16	1	15.6	2.79	5.25	Round	2.5	0.1	Foil	460	37	48	0.04	112	0.1	NA	NA	NA	NA	e45	18	1	6	D	3	D3	17	2018-01-23T00:00:00Z	2018-01-11T00:00:00Z	e45-1-D3
1	24	5	14	0.12	7.2	110	750	Exp	26	1	15.6	2.79	4.55	Round	2.5	0.1	Aeraseal	460	37	48	0.04	3	0.00625	NA	NA	NA	NA	e45	19	1	5	D	4	D4	17	2018-01-23T00:00:00Z	2018-01-11T00:00:00Z	e45-1-D4
NA	NA	NA	NA	NA	NA	NA	NA	Blank	38	NA	NA	NA	NA	NA	NA	NA	NA	NA	NA	NA	NA	NA	NA	NA	NA	NA	NA	e45	20	1	4	D	5	D5	17	2018-01-23T00:00:00Z	2018-01-11T00:00:00Z	e45-1-D5
1	24	5	10	0.12	7.2	70	750	Exp	15	1	9.91	1.77	8.55	Pyramidal	2.5	0.1	Aeraseal	460	37	48	0.0025	112	0.1	NA	NA	NA	NA	e45	21	1	21	D	6	D6	17	2018-01-23T00:00:00Z	2018-01-11T00:00:00Z	e45-1-D6
1	24	5	14	0.12	7.2	70	750	Exp	25	1	9.91	1.77	7.85	Pyramidal	2.5	0.1	Foil	460	37	48	0.0025	3	0.00625	NA	NA	NA	NA	e45	22	1	1	D	7	D7	17	2018-01-23T00:00:00Z	2018-01-11T00:00:00Z	e45-1-D7
1	24	5	10	0.12	7.2	110	750	Exp	3	1	15.6	2.79	5.25	Pyramidal	2.5	0.1	Foil	460	30	48	0.0025	112	0.00625	NA	NA	NA	NA	e45	23	1	9	D	8	D8	17	2018-01-23T00:00:00Z	2018-01-11T00:00:00Z	e45-1-D8
1	24	5	14	0.12	7.2	110	750	Exp	24	1	15.6	2.79	4.55	Round	2.5	0.1	Aeraseal	460	30	48	0.04	112	0.1	NA	NA	NA	NA	e45	24	1	8	D	9	D9	17	2018-01-23T00:00:00Z	2018-01-11T00:00:00Z	e45-1-D9
1	24	5	10	0.12	7.2	110	750	Exp	10	1	15.6	2.79	5.25	Pyramidal	2.5	0.1	Aeraseal	460	37	48	0.04	3	0.00625	NA	NA	NA	NA	e45	25	1	21	E	2	E2	17	2018-01-23T00:00:00Z	2018-01-11T00:00:00Z	e45-1-E2
1	24	5	14	0.12	7.2	70	750	Exp	17	1	9.91	1.77	7.85	Round	2.5	0.1	Aeraseal	460	30	48	0.0025	3	0.00625	NA	NA	NA	NA	e45	26	1	8	E	3	E3	17	2018-01-23T00:00:00Z	2018-01-11T00:00:00Z	e45-1-E3
1	24	5	12	0.12	7.2	90	750	Centerpoint	33	1	12.7	2.28	6.57	Round	2.5	0.1	Aeraseal	460	30	48	0.01	16	0.025	NA	NA	NA	NA	e45	27	1	8	E	4	E4	17	2018-01-23T00:00:00Z	2018-01-11T00:00:00Z	e45-1-E4
1	24	5	14	0.12	7.2	110	750	Exp	27	1	15.6	2.79	4.55	Pyramidal	2.5	0.1	Aeraseal	460	37	48	0.0025	112	0.00625	NA	NA	NA	NA	e45	28	1	21	E	5	E5	17	2018-01-23T00:00:00Z	2018-01-11T00:00:00Z	e45-1-E5
1	24	5	12	0.12	7.2	90	750	Centerpoint	35	3	12.7	2.28	6.57	Round	2.5	0.1	Aeraseal	460	30	48	0.01	16	0.025	NA	NA	NA	NA	e45	29	1	8	E	6	E6	17	2018-01-23T00:00:00Z	2018-01-11T00:00:00Z	e45-1-E6
1	24	5	14	0.12	7.2	70	750	Exp	30	1	9.91	1.77	7.85	Pyramidal	2.5	0.1	Aeraseal	460	37	48	0.04	3	0.1	NA	NA	NA	NA	e45	30	1	21	E	7	E7	17	2018-01-23T00:00:00Z	2018-01-11T00:00:00Z	e45-1-E7
1	24	5	14	0.12	7.2	110	750	Exp	32	1	15.6	2.79	4.55	Pyramidal	2.5	0.1	Foil	460	37	48	0.04	112	0.1	NA	NA	NA	NA	e45	31	1	1	E	8	E8	17	2018-01-23T00:00:00Z	2018-01-11T00:00:00Z	e45-1-E8
1	24	5	10	0.12	7.2	70	750	Exp	1	1	9.91	1.77	8.55	Pyramidal	2.5	0.1	Aeraseal	460	30	48	0.0025	3	0.00625	NA	NA	NA	NA	e45	32	1	7	E	9	E9	17	2018-01-23T00:00:00Z	2018-01-11T00:00:00Z	e45-1-E9
1	24	5	10	0.12	7.2	70	750	Exp	4	1	9.91	1.77	8.55	Round	2.5	0.1	Aeraseal	460	30	48	0.04	112	0.00625	NA	NA	NA	NA	e45	33	1	8	F	2	F2	17	2018-01-23T00:00:00Z	2018-01-11T00:00:00Z	e45-1-F2
NA	NA	NA	NA	NA	NA	NA	NA	Blank	40	NA	NA	NA	NA	NA	NA	NA	NA	NA	NA	NA	NA	NA	NA	NA	NA	NA	NA	e45	34	1	4	F	3	F3	17	2018-01-23T00:00:00Z	2018-01-11T00:00:00Z	e45-1-F3
1	24	5	10	0.12	7.2	70	750	Exp	6	1	9.91	1.77	8.55	Pyramidal	2.5	0.1	Foil	460	30	48	0.04	3	0.1	NA	NA	NA	NA	e45	35	1	9	F	4	F4	17	2018-01-23T00:00:00Z	2018-01-11T00:00:00Z	e45-1-F4
1	24	5	12	0.12	7.2	90	750	Centerpoint	34	2	12.7	2.28	6.57	Round	2.5	0.1	Aeraseal	460	30	48	0.01	16	0.025	NA	NA	NA	NA	e45	36	1	8	F	5	F5	17	2018-01-23T00:00:00Z	2018-01-11T00:00:00Z	e45-1-F5
1	24	5	14	0.12	7.2	110	750	Exp	18	1	15.6	2.79	4.55	Pyramidal	2.5	0.1	Foil	460	30	48	0.04	3	0.00625	NA	NA	NA	NA	e45	37	1	9	F	6	F6	17	2018-01-23T00:00:00Z	2018-01-11T00:00:00Z	e45-1-F6
1	24	5	14	0.12	7.2	70	750	Exp	31	1	9.91	1.77	7.85	Round	2.5	0.1	Aeraseal	460	37	48	0.0025	112	0.1	NA	NA	NA	NA	e45	38	1	5	F	7	F7	17	2018-01-23T00:00:00Z	2018-01-11T00:00:00Z	e45-1-F7
1	24	5	10	0.12	7.2	110	750	Exp	5	1	15.6	2.79	5.25	Round	2.5	0.1	Aeraseal	460	30	48	0.0025	3	0.1	NA	NA	NA	NA	e45	39	1	8	F	8	F8	17	2018-01-23T00:00:00Z	2018-01-11T00:00:00Z	e45-1-F8
1	24	5	10	0.12	7.2	70	750	Exp	7	1	9.91	1.77	8.55	Round	2.5	0.1	Foil	460	30	48	0.0025	112	0.1	NA	NA	NA	NA	e45	40	1	3	F	9	F9	17	2018-01-23T00:00:00Z	2018-01-11T00:00:00Z	e45-1-F9
NA	NA	NA	NA	NA	NA	NA	NA	Blank	7	NA	NA	NA	NA	NA	NA	NA	NA	NA	NA	NA	NA	NA	NA	NA	NA	NA	NA	e46	1	1	1	C	3	C3	16	2018-01-24T00:00:00Z	2018-01-11T00:00:00Z	e46-1-C3
NA	NA	NA	NA	NA	NA	NA	NA	Blank	6	NA	NA	NA	NA	NA	NA	NA	NA	NA	NA	NA	NA	NA	NA	NA	NA	NA	NA	e46	2	1	1	C	4	C4	16	2018-01-24T00:00:00Z	2018-01-11T00:00:00Z	e46-1-C4
NA	NA	NA	NA	NA	NA	NA	NA	Blank	5	NA	NA	NA	NA	NA	NA	NA	NA	NA	NA	NA	NA	NA	NA	NA	NA	NA	NA	e46	3	1	1	C	5	C5	16	2018-01-24T00:00:00Z	2018-01-11T00:00:00Z	e46-1-C5
1	24	5	12	0.12	7.2	90	750	Centerpoint	3	3	12.7	2.28	6.57	Round	2.5	0.1	Aeraseal	460	30	48	0.01	16	0.025	NA	NA	NA	NA	e46	4	1	1	C	6	C6	16	2018-01-24T00:00:00Z	2018-01-11T00:00:00Z	e46-1-C6
1	24	5	12	0.12	7.2	90	750	Centerpoint	4	4	12.7	2.28	6.57	Round	2.5	0.1	Aeraseal	460	30	48	0.01	16	0.025	NA	NA	NA	NA	e46	5	1	1	D	3	D3	16	2018-01-24T00:00:00Z	2018-01-11T00:00:00Z	e46-1-D3
1	24	5	12	0.12	7.2	90	750	Centerpoint	2	2	12.7	2.28	6.57	Round	2.5	0.1	Aeraseal	460	30	48	0.01	16	0.025	NA	NA	NA	NA	e46	6	1	1	D	4	D4	16	2018-01-24T00:00:00Z	2018-01-11T00:00:00Z	e46-1-D4
NA	NA	NA	NA	NA	NA	NA	NA	Blank	8	NA	NA	NA	NA	NA	NA	NA	NA	NA	NA	NA	NA	NA	NA	NA	NA	NA	NA	e46	7	1	1	D	5	D5	16	2018-01-24T00:00:00Z	2018-01-11T00:00:00Z	e46-1-D5
1	24	5	12	0.12	7.2	90	750	Centerpoint	1	1	12.7	2.28	6.57	Round	2.5	0.1	Aeraseal	460	30	48	0.01	16	0.025	NA	NA	NA	NA	e46	8	1	1	D	6	D6	16	2018-01-24T00:00:00Z	2018-01-11T00:00:00Z	e46-1-D6
NA	NA	NA	NA	NA	NA	NA	NA	Blank	6	NA	NA	NA	NA	NA	NA	NA	NA	NA	NA	NA	NA	NA	NA	NA	NA	NA	NA	e47	1	1	1	C	3	C3	16	2018-01-31T00:00:00Z	2018-01-23T00:00:00Z	e47-1-C3
1	24	5	12	0.12	7.2	90	750	Centerpoint	2	2	12.7	2.28	6.57	Round	2.5	0.1	Aeraseal	460	30	48	0.01	16	0.025	NA	NA	NA	NA	e47	2	1	1	C	4	C4	16	2018-01-31T00:00:00Z	2018-01-23T00:00:00Z	e47-1-C4
1	24	5	12	0.12	7.2	90	750	Centerpoint	1	1	12.7	2.28	6.57	Round	2.5	0.1	Aeraseal	460	30	48	0.01	16	0.025	NA	NA	NA	NA	e47	3	1	1	C	5	C5	16	2018-01-31T00:00:00Z	2018-01-23T00:00:00Z	e47-1-C5
NA	NA	NA	NA	NA	NA	NA	NA	Blank	7	NA	NA	NA	NA	NA	NA	NA	NA	NA	NA	NA	NA	NA	NA	NA	NA	NA	NA	e47	4	1	1	C	6	C6	16	2018-01-31T00:00:00Z	2018-01-23T00:00:00Z	e47-1-C6
1	24	5	12	0.12	7.2	90	750	Centerpoint	4	4	12.7	2.28	6.57	Round	2.5	0.1	Aeraseal	460	30	48	0.01	16	0.025	NA	NA	NA	NA	e47	5	1	1	D	3	D3	16	2018-01-31T00:00:00Z	2018-01-23T00:00:00Z	e47-1-D3
1	24	5	12	0.12	7.2	90	750	Centerpoint	3	3	12.7	2.28	6.57	Round	2.5	0.1	Aeraseal	460	30	48	0.01	16	0.025	NA	NA	NA	NA	e47	6	1	1	D	4	D4	16	2018-01-31T00:00:00Z	2018-01-23T00:00:00Z	e47-1-D4
NA	NA	NA	NA	NA	NA	NA	NA	Blank	8	NA	NA	NA	NA	NA	NA	NA	NA	NA	NA	NA	NA	NA	NA	NA	NA	NA	NA	e47	7	1	1	D	5	D5	16	2018-01-31T00:00:00Z	2018-01-23T00:00:00Z	e47-1-D5
NA	NA	NA	NA	NA	NA	NA	NA	Blank	5	NA	NA	NA	NA	NA	NA	NA	NA	NA	NA	NA	NA	NA	NA	NA	NA	NA	NA	e47	8	1	1	D	6	D6	16	2018-01-31T00:00:00Z	2018-01-23T00:00:00Z	e47-1-D6
1	24	5	12	0.12	7.2	90	750	Centerpoint	4	4	12.7	2.28	6.57	Round	2.5	0.1	Aeraseal	460	30	48	0.01	16	0.025	NA	NA	NA	NA	e48	1	1	1	C	3	C3	20	2018-02-03T00:00:00Z	2018-01-23T00:00:00Z	e48-1-C3
1	24	5	12	0.12	7.2	90	750	Centerpoint	2	2	12.7	2.28	6.57	Round	2.5	0.1	Aeraseal	460	30	48	0.01	16	0.025	NA	NA	NA	NA	e48	2	1	1	C	4	C4	20	2018-02-03T00:00:00Z	2018-01-23T00:00:00Z	e48-1-C4
NA	NA	NA	NA	NA	NA	NA	NA	Blank	5	NA	NA	NA	NA	NA	NA	NA	NA	NA	NA	NA	NA	NA	NA	NA	NA	NA	NA	e48	3	1	1	C	5	C5	20	2018-02-03T00:00:00Z	2018-01-23T00:00:00Z	e48-1-C5
1	24	5	12	0.12	7.2	90	750	Centerpoint	3	3	12.7	2.28	6.57	Round	2.5	0.1	Aeraseal	460	30	48	0.01	16	0.025	NA	NA	NA	NA	e48	4	1	1	C	6	C6	20	2018-02-03T00:00:00Z	2018-01-23T00:00:00Z	e48-1-C6
NA	NA	NA	NA	NA	NA	NA	NA	Blank	8	NA	NA	NA	NA	NA	NA	NA	NA	NA	NA	NA	NA	NA	NA	NA	NA	NA	NA	e48	5	1	1	D	3	D3	20	2018-02-03T00:00:00Z	2018-01-23T00:00:00Z	e48-1-D3
NA	NA	NA	NA	NA	NA	NA	NA	Blank	6	NA	NA	NA	NA	NA	NA	NA	NA	NA	NA	NA	NA	NA	NA	NA	NA	NA	NA	e48	6	1	1	D	4	D4	20	2018-02-03T00:00:00Z	2018-01-23T00:00:00Z	e48-1-D4
NA	NA	NA	NA	NA	NA	NA	NA	Blank	7	NA	NA	NA	NA	NA	NA	NA	NA	NA	NA	NA	NA	NA	NA	NA	NA	NA	NA	e48	7	1	1	D	5	D5	20	2018-02-03T00:00:00Z	2018-01-23T00:00:00Z	e48-1-D5
1	24	5	12	0.12	7.2	90	750	Centerpoint	1	1	12.7	2.28	6.57	Round	2.5	0.1	Aeraseal	460	30	48	0.01	16	0.025	NA	NA	NA	NA	e48	8	1	1	D	6	D6	20	2018-02-03T00:00:00Z	2018-01-23T00:00:00Z	e48-1-D6

## Sheet: S4e
Yeast_extract_source	Yeast_extract	Glycerol	Tryptone	Magnesium_sulfate	pH	Buffer_capacity	Osmolality	Category	Run_number	Replicate	Dipotassium_phosphate	Potassium_phosphate	Sodium_chloride	MTP_bottom	MTP_volume	MTP_fill_volume	MTP_cover	MTP_shake_speed	Temperature	Time	Inoculum_amount	Inoculum_age	Antibiotic_conc	Flask_baffles	Flask_volume	Flask_fill_volume	Flask_cover	Culture_vol	Exp_number	Random	Plate	Row	Column	Well	Starter_culture	Exp_date	Plate_streak_date	Well_id
NA	NA	NA	NA	NA	NA	NA	NA	Blank	NA	NA	NA	NA	NA	NA	NA	NA	NA	NA	NA	NA	NA	NA	NA	NA	NA	NA	NA	NA	e29	7	1	B	3	B3	13	2017-10-17T00:00:00Z	2017-10-12T00:00:00Z	e29-NA-NA-1-B3
NA	NA	NA	NA	NA	NA	NA	NA	Blank	NA	NA	NA	NA	NA	NA	NA	NA	NA	NA	NA	NA	NA	NA	NA	NA	NA	NA	NA	NA	e29	36	1	G	7	G7	13	2017-10-17T00:00:00Z	2017-10-12T00:00:00Z	e29-NA-NA-1-G7
NA	NA	NA	NA	NA	NA	NA	NA	Blank	NA	NA	NA	NA	NA	NA	NA	NA	NA	NA	NA	NA	NA	NA	NA	NA	NA	NA	NA	NA	e29	49	1	B	10	B10	13	2017-10-17T00:00:00Z	2017-10-12T00:00:00Z	e29-NA-NA-1-B10
NA	NA	NA	NA	NA	NA	NA	NA	Blank	NA	NA	NA	NA	NA	NA	NA	NA	NA	NA	NA	NA	NA	NA	NA	NA	NA	NA	NA	NA	e29	51	1	D	10	D10	13	2017-10-17T00:00:00Z	2017-10-12T00:00:00Z	e29-NA-NA-1-D10
NA	NA	NA	NA	NA	NA	NA	NA	Blank	NA	NA	NA	NA	NA	NA	NA	NA	NA	NA	NA	NA	NA	NA	NA	NA	NA	NA	NA	NA	e29	53	1	F	10	F10	13	2017-10-17T00:00:00Z	2017-10-12T00:00:00Z	e29-NA-NA-1-F10
NA	NA	NA	NA	NA	NA	NA	NA	Blank	NA	NA	NA	NA	NA	NA	NA	NA	NA	NA	NA	NA	NA	NA	NA	NA	NA	NA	NA	NA	e29	74	2	C	4	C4	13	2017-10-17T00:00:00Z	2017-10-12T00:00:00Z	e29-NA-NA-2-C4
NA	NA	NA	NA	NA	NA	NA	NA	Blank	NA	NA	NA	NA	NA	NA	NA	NA	NA	NA	NA	NA	NA	NA	NA	NA	NA	NA	NA	NA	e29	75	2	D	4	D4	13	2017-10-17T00:00:00Z	2017-10-12T00:00:00Z	e29-NA-NA-2-D4
NA	NA	NA	NA	NA	NA	NA	NA	Blank	NA	NA	NA	NA	NA	NA	NA	NA	NA	NA	NA	NA	NA	NA	NA	NA	NA	NA	NA	NA	e29	78	2	G	4	G4	13	2017-10-17T00:00:00Z	2017-10-12T00:00:00Z	e29-NA-NA-2-G4
NA	NA	NA	NA	NA	NA	NA	NA	Blank	NA	NA	NA	NA	NA	NA	NA	NA	NA	NA	NA	NA	NA	NA	NA	NA	NA	NA	NA	NA	e29	90	2	G	6	G6	13	2017-10-17T00:00:00Z	2017-10-12T00:00:00Z	e29-NA-NA-2-G6
NA	NA	NA	NA	NA	NA	NA	NA	Blank	NA	NA	NA	NA	NA	NA	NA	NA	NA	NA	NA	NA	NA	NA	NA	NA	NA	NA	NA	NA	e29	96	2	G	7	G7	13	2017-10-17T00:00:00Z	2017-10-12T00:00:00Z	e29-NA-NA-2-G7
NA	NA	NA	NA	NA	NA	NA	NA	Blank	NA	NA	NA	NA	NA	NA	NA	NA	NA	NA	NA	NA	NA	NA	NA	NA	NA	NA	NA	NA	e29	106	2	E	9	E9	13	2017-10-17T00:00:00Z	2017-10-12T00:00:00Z	e29-NA-NA-2-E9
NA	NA	NA	NA	NA	NA	NA	NA	Blank	NA	NA	NA	NA	NA	NA	NA	NA	NA	NA	NA	NA	NA	NA	NA	NA	NA	NA	NA	NA	e29	108	2	G	9	G9	13	2017-10-17T00:00:00Z	2017-10-12T00:00:00Z	e29-NA-NA-2-G9
1	24	5	12	0.12	7.2	90	750	Centerpoint	33	1	12.7	2.28	6.63	Round	2.5	0.1	Aeraseal	460	30	48	0.01	16	0.05	NA	NA	NA	NA	250	e29	23	1	F	5	F5	13	2017-10-17T00:00:00Z	2017-10-12T00:00:00Z	e29-33-1-1-F5
1	24	5	12	0.12	7.2	90	750	Centerpoint	33	2	12.7	2.28	6.63	Round	2.5	0.1	Aeraseal	460	30	48	0.01	16	0.05	NA	NA	NA	NA	250	e29	27	1	D	6	D6	13	2017-10-17T00:00:00Z	2017-10-12T00:00:00Z	e29-33-2-1-D6
1	24	5	12	0.12	7.2	90	750	Centerpoint	33	3	12.7	2.28	6.63	Round	2.5	0.1	Aeraseal	460	30	48	0.01	16	0.05	NA	NA	NA	NA	250	e29	40	1	E	8	E8	13	2017-10-17T00:00:00Z	2017-10-12T00:00:00Z	e29-33-3-1-E8
1	24	5	12	0.12	7.2	90	750	Centerpoint	33	4	12.7	2.28	6.63	Round	2.5	0.1	Aeraseal	460	30	48	0.01	16	0.05	NA	NA	NA	NA	250	e29	52	1	E	10	E10	13	2017-10-17T00:00:00Z	2017-10-12T00:00:00Z	e29-33-4-1-E10
1	20	7	14	0.24	6.7	70	650	Exp	30	1	7.06	4	5.53	Round	2.5	0.1	Aeraseal	460	30	48	0.01	16	0.05	NA	NA	NA	NA	250	e29	1	1	B	2	B2	13	2017-10-17T00:00:00Z	2017-10-12T00:00:00Z	e29-30-1-1-B2
2	28	7	14	0.24	6.7	70	850	Exp	31	1	7.06	4	9.97	Round	2.5	0.1	Aeraseal	460	30	48	0.01	16	0.05	NA	NA	NA	NA	250	e29	2	1	C	2	C2	13	2017-10-17T00:00:00Z	2017-10-12T00:00:00Z	e29-31-1-1-C2
1	28	7	10	0.24	7.5	70	650	Exp	24	1	11.4	0.643	4.09	Round	2.5	0.1	Aeraseal	460	30	48	0.01	16	0.05	NA	NA	NA	NA	250	e29	3	1	D	2	D2	13	2017-10-17T00:00:00Z	2017-10-12T00:00:00Z	e29-24-1-1-D2
2	28	3	10	0.24	7.5	110	850	Exp	19	1	17.8	1.01	7.82	Round	2.5	0.1	Aeraseal	460	30	48	0.01	16	0.05	NA	NA	NA	NA	250	e29	4	1	E	2	E2	13	2017-10-17T00:00:00Z	2017-10-12T00:00:00Z	e29-19-1-1-E2
1	20	7	10	0	6.7	110	650	Exp	6	1	11.1	6.28	3.22	Round	2.5	0.1	Aeraseal	460	30	48	0.01	16	0.05	NA	NA	NA	NA	250	e29	5	1	F	2	F2	13	2017-10-17T00:00:00Z	2017-10-12T00:00:00Z	e29-6-1-1-F2
2	20	3	10	0	6.7	70	850	Exp	1	1	7.06	4	13.3	Round	2.5	0.1	Aeraseal	460	30	48	0.01	16	0.05	NA	NA	NA	NA	250	e29	8	1	C	3	C3	13	2017-10-17T00:00:00Z	2017-10-12T00:00:00Z	e29-1-1-1-C3
1	20	3	10	0.24	7.5	110	650	Exp	18	1	17.8	1.01	3.38	Round	2.5	0.1	Aeraseal	460	30	48	0.01	16	0.05	NA	NA	NA	NA	250	e29	10	1	E	3	E3	13	2017-10-17T00:00:00Z	2017-10-12T00:00:00Z	e29-18-1-1-E3
1	28	3	10	0	6.7	70	650	Exp	4	1	7.06	4	6.1	Round	2.5	0.1	Aeraseal	460	30	48	0.01	16	0.05	NA	NA	NA	NA	250	e29	11	1	F	3	F3	13	2017-10-17T00:00:00Z	2017-10-12T00:00:00Z	e29-4-1-1-F3
2	28	3	14	0.24	7.5	70	650	Exp	27	1	11.4	0.643	4.65	Round	2.5	0.1	Aeraseal	460	30	48	0.01	16	0.05	NA	NA	NA	NA	250	e29	12	1	G	3	G3	13	2017-10-17T00:00:00Z	2017-10-12T00:00:00Z	e29-27-1-1-G3
1	20	3	14	0.24	7.5	70	850	Exp	26	1	11.4	0.643	11.9	Round	2.5	0.1	Aeraseal	460	30	48	0.01	16	0.05	NA	NA	NA	NA	250	e29	13	1	B	4	B4	13	2017-10-17T00:00:00Z	2017-10-12T00:00:00Z	e29-26-1-1-B4
1	20	7	14	0	6.7	70	850	Exp	14	1	7.06	4	11.4	Round	2.5	0.1	Aeraseal	460	30	48	0.01	16	0.05	NA	NA	NA	NA	250	e29	14	1	C	4	C4	13	2017-10-17T00:00:00Z	2017-10-12T00:00:00Z	e29-14-1-1-C4
2	20	7	14	0.24	7.5	110	650	Exp	29	1	17.8	1.01	1.41	Round	2.5	0.1	Aeraseal	460	30	48	0.01	16	0.05	NA	NA	NA	NA	250	e29	16	1	E	4	E4	13	2017-10-17T00:00:00Z	2017-10-12T00:00:00Z	e29-29-1-1-E4
1	28	7	10	0	7.5	70	850	Exp	8	1	11.4	0.643	9.93	Round	2.5	0.1	Aeraseal	460	30	48	0.01	16	0.05	NA	NA	NA	NA	250	e29	19	1	B	5	B5	13	2017-10-17T00:00:00Z	2017-10-12T00:00:00Z	e29-8-1-1-B5
2	28	7	14	0	6.7	70	650	Exp	15	1	7.06	4	4.13	Round	2.5	0.1	Aeraseal	460	30	48	0.01	16	0.05	NA	NA	NA	NA	250	e29	21	1	D	5	D5	13	2017-10-17T00:00:00Z	2017-10-12T00:00:00Z	e29-15-1-1-D5
1	28	3	14	0.24	6.7	110	650	Exp	28	1	11.1	6.28	2.38	Round	2.5	0.1	Aeraseal	460	30	48	0.01	16	0.05	NA	NA	NA	NA	250	e29	25	1	B	6	B6	13	2017-10-17T00:00:00Z	2017-10-12T00:00:00Z	e29-28-1-1-B6
2	28	3	10	0	7.5	110	650	Exp	3	1	17.8	1.01	1.98	Round	2.5	0.1	Aeraseal	460	30	48	0.01	16	0.05	NA	NA	NA	NA	250	e29	26	1	C	6	C6	13	2017-10-17T00:00:00Z	2017-10-12T00:00:00Z	e29-3-1-1-C6
1	20	7	10	0.24	6.7	110	850	Exp	22	1	11.1	6.28	9.06	Round	2.5	0.1	Aeraseal	460	30	48	0.01	16	0.05	NA	NA	NA	NA	250	e29	28	1	E	6	E6	13	2017-10-17T00:00:00Z	2017-10-12T00:00:00Z	e29-22-1-1-E6
1	28	3	10	0.24	6.7	70	850	Exp	20	1	7.06	4	11.9	Round	2.5	0.1	Aeraseal	460	30	48	0.01	16	0.05	NA	NA	NA	NA	250	e29	29	1	F	6	F6	13	2017-10-17T00:00:00Z	2017-10-12T00:00:00Z	e29-20-1-1-F6
1	20	3	10	0	7.5	110	850	Exp	2	1	17.8	1.01	9.22	Round	2.5	0.1	Aeraseal	460	30	48	0.01	16	0.05	NA	NA	NA	NA	250	e29	30	1	G	6	G6	13	2017-10-17T00:00:00Z	2017-10-12T00:00:00Z	e29-2-1-1-G6
1	28	3	14	0	6.7	110	850	Exp	12	1	11.1	6.28	8.22	Round	2.5	0.1	Aeraseal	460	30	48	0.01	16	0.05	NA	NA	NA	NA	250	e29	32	1	C	7	C7	13	2017-10-17T00:00:00Z	2017-10-12T00:00:00Z	e29-12-1-1-C7
2	28	7	10	0	6.7	110	850	Exp	7	1	11.1	6.28	7.66	Round	2.5	0.1	Aeraseal	460	30	48	0.01	16	0.05	NA	NA	NA	NA	250	e29	34	1	E	7	E7	13	2017-10-17T00:00:00Z	2017-10-12T00:00:00Z	e29-7-1-1-E7
1	28	7	14	0	7.5	110	650	Exp	16	1	17.8	1.01	0.00478	Round	2.5	0.1	Aeraseal	460	30	48	0.01	16	0.05	NA	NA	NA	NA	250	e29	35	1	F	7	F7	13	2017-10-17T00:00:00Z	2017-10-12T00:00:00Z	e29-16-1-1-F7
2	20	3	14	0.24	6.7	110	850	Exp	25	1	11.1	6.28	9.63	Round	2.5	0.1	Aeraseal	460	30	48	0.01	16	0.05	NA	NA	NA	NA	250	e29	42	1	G	8	G8	13	2017-10-17T00:00:00Z	2017-10-12T00:00:00Z	e29-25-1-1-G8
2	20	7	10	0.24	7.5	70	850	Exp	21	1	11.4	0.643	11.3	Round	2.5	0.1	Aeraseal	460	30	48	0.01	16	0.05	NA	NA	NA	NA	250	e29	45	1	D	9	D9	13	2017-10-17T00:00:00Z	2017-10-12T00:00:00Z	e29-21-1-1-D9
2	20	7	14	0	7.5	110	850	Exp	13	1	17.8	1.01	7.25	Round	2.5	0.1	Aeraseal	460	30	48	0.01	16	0.05	NA	NA	NA	NA	250	e29	55	1	B	11	B11	13	2017-10-17T00:00:00Z	2017-10-12T00:00:00Z	e29-13-1-1-B11
2	20	7	10	0	7.5	70	650	Exp	5	1	11.4	0.643	5.49	Round	2.5	0.1	Aeraseal	460	30	48	0.01	16	0.05	NA	NA	NA	NA	250	e29	56	1	C	11	C11	13	2017-10-17T00:00:00Z	2017-10-12T00:00:00Z	e29-5-1-1-C11
2	20	3	10	0.24	6.7	70	650	Exp	17	1	7.06	4	7.5	Round	2.5	0.1	Aeraseal	460	30	48	0.01	16	0.05	NA	NA	NA	NA	250	e29	60	1	G	11	G11	13	2017-10-17T00:00:00Z	2017-10-12T00:00:00Z	e29-17-1-1-G11
1	28	7	14	0.24	7.5	110	850	Exp	32	1	17.8	1.01	5.84	Round	2.5	0.1	Aeraseal	460	30	48	0.01	16	0.05	NA	NA	NA	NA	250	e29	64	2	E	2	E2	13	2017-10-17T00:00:00Z	2017-10-12T00:00:00Z	e29-32-1-2-E2
1	20	3	14	0	7.5	70	650	Exp	10	1	11.4	0.643	6.06	Round	2.5	0.1	Aeraseal	460	30	48	0.01	16	0.05	NA	NA	NA	NA	250	e29	69	2	D	3	D3	13	2017-10-17T00:00:00Z	2017-10-12T00:00:00Z	e29-10-1-2-D3
2	28	7	10	0.24	6.7	110	650	Exp	23	1	11.1	6.28	1.82	Round	2.5	0.1	Aeraseal	460	30	48	0.01	16	0.05	NA	NA	NA	NA	250	e29	76	2	E	4	E4	13	2017-10-17T00:00:00Z	2017-10-12T00:00:00Z	e29-23-1-2-E4
2	28	3	14	0	7.5	70	850	Exp	11	1	11.4	0.643	10.5	Round	2.5	0.1	Aeraseal	460	30	48	0.01	16	0.05	NA	NA	NA	NA	250	e29	77	2	F	4	F4	13	2017-10-17T00:00:00Z	2017-10-12T00:00:00Z	e29-11-1-2-F4
2	20	3	14	0	6.7	110	650	Exp	9	1	11.1	6.28	3.79	Round	2.5	0.1	Aeraseal	460	30	48	0.01	16	0.05	NA	NA	NA	NA	250	e29	85	2	B	6	B6	13	2017-10-17T00:00:00Z	2017-10-12T00:00:00Z	e29-9-1-2-B6
NA	NA	NA	NA	NA	NA	NA	NA	Blank	NA	NA	NA	NA	NA	NA	NA	NA	NA	NA	NA	48	NA	NA	NA	NA	NA	NA	NA	NA	e33	1	2	B	2	B2	NA	2017-11-02T00:00:00Z	2017-10-26T00:00:00Z	e33-NA-NA-2-B2
1	24	5	12	0.12	7.2	90	750	Exp	16	1	12.7	2.28	6.63	Round	2.5	0.1	Aeraseal	460	37	72	0.04	112	0.0125	NA	NA	NA	NA	250	e33	2	3	B	2	B2	16	2017-11-02T00:00:00Z	2017-10-26T00:00:00Z	e33-16-1-3-B2
1	24	5	12	0.12	7.2	90	750	Centerpoint	33	1	12.7	2.28	6.63	Round	2.5	0.1	Aeraseal	460	30	48	0.01	16	0.05	NA	NA	NA	NA	250	e33	3	2	B	3	B3	17	2017-11-02T00:00:00Z	2017-10-26T00:00:00Z	e33-33-1-2-B3
1	24	5	12	0.12	7.2	90	750	Exp	4	1	12.7	2.28	6.63	Round	2.5	0.1	Aeraseal	460	37	72	0.0025	3	0.0125	NA	NA	NA	NA	250	e33	4	3	B	3	B3	18	2017-11-02T00:00:00Z	2017-10-26T00:00:00Z	e33-4-1-3-B3
1	24	5	12	0.12	7.2	90	750	Exp	17	1	12.7	2.28	6.63	Round	2.5	0.1	Aeraseal	460	30	24	0.0025	3	0.2	NA	NA	NA	NA	250	e33	5	1	B	2	B2	18	2017-11-02T00:00:00Z	2017-10-26T00:00:00Z	e33-17-1-1-B2
1	24	5	12	0.12	7.2	90	750	Exp	12	1	12.7	2.28	6.63	Round	2.5	0.1	Aeraseal	460	37	72	0.0025	112	0.0125	NA	NA	NA	NA	250	e33	6	3	B	4	B4	16	2017-11-02T00:00:00Z	2017-10-26T00:00:00Z	e33-12-1-3-B4
1	24	5	12	0.12	7.2	90	750	Exp	26	1	12.7	2.28	6.63	Round	2.5	0.1	Aeraseal	460	37	24	0.0025	112	0.2	NA	NA	NA	NA	250	e33	7	1	B	3	B3	16	2017-11-02T00:00:00Z	2017-10-26T00:00:00Z	e33-26-1-1-B3
1	24	5	12	0.12	7.2	90	750	Exp	14	1	12.7	2.28	6.63	Round	2.5	0.1	Aeraseal	460	37	24	0.04	112	0.0125	NA	NA	NA	NA	250	e33	8	1	B	4	B4	16	2017-11-02T00:00:00Z	2017-10-26T00:00:00Z	e33-14-1-1-B4
1	24	5	12	0.12	7.2	90	750	Exp	30	1	12.7	2.28	6.63	Round	2.5	0.1	Aeraseal	460	37	24	0.04	112	0.2	NA	NA	NA	NA	250	e33	9	1	B	5	B5	16	2017-11-02T00:00:00Z	2017-10-26T00:00:00Z	e33-30-1-1-B5
NA	NA	NA	NA	NA	7.2	NA	NA	Blank	NA	NA	NA	NA	NA	NA	NA	NA	NA	NA	NA	24	NA	NA	NA	NA	NA	NA	NA	NA	e33	10	1	B	6	B6	NA	2017-11-02T00:00:00Z	2017-10-26T00:00:00Z	e33-NA-NA-1-B6
1	24	5	12	0.12	7.2	90	750	Exp	5	1	12.7	2.28	6.63	Round	2.5	0.1	Aeraseal	460	30	24	0.04	3	0.0125	NA	NA	NA	NA	250	e33	11	1	C	2	C2	18	2017-11-02T00:00:00Z	2017-10-26T00:00:00Z	e33-5-1-1-C2
1	24	5	12	0.12	7.2	90	750	Exp	6	1	12.7	2.28	6.63	Round	2.5	0.1	Aeraseal	460	37	24	0.04	3	0.0125	NA	NA	NA	NA	250	e33	12	1	C	3	C3	18	2017-11-02T00:00:00Z	2017-10-26T00:00:00Z	e33-6-1-1-C3
1	24	5	12	0.12	7.2	90	750	Exp	18	1	12.7	2.28	6.63	Round	2.5	0.1	Aeraseal	460	37	24	0.0025	3	0.2	NA	NA	NA	NA	250	e33	13	1	C	4	C4	18	2017-11-02T00:00:00Z	2017-10-26T00:00:00Z	e33-18-1-1-C4
1	24	5	12	0.12	7.2	90	750	Exp	10	1	12.7	2.28	6.63	Round	2.5	0.1	Aeraseal	460	37	24	0.0025	112	0.0125	NA	NA	NA	NA	250	e33	14	1	C	5	C5	16	2017-11-02T00:00:00Z	2017-10-26T00:00:00Z	e33-10-1-1-C5
1	24	5	12	0.12	7.2	90	750	Centerpoint	33	2	12.7	2.28	6.63	Round	2.5	0.1	Aeraseal	460	30	48	0.01	16	0.05	NA	NA	NA	NA	250	e33	15	2	B	4	B4	17	2017-11-02T00:00:00Z	2017-10-26T00:00:00Z	e33-33-2-2-B4
1	24	5	12	0.12	7.2	90	750	Exp	27	1	12.7	2.28	6.63	Round	2.5	0.1	Aeraseal	460	30	72	0.0025	112	0.2	NA	NA	NA	NA	250	e33	16	3	B	5	B5	16	2017-11-02T00:00:00Z	2017-10-26T00:00:00Z	e33-27-1-3-B5
1	24	5	12	0.12	7.2	90	750	Exp	25	1	12.7	2.28	6.63	Round	2.5	0.1	Aeraseal	460	30	24	0.0025	112	0.2	NA	NA	NA	NA	250	e33	17	1	C	6	C6	16	2017-11-02T00:00:00Z	2017-10-26T00:00:00Z	e33-25-1-1-C6
1	24	5	12	0.12	7.2	90	750	Exp	21	1	12.7	2.28	6.63	Round	2.5	0.1	Aeraseal	460	30	24	0.04	3	0.2	NA	NA	NA	NA	250	e33	18	1	D	2	D2	18	2017-11-02T00:00:00Z	2017-10-26T00:00:00Z	e33-21-1-1-D2
1	24	5	12	0.12	7.2	90	750	Exp	24	1	12.7	2.28	6.63	Round	2.5	0.1	Aeraseal	460	37	72	0.04	3	0.2	NA	NA	NA	NA	250	e33	19	3	B	6	B6	18	2017-11-02T00:00:00Z	2017-10-26T00:00:00Z	e33-24-1-3-B6
1	24	5	12	0.12	7.2	90	750	Exp	7	1	12.7	2.28	6.63	Round	2.5	0.1	Aeraseal	460	30	72	0.04	3	0.0125	NA	NA	NA	NA	250	e33	20	3	C	2	C2	18	2017-11-02T00:00:00Z	2017-10-26T00:00:00Z	e33-7-1-3-C2
1	24	5	12	0.12	7.2	90	750	Exp	29	1	12.7	2.28	6.63	Round	2.5	0.1	Aeraseal	460	30	24	0.04	112	0.2	NA	NA	NA	NA	250	e33	21	1	D	3	D3	16	2017-11-02T00:00:00Z	2017-10-26T00:00:00Z	e33-29-1-1-D3
1	24	5	12	0.12	7.2	90	750	Exp	1	1	12.7	2.28	6.63	Round	2.5	0.1	Aeraseal	460	30	24	0.0025	3	0.0125	NA	NA	NA	NA	250	e33	22	1	D	4	D4	18	2017-11-02T00:00:00Z	2017-10-26T00:00:00Z	e33-1-1-1-D4
NA	NA	NA	NA	NA	7.2	NA	NA	Blank	NA	NA	NA	NA	NA	NA	NA	NA	NA	NA	NA	24	NA	NA	NA	NA	NA	NA	NA	NA	e33	23	1	D	5	D5	NA	2017-11-02T00:00:00Z	2017-10-26T00:00:00Z	e33-NA-NA-1-D5
1	24	5	12	0.12	7.2	90	750	Centerpoint	33	3	12.7	2.28	6.63	Round	2.5	0.1	Aeraseal	460	30	48	0.01	16	0.05	NA	NA	NA	NA	250	e33	24	2	B	5	B5	17	2017-11-02T00:00:00Z	2017-10-26T00:00:00Z	e33-33-3-2-B5
1	24	5	12	0.12	7.2	90	750	Exp	28	1	12.7	2.28	6.63	Round	2.5	0.1	Aeraseal	460	37	72	0.0025	112	0.2	NA	NA	NA	NA	250	e33	25	3	C	3	C3	16	2017-11-02T00:00:00Z	2017-10-26T00:00:00Z	e33-28-1-3-C3
NA	NA	NA	NA	NA	7.2	NA	NA	Blank	NA	NA	NA	NA	NA	NA	NA	NA	NA	NA	NA	72	NA	NA	NA	NA	NA	NA	NA	NA	e33	26	3	C	4	C4	NA	2017-11-02T00:00:00Z	2017-10-26T00:00:00Z	e33-NA-NA-3-C4
1	24	5	12	0.12	7.2	90	750	Exp	13	1	12.7	2.28	6.63	Round	2.5	0.1	Aeraseal	460	30	24	0.04	112	0.0125	NA	NA	NA	NA	250	e33	27	1	D	6	D6	16	2017-11-02T00:00:00Z	2017-10-26T00:00:00Z	e33-13-1-1-D6
1	24	5	12	0.12	7.2	90	750	Exp	31	1	12.7	2.28	6.63	Round	2.5	0.1	Aeraseal	460	30	72	0.04	112	0.2	NA	NA	NA	NA	250	e33	28	3	C	5	C5	16	2017-11-02T00:00:00Z	2017-10-26T00:00:00Z	e33-31-1-3-C5
1	24	5	12	0.12	7.2	90	750	Exp	23	1	12.7	2.28	6.63	Round	2.5	0.1	Aeraseal	460	30	72	0.04	3	0.2	NA	NA	NA	NA	250	e33	29	3	C	6	C6	18	2017-11-02T00:00:00Z	2017-10-26T00:00:00Z	e33-23-1-3-C6
NA	NA	NA	NA	NA	7.2	NA	NA	Blank	NA	NA	NA	NA	NA	NA	NA	NA	NA	NA	NA	48	NA	NA	NA	NA	NA	NA	NA	NA	e33	30	2	C	2	C2	NA	2017-11-02T00:00:00Z	2017-10-26T00:00:00Z	e33-NA-NA-2-C2
NA	NA	NA	NA	NA	7.2	NA	NA	Blank	NA	NA	NA	NA	NA	NA	NA	NA	NA	NA	NA	24	NA	NA	NA	NA	NA	NA	NA	NA	e33	31	1	E	2	E2	NA	2017-11-02T00:00:00Z	2017-10-26T00:00:00Z	e33-NA-NA-1-E2
NA	NA	NA	NA	NA	7.2	NA	NA	Blank	NA	NA	NA	NA	NA	NA	NA	NA	NA	NA	NA	24	NA	NA	NA	NA	NA	NA	NA	NA	e33	32	1	E	3	E3	NA	2017-11-02T00:00:00Z	2017-10-26T00:00:00Z	e33-NA-NA-1-E3
NA	NA	NA	NA	NA	7.2	NA	NA	Blank	NA	NA	NA	NA	NA	NA	NA	NA	NA	NA	NA	72	NA	NA	NA	NA	NA	NA	NA	NA	e33	33	3	D	2	D2	NA	2017-11-02T00:00:00Z	2017-10-26T00:00:00Z	e33-NA-NA-3-D2
1	24	5	12	0.12	7.2	90	750	Exp	9	1	12.7	2.28	6.63	Round	2.5	0.1	Aeraseal	460	30	24	0.0025	112	0.0125	NA	NA	NA	NA	250	e33	34	1	E	4	E4	16	2017-11-02T00:00:00Z	2017-10-26T00:00:00Z	e33-9-1-1-E4
1	24	5	12	0.12	7.2	90	750	Exp	22	1	12.7	2.28	6.63	Round	2.5	0.1	Aeraseal	460	37	24	0.04	3	0.2	NA	NA	NA	NA	250	e33	35	1	E	5	E5	18	2017-11-02T00:00:00Z	2017-10-26T00:00:00Z	e33-22-1-1-E5
NA	NA	NA	NA	NA	7.2	NA	NA	Blank	NA	NA	NA	NA	NA	NA	NA	NA	NA	NA	NA	72	NA	NA	NA	NA	NA	NA	NA	NA	e33	36	3	D	3	D3	NA	2017-11-02T00:00:00Z	2017-10-26T00:00:00Z	e33-NA-NA-3-D3
1	24	5	12	0.12	7.2	90	750	Exp	19	1	12.7	2.28	6.63	Round	2.5	0.1	Aeraseal	460	30	72	0.0025	3	0.2	NA	NA	NA	NA	250	e33	37	3	D	4	D4	18	2017-11-02T00:00:00Z	2017-10-26T00:00:00Z	e33-19-1-3-D4
NA	NA	NA	NA	NA	7.2	NA	NA	Blank	NA	NA	NA	NA	NA	NA	NA	NA	NA	NA	NA	48	NA	NA	NA	NA	NA	NA	NA	NA	e33	38	2	C	3	C3	NA	2017-11-02T00:00:00Z	2017-10-26T00:00:00Z	e33-NA-NA-2-C3
1	24	5	12	0.12	7.2	90	750	Exp	8	1	12.7	2.28	6.63	Round	2.5	0.1	Aeraseal	460	37	72	0.04	3	0.0125	NA	NA	NA	NA	250	e33	39	3	D	5	D5	18	2017-11-02T00:00:00Z	2017-10-26T00:00:00Z	e33-8-1-3-D5
1	24	5	12	0.12	7.2	90	750	Exp	3	1	12.7	2.28	6.63	Round	2.5	0.1	Aeraseal	460	30	72	0.0025	3	0.0125	NA	NA	NA	NA	250	e33	40	3	D	6	D6	18	2017-11-02T00:00:00Z	2017-10-26T00:00:00Z	e33-3-1-3-D6
1	24	5	12	0.12	7.2	90	750	Exp	2	1	12.7	2.28	6.63	Round	2.5	0.1	Aeraseal	460	37	24	0.0025	3	0.0125	NA	NA	NA	NA	250	e33	41	1	E	6	E6	18	2017-11-02T00:00:00Z	2017-10-26T00:00:00Z	e33-2-1-1-E6
NA	NA	NA	NA	NA	7.2	NA	NA	Blank	NA	NA	NA	NA	NA	NA	NA	NA	NA	NA	NA	48	NA	NA	NA	NA	NA	NA	NA	NA	e33	42	2	C	4	C4	NA	2017-11-02T00:00:00Z	2017-10-26T00:00:00Z	e33-NA-NA-2-C4
1	24	5	12	0.12	7.2	90	750	Exp	20	1	12.7	2.28	6.63	Round	2.5	0.1	Aeraseal	460	37	72	0.0025	3	0.2	NA	NA	NA	NA	250	e33	43	3	E	2	E2	18	2017-11-02T00:00:00Z	2017-10-26T00:00:00Z	e33-20-1-3-E2
NA	NA	NA	NA	NA	7.2	NA	NA	Blank	NA	NA	NA	NA	NA	NA	NA	NA	NA	NA	NA	72	NA	NA	NA	NA	NA	NA	NA	NA	e33	44	3	E	3	E3	NA	2017-11-02T00:00:00Z	2017-10-26T00:00:00Z	e33-NA-NA-3-E3
1	24	5	12	0.12	7.2	90	750	Exp	32	1	12.7	2.28	6.63	Round	2.5	0.1	Aeraseal	460	37	72	0.04	112	0.2	NA	NA	NA	NA	250	e33	45	3	E	4	E4	16	2017-11-02T00:00:00Z	2017-10-26T00:00:00Z	e33-32-1-3-E4
1	24	5	12	0.12	7.2	90	750	Exp	11	1	12.7	2.28	6.63	Round	2.5	0.1	Aeraseal	460	30	72	0.0025	112	0.0125	NA	NA	NA	NA	250	e33	46	3	E	5	E5	16	2017-11-02T00:00:00Z	2017-10-26T00:00:00Z	e33-11-1-3-E5
1	24	5	12	0.12	7.2	90	750	Centerpoint	33	4	12.7	2.28	6.63	Round	2.5	0.1	Aeraseal	460	30	48	0.01	16	0.05	NA	NA	NA	NA	250	e33	47	2	C	5	C5	17	2017-11-02T00:00:00Z	2017-10-26T00:00:00Z	e33-33-4-2-C5
1	24	5	12	0.12	7.2	90	750	Exp	15	1	12.7	2.28	6.63	Round	2.5	0.1	Aeraseal	460	30	72	0.04	112	0.0125	NA	NA	NA	NA	250	e33	48	3	E	6	E6	16	2017-11-02T00:00:00Z	2017-10-26T00:00:00Z	e33-15-1-3-E6
1	24	5	12	0.12	7.2	90	750	Exp	16	1	12.7	2.28	6.63	Pyramidal	10	0.1	Aeraseal	460	30	48	0.01	16	0.05	NA	NA	NA	NA	1000	e34	1	1	B	3	B3	19	2017-10-30T00:00:00Z	2017-10-26T00:00:00Z	e34-16-1-1-B3
1	24	5	12	0.12	7.2	90	750	Exp	9	1	12.7	2.28	6.63	Round	2.5	0.1	Aeraseal	230	30	48	0.01	16	0.05	NA	NA	NA	NA	250	e34	2	1	B	4	B4	19	2017-10-30T00:00:00Z	2017-10-26T00:00:00Z	e34-9-1-1-B4
1	24	5	12	0.12	7.2	90	750	Exp	26	1	12.7	2.28	6.63	Pyramidal	2.5	0.3	Aeraseal	230	30	48	0.01	16	0.05	NA	NA	NA	NA	750	e34	4	1	B	5	B5	19	2017-10-30T00:00:00Z	2017-10-26T00:00:00Z	e34-26-1-1-B5
1	24	5	12	0.12	7.2	90	750	Centerpoint	33	1	12.7	2.28	6.63	Round	2.5	0.1	Aeraseal	460	30	48	0.01	16	0.05	NA	NA	NA	NA	250	e34	6	1	B	6	B6	19	2017-10-30T00:00:00Z	2017-10-26T00:00:00Z	e34-33-1-1-B6
1	24	5	12	0.12	7.2	90	750	Centerpoint	33	2	12.7	2.28	6.63	Round	2.5	0.1	Aeraseal	460	30	48	0.01	16	0.05	NA	NA	NA	NA	250	e34	11	1	B	7	B7	19	2017-10-30T00:00:00Z	2017-10-26T00:00:00Z	e34-33-2-1-B7
1	24	5	12	0.12	7.2	90	750	Exp	15	1	12.7	2.28	6.63	Round	10	0.1	Aeraseal	460	30	48	0.01	16	0.05	NA	NA	NA	NA	1000	e34	12	1	B	8	B8	19	2017-10-30T00:00:00Z	2017-10-26T00:00:00Z	e34-15-1-1-B8
1	24	5	12	0.12	7.2	90	750	Exp	10	1	12.7	2.28	6.63	Pyramidal	2.5	0.1	Aeraseal	230	30	48	0.01	16	0.05	NA	NA	NA	NA	250	e34	15	1	B	9	B9	19	2017-10-30T00:00:00Z	2017-10-26T00:00:00Z	e34-10-1-1-B9
1	24	5	12	0.12	7.2	90	750	Exp	14	1	12.7	2.28	6.63	Pyramidal	2.5	0.1	Aeraseal	460	30	48	0.01	16	0.05	NA	NA	NA	NA	250	e34	17	1	B	10	B10	19	2017-10-30T00:00:00Z	2017-10-26T00:00:00Z	e34-14-1-1-B10
1	24	5	12	0.12	7.2	90	750	Exp	27	1	12.7	2.28	6.63	Round	10	0.3	Aeraseal	230	30	48	0.01	16	0.05	NA	NA	NA	NA	3000	e34	18	1	C	3	C3	19	2017-10-30T00:00:00Z	2017-10-26T00:00:00Z	e34-27-1-1-C3
1	24	5	12	0.12	7.2	90	750	Centerpoint	33	3	12.7	2.28	6.63	Round	2.5	0.1	Aeraseal	460	30	48	0.01	16	0.05	NA	NA	NA	NA	250	e34	21	1	C	4	C4	19	2017-10-30T00:00:00Z	2017-10-26T00:00:00Z	e34-33-3-1-C4
1	24	5	12	0.12	7.2	90	750	Exp	29	1	12.7	2.28	6.63	Round	2.5	0.3	Aeraseal	460	30	48	0.01	16	0.05	NA	NA	NA	NA	750	e34	23	1	C	5	C5	19	2017-10-30T00:00:00Z	2017-10-26T00:00:00Z	e34-29-1-1-C5
1	24	5	12	0.12	7.2	90	750	Exp	12	1	12.7	2.28	6.63	Pyramidal	10	0.1	Aeraseal	230	30	48	0.01	16	0.05	NA	NA	NA	NA	1000	e34	24	1	C	6	C6	19	2017-10-30T00:00:00Z	2017-10-26T00:00:00Z	e34-12-1-1-C6
1	24	5	12	0.12	7.2	90	750	Exp	25	1	12.7	2.28	6.63	Round	2.5	0.3	Aeraseal	230	30	48	0.01	16	0.05	NA	NA	NA	NA	750	e34	25	1	C	7	C7	19	2017-10-30T00:00:00Z	2017-10-26T00:00:00Z	e34-25-1-1-C7
1	24	5	12	0.12	7.2	90	750	Exp	31	1	12.7	2.28	6.63	Round	10	0.3	Aeraseal	460	30	48	0.01	16	0.05	NA	NA	NA	NA	3000	e34	28	1	C	8	C8	19	2017-10-30T00:00:00Z	2017-10-26T00:00:00Z	e34-31-1-1-C8
1	24	5	12	0.12	7.2	90	750	Exp	30	1	12.7	2.28	6.63	Pyramidal	2.5	0.3	Aeraseal	460	30	48	0.01	16	0.05	NA	NA	NA	NA	750	e34	31	1	C	9	C9	19	2017-10-30T00:00:00Z	2017-10-26T00:00:00Z	e34-30-1-1-C9
1	24	5	12	0.12	7.2	90	750	Centerpoint	33	4	12.7	2.28	6.63	Round	2.5	0.1	Aeraseal	460	30	48	0.01	16	0.05	NA	NA	NA	NA	250	e34	32	1	C	10	C10	19	2017-10-30T00:00:00Z	2017-10-26T00:00:00Z	e34-33-4-1-C10
1	24	5	12	0.12	7.2	90	750	Exp	13	1	12.7	2.28	6.63	Round	2.5	0.1	Aeraseal	460	30	48	0.01	16	0.05	NA	NA	NA	NA	250	e34	35	1	D	3	D3	19	2017-10-30T00:00:00Z	2017-10-26T00:00:00Z	e34-13-1-1-D3
1	24	5	12	0.12	7.2	90	750	Exp	32	1	12.7	2.28	6.63	Pyramidal	10	0.3	Aeraseal	460	30	48	0.01	16	0.05	NA	NA	NA	NA	3000	e34	37	1	D	4	D4	19	2017-10-30T00:00:00Z	2017-10-26T00:00:00Z	e34-32-1-1-D4
1	24	5	12	0.12	7.2	90	750	Exp	11	1	12.7	2.28	6.63	Round	10	0.1	Aeraseal	230	30	48	0.01	16	0.05	NA	NA	NA	NA	1000	e34	39	1	D	5	D5	19	2017-10-30T00:00:00Z	2017-10-26T00:00:00Z	e34-11-1-1-D5
1	24	5	12	0.12	7.2	90	750	Exp	28	1	12.7	2.28	6.63	Pyramidal	10	0.3	Aeraseal	230	30	48	0.01	16	0.05	NA	NA	NA	NA	3000	e34	40	1	D	6	D6	19	2017-10-30T00:00:00Z	2017-10-26T00:00:00Z	e34-28-1-1-D6
1	24	5	12	0.12	7.2	90	750	Exp	8	1	12.7	2.28	6.63	Pyramidal	10	0.1	Foil	460	30	48	0.01	16	0.05	NA	NA	NA	NA	1000	e34	3	1	D	7	D7	19	2017-10-30T00:00:00Z	2017-10-26T00:00:00Z	e34-8-1-1-D7
1	24	5	12	0.12	7.2	90	750	Exp	19	1	12.7	2.28	6.63	Round	10	0.3	Foil	230	30	48	0.01	16	0.05	NA	NA	NA	NA	3000	e34	5	1	D	8	D8	19	2017-10-30T00:00:00Z	2017-10-26T00:00:00Z	e34-19-1-1-D8
1	24	5	12	0.12	7.2	90	750	Exp	5	1	12.7	2.28	6.63	Round	2.5	0.1	Foil	460	30	48	0.01	16	0.05	NA	NA	NA	NA	250	e34	8	1	D	9	D9	19	2017-10-30T00:00:00Z	2017-10-26T00:00:00Z	e34-5-1-1-D9
1	24	5	12	0.12	7.2	90	750	Exp	18	1	12.7	2.28	6.63	Pyramidal	2.5	0.3	Foil	230	30	48	0.01	16	0.05	NA	NA	NA	NA	750	e34	9	1	D	10	D10	19	2017-10-30T00:00:00Z	2017-10-26T00:00:00Z	e34-18-1-1-D10
1	24	5	12	0.12	7.2	90	750	Exp	20	1	12.7	2.28	6.63	Pyramidal	10	0.3	Foil	230	30	48	0.01	16	0.05	NA	NA	NA	NA	3000	e34	10	1	E	3	E3	19	2017-10-30T00:00:00Z	2017-10-26T00:00:00Z	e34-20-1-1-E3
1	24	5	12	0.12	7.2	90	750	Exp	4	1	12.7	2.28	6.63	Pyramidal	10	0.1	Foil	230	30	48	0.01	16	0.05	NA	NA	NA	NA	1000	e34	16	1	E	4	E4	19	2017-10-30T00:00:00Z	2017-10-26T00:00:00Z	e34-4-1-1-E4
1	24	5	12	0.12	7.2	90	750	Exp	24	1	12.7	2.28	6.63	Pyramidal	10	0.3	Foil	460	30	48	0.01	16	0.05	NA	NA	NA	NA	3000	e34	19	1	E	5	E5	19	2017-10-30T00:00:00Z	2017-10-26T00:00:00Z	e34-24-1-1-E5
1	24	5	12	0.12	7.2	90	750	Exp	22	1	12.7	2.28	6.63	Pyramidal	2.5	0.3	Foil	460	30	48	0.01	16	0.05	NA	NA	NA	NA	750	e34	22	1	E	6	E6	19	2017-10-30T00:00:00Z	2017-10-26T00:00:00Z	e34-22-1-1-E6
1	24	5	12	0.12	7.2	90	750	Exp	1	1	12.7	2.28	6.63	Round	2.5	0.1	Foil	230	30	48	0.01	16	0.05	NA	NA	NA	NA	250	e34	26	1	E	7	E7	19	2017-10-30T00:00:00Z	2017-10-26T00:00:00Z	e34-1-1-1-E7
1	24	5	12	0.12	7.2	90	750	Exp	17	1	12.7	2.28	6.63	Round	2.5	0.3	Foil	230	30	48	0.01	16	0.05	NA	NA	NA	NA	750	e34	27	1	E	8	E8	19	2017-10-30T00:00:00Z	2017-10-26T00:00:00Z	e34-17-1-1-E8
1	24	5	12	0.12	7.2	90	750	Exp	3	1	12.7	2.28	6.63	Round	10	0.1	Foil	230	30	48	0.01	16	0.05	NA	NA	NA	NA	1000	e34	29	1	E	9	E9	19	2017-10-30T00:00:00Z	2017-10-26T00:00:00Z	e34-3-1-1-E9
1	24	5	12	0.12	7.2	90	750	Exp	6	1	12.7	2.28	6.63	Pyramidal	2.5	0.1	Foil	460	30	48	0.01	16	0.05	NA	NA	NA	NA	250	e34	30	1	E	10	E10	19	2017-10-30T00:00:00Z	2017-10-26T00:00:00Z	e34-6-1-1-E10
1	24	5	12	0.12	7.2	90	750	Exp	21	1	12.7	2.28	6.63	Round	2.5	0.3	Foil	460	30	48	0.01	16	0.05	NA	NA	NA	NA	750	e34	33	1	F	3	F3	19	2017-10-30T00:00:00Z	2017-10-26T00:00:00Z	e34-21-1-1-F3
1	24	5	12	0.12	7.2	90	750	Exp	23	1	12.7	2.28	6.63	Round	10	0.3	Foil	460	30	48	0.01	16	0.05	NA	NA	NA	NA	3000	e34	34	1	F	4	F4	19	2017-10-30T00:00:00Z	2017-10-26T00:00:00Z	e34-23-1-1-F4
1	24	5	12	0.12	7.2	90	750	Exp	7	1	12.7	2.28	6.63	Round	10	0.1	Foil	460	30	48	0.01	16	0.05	NA	NA	NA	NA	1000	e34	36	1	F	5	F5	19	2017-10-30T00:00:00Z	2017-10-26T00:00:00Z	e34-7-1-1-F5
1	24	5	12	0.12	7.2	90	750	Exp	2	1	12.7	2.28	6.63	Pyramidal	2.5	0.1	Foil	230	30	48	0.01	16	0.05	NA	NA	NA	NA	250	e34	38	1	F	6	F6	19	2017-10-30T00:00:00Z	2017-10-26T00:00:00Z	e34-2-1-1-F6
NA	NA	NA	NA	NA	NA	NA	NA	Blank	NA	NA	NA	NA	NA	NA	NA	NA	Plastic	NA	NA	NA	NA	NA	NA	NA	NA	NA	NA	NA	e34	7	1	F	7	F7	19	2017-10-30T00:00:00Z	2017-10-26T00:00:00Z	e34-NA-NA-1-F7
NA	NA	NA	NA	NA	NA	NA	NA	Blank	NA	NA	NA	NA	NA	NA	NA	NA	Plastic	NA	NA	NA	NA	NA	NA	NA	NA	NA	NA	NA	e34	13	1	F	8	F8	19	2017-10-30T00:00:00Z	2017-10-26T00:00:00Z	e34-NA-NA-1-F8
NA	NA	NA	NA	NA	NA	NA	NA	Blank	NA	NA	NA	NA	NA	NA	NA	NA	Plastic	NA	NA	NA	NA	NA	NA	NA	NA	NA	NA	NA	e34	14	1	F	9	F9	19	2017-10-30T00:00:00Z	2017-10-26T00:00:00Z	e34-NA-NA-1-F9
NA	NA	NA	NA	NA	NA	NA	NA	Blank	NA	NA	NA	NA	NA	NA	NA	NA	Plastic	NA	NA	NA	NA	NA	NA	NA	NA	NA	NA	NA	e34	20	1	F	10	F10	19	2017-10-30T00:00:00Z	2017-10-26T00:00:00Z	e34-NA-NA-1-F10
2	28	3	12	0.24	6.7	90	750	Exp	18	1	9.08	5.14	7.16	Round	10	0.1	Aeraseal	460	30	24	0.01	16	0.05	NA	NA	NA	NA	1000	e35	1	1	B	2	B2	20	2017-11-01T00:00:00Z	2017-10-26T00:00:00Z	e35-18-1-1-B2
1	28	7	12	0	7.5	90	750	Exp	52	1	14.6	0.827	4.96	Round	10	0.3	Aeraseal	460	30	24	0.01	16	0.05	NA	NA	NA	NA	3000	e35	2	1	B	3	B3	20	2017-11-01T00:00:00Z	2017-10-26T00:00:00Z	e35-52-1-1-B3
1	20	3	12	0.24	6.7	90	750	Exp	34	1	9.08	5.14	8.56	Round	10	0.1	Aeraseal	460	30	24	0.01	16	0.05	NA	NA	NA	NA	1000	e35	3	1	B	4	B4	20	2017-11-01T00:00:00Z	2017-10-26T00:00:00Z	e35-34-1-1-B4
1	20	7	12	0.24	6.7	90	750	Exp	36	1	9.08	5.14	7.29	Round	10	0.3	Aeraseal	460	30	24	0.01	16	0.05	NA	NA	NA	NA	3000	e35	4	1	B	5	B5	20	2017-11-01T00:00:00Z	2017-10-26T00:00:00Z	e35-36-1-1-B5
2	20	7	12	0	7.5	90	750	Exp	4	1	14.6	0.827	6.37	Round	10	0.3	Aeraseal	460	30	24	0.01	16	0.05	NA	NA	NA	NA	3000	e35	5	1	B	6	B6	20	2017-11-01T00:00:00Z	2017-10-26T00:00:00Z	e35-4-1-1-B6
1	28	3	12	0	7.5	90	750	Exp	50	1	14.6	0.827	6.23	Round	10	0.1	Aeraseal	460	30	24	0.01	16	0.05	NA	NA	NA	NA	1000	e35	6	1	B	7	B7	20	2017-11-01T00:00:00Z	2017-10-26T00:00:00Z	e35-50-1-1-B7
2	28	7	12	0.24	6.7	90	750	Exp	20	1	9.08	5.14	5.89	Round	10	0.3	Aeraseal	460	30	24	0.01	16	0.05	NA	NA	NA	NA	3000	e35	7	1	B	8	B8	20	2017-11-01T00:00:00Z	2017-10-26T00:00:00Z	e35-20-1-1-B8
2	20	3	12	0	7.5	90	750	Exp	2	1	14.6	0.827	7.64	Round	10	0.1	Aeraseal	460	30	24	0.01	16	0.05	NA	NA	NA	NA	1000	e35	8	1	B	9	B9	20	2017-11-01T00:00:00Z	2017-10-26T00:00:00Z	e35-2-1-1-B9
2	28	7	12	0.24	7.5	90	750	Exp	26	1	14.6	0.827	4.96	Round	10	0.1	Aeraseal	460	37	24	0.01	16	0.05	NA	NA	NA	NA	1000	e35	1	1	C	2	C2	20	2017-11-01T00:00:00Z	2017-10-26T00:00:00Z	e35-26-1-1-C2
1	20	3	12	0.24	7.5	90	750	Exp	44	1	14.6	0.827	7.64	Round	10	0.3	Aeraseal	460	37	24	0.01	16	0.05	NA	NA	NA	NA	3000	e35	2	1	C	3	C3	20	2017-11-01T00:00:00Z	2017-10-26T00:00:00Z	e35-44-1-1-C3
1	28	7	12	0	6.7	90	750	Exp	58	1	9.08	5.14	5.89	Round	10	0.1	Aeraseal	460	37	24	0.01	16	0.05	NA	NA	NA	NA	1000	e35	3	1	C	4	C4	20	2017-11-01T00:00:00Z	2017-10-26T00:00:00Z	e35-58-1-1-C4
2	20	7	12	0	6.7	90	750	Exp	10	1	9.08	5.14	7.29	Round	10	0.1	Aeraseal	460	37	24	0.01	16	0.05	NA	NA	NA	NA	1000	e35	4	1	C	5	C5	20	2017-11-01T00:00:00Z	2017-10-26T00:00:00Z	e35-10-1-1-C5
2	28	3	12	0.24	7.5	90	750	Exp	28	1	14.6	0.827	6.23	Round	10	0.3	Aeraseal	460	37	24	0.01	16	0.05	NA	NA	NA	NA	3000	e35	5	1	C	6	C6	20	2017-11-01T00:00:00Z	2017-10-26T00:00:00Z	e35-28-1-1-C6
1	28	3	12	0	6.7	90	750	Exp	60	1	9.08	5.14	7.16	Round	10	0.3	Aeraseal	460	37	24	0.01	16	0.05	NA	NA	NA	NA	3000	e35	6	1	C	7	C7	20	2017-11-01T00:00:00Z	2017-10-26T00:00:00Z	e35-60-1-1-C7
1	20	7	12	0.24	7.5	90	750	Exp	42	1	14.6	0.827	6.37	Round	10	0.1	Aeraseal	460	37	24	0.01	16	0.05	NA	NA	NA	NA	1000	e35	7	1	C	8	C8	20	2017-11-01T00:00:00Z	2017-10-26T00:00:00Z	e35-42-1-1-C8
2	20	3	12	0	6.7	90	750	Exp	12	1	9.08	5.14	8.56	Round	10	0.3	Aeraseal	460	37	24	0.01	16	0.05	NA	NA	NA	NA	3000	e35	8	1	C	9	C9	20	2017-11-01T00:00:00Z	2017-10-26T00:00:00Z	e35-12-1-1-C9
1	20	3	12	0	6.7	90	750	Exp	35	1	9.08	5.14	8.56	Round	2.5	0.3	Aeraseal	460	30	24	0.01	16	0.05	NA	NA	NA	NA	750	e35	1	1	D	2	D2	20	2017-11-01T00:00:00Z	2017-10-26T00:00:00Z	e35-35-1-1-D2
2	28	7	12	0	6.7	90	750	Exp	17	1	9.08	5.14	5.89	Round	2.5	0.1	Aeraseal	460	30	24	0.01	16	0.05	NA	NA	NA	NA	250	e35	2	1	D	3	D3	20	2017-11-01T00:00:00Z	2017-10-26T00:00:00Z	e35-17-1-1-D3
2	28	3	12	0	6.7	90	750	Exp	19	1	9.08	5.14	7.16	Round	2.5	0.3	Aeraseal	460	30	24	0.01	16	0.05	NA	NA	NA	NA	750	e35	3	1	D	4	D4	20	2017-11-01T00:00:00Z	2017-10-26T00:00:00Z	e35-19-1-1-D4
1	28	7	12	0.24	7.5	90	750	Exp	49	1	14.6	0.827	4.96	Round	2.5	0.1	Aeraseal	460	30	24	0.01	16	0.05	NA	NA	NA	NA	250	e35	4	1	D	5	D5	20	2017-11-01T00:00:00Z	2017-10-26T00:00:00Z	e35-49-1-1-D5
2	20	7	12	0.24	7.5	90	750	Exp	1	1	14.6	0.827	6.37	Round	2.5	0.1	Aeraseal	460	30	24	0.01	16	0.05	NA	NA	NA	NA	250	e35	5	1	D	6	D6	20	2017-11-01T00:00:00Z	2017-10-26T00:00:00Z	e35-1-1-1-D6
2	20	3	12	0.24	7.5	90	750	Exp	3	1	14.6	0.827	7.64	Round	2.5	0.3	Aeraseal	460	30	24	0.01	16	0.05	NA	NA	NA	NA	750	e35	6	1	D	7	D7	20	2017-11-01T00:00:00Z	2017-10-26T00:00:00Z	e35-3-1-1-D7
1	28	3	12	0.24	7.5	90	750	Exp	51	1	14.6	0.827	6.23	Round	2.5	0.3	Aeraseal	460	30	24	0.01	16	0.05	NA	NA	NA	NA	750	e35	7	1	D	8	D8	20	2017-11-01T00:00:00Z	2017-10-26T00:00:00Z	e35-51-1-1-D8
1	20	7	12	0	6.7	90	750	Exp	33	1	9.08	5.14	7.29	Round	2.5	0.1	Aeraseal	460	30	24	0.01	16	0.05	NA	NA	NA	NA	250	e35	8	1	D	9	D9	20	2017-11-01T00:00:00Z	2017-10-26T00:00:00Z	e35-33-1-1-D9
1	28	3	12	0.24	6.7	90	750	Exp	57	1	9.08	5.14	7.16	Round	2.5	0.1	Aeraseal	460	37	24	0.01	16	0.05	NA	NA	NA	NA	250	e35	1	1	E	2	E2	20	2017-11-01T00:00:00Z	2017-10-26T00:00:00Z	e35-57-1-1-E2
1	28	7	12	0.24	6.7	90	750	Exp	59	1	9.08	5.14	5.89	Round	2.5	0.3	Aeraseal	460	37	24	0.01	16	0.05	NA	NA	NA	NA	750	e35	2	1	E	3	E3	20	2017-11-01T00:00:00Z	2017-10-26T00:00:00Z	e35-59-1-1-E3
1	20	7	12	0	7.5	90	750	Exp	43	1	14.6	0.827	6.37	Round	2.5	0.3	Aeraseal	460	37	24	0.01	16	0.05	NA	NA	NA	NA	750	e35	3	1	E	4	E4	20	2017-11-01T00:00:00Z	2017-10-26T00:00:00Z	e35-43-1-1-E4
2	28	7	12	0	7.5	90	750	Exp	27	1	14.6	0.827	4.96	Round	2.5	0.3	Aeraseal	460	37	24	0.01	16	0.05	NA	NA	NA	NA	750	e35	4	1	E	5	E5	20	2017-11-01T00:00:00Z	2017-10-26T00:00:00Z	e35-27-1-1-E5
2	20	3	12	0.24	6.7	90	750	Exp	9	1	9.08	5.14	8.56	Round	2.5	0.1	Aeraseal	460	37	24	0.01	16	0.05	NA	NA	NA	NA	250	e35	5	1	E	6	E6	20	2017-11-01T00:00:00Z	2017-10-26T00:00:00Z	e35-9-1-1-E6
2	20	7	12	0.24	6.7	90	750	Exp	11	1	9.08	5.14	7.29	Round	2.5	0.3	Aeraseal	460	37	24	0.01	16	0.05	NA	NA	NA	NA	750	e35	6	1	E	7	E7	20	2017-11-01T00:00:00Z	2017-10-26T00:00:00Z	e35-11-1-1-E7
1	20	3	12	0	7.5	90	750	Exp	41	1	14.6	0.827	7.64	Round	2.5	0.1	Aeraseal	460	37	24	0.01	16	0.05	NA	NA	NA	NA	250	e35	7	1	E	8	E8	20	2017-11-01T00:00:00Z	2017-10-26T00:00:00Z	e35-41-1-1-E8
2	28	3	12	0	7.5	90	750	Exp	25	1	14.6	0.827	6.23	Round	2.5	0.1	Aeraseal	460	37	24	0.01	16	0.05	NA	NA	NA	NA	250	e35	8	1	E	9	E9	20	2017-11-01T00:00:00Z	2017-10-26T00:00:00Z	e35-25-1-1-E9
NA	NA	NA	NA	NA	NA	NA	NA	Blank	NA	NA	NA	NA	NA	NA	NA	NA	NA	NA	NA	24	NA	NA	NA	NA	NA	NA	NA	NA	e35	1	1	F	2	F2	20	2017-11-01T00:00:00Z	2017-10-26T00:00:00Z	e35-NA-NA-1-F2
NA	NA	NA	NA	NA	NA	NA	NA	Blank	NA	NA	NA	NA	NA	NA	NA	NA	NA	NA	NA	24	NA	NA	NA	NA	NA	NA	NA	NA	e35	2	1	F	3	F3	20	2017-11-01T00:00:00Z	2017-10-26T00:00:00Z	e35-NA-NA-1-F3
NA	NA	NA	NA	NA	NA	NA	NA	Blank	NA	NA	NA	NA	NA	NA	NA	NA	NA	NA	NA	24	NA	NA	NA	NA	NA	NA	NA	NA	e35	3	1	F	4	F4	20	2017-11-01T00:00:00Z	2017-10-26T00:00:00Z	e35-NA-NA-1-F4
NA	NA	NA	NA	NA	NA	NA	NA	Blank	NA	NA	NA	NA	NA	NA	NA	NA	NA	NA	NA	24	NA	NA	NA	NA	NA	NA	NA	NA	e35	4	1	F	5	F5	20	2017-11-01T00:00:00Z	2017-10-26T00:00:00Z	e35-NA-NA-1-F5
NA	NA	NA	NA	NA	NA	NA	NA	Blank	NA	NA	NA	NA	NA	NA	NA	NA	NA	NA	NA	24	NA	NA	NA	NA	NA	NA	NA	NA	e35	5	1	F	6	F6	20	2017-11-01T00:00:00Z	2017-10-26T00:00:00Z	e35-NA-NA-1-F6
NA	NA	NA	NA	NA	NA	NA	NA	Blank	NA	NA	NA	NA	NA	NA	NA	NA	NA	NA	NA	24	NA	NA	NA	NA	NA	NA	NA	NA	e35	6	1	F	7	F7	20	2017-11-01T00:00:00Z	2017-10-26T00:00:00Z	e35-NA-NA-1-F7
NA	NA	NA	NA	NA	NA	NA	NA	Blank	NA	NA	NA	NA	NA	NA	NA	NA	NA	NA	NA	24	NA	NA	NA	NA	NA	NA	NA	NA	e35	7	1	F	8	F8	20	2017-11-01T00:00:00Z	2017-10-26T00:00:00Z	e35-NA-NA-1-F8
NA	NA	NA	NA	NA	NA	NA	NA	Blank	NA	NA	NA	NA	NA	NA	NA	NA	NA	NA	NA	24	NA	NA	NA	NA	NA	NA	NA	NA	e35	8	1	F	9	F9	20	2017-11-01T00:00:00Z	2017-10-26T00:00:00Z	e35-NA-NA-1-F9
2	20	3	12	0.24	6.7	90	750	Exp	8	1	9.08	5.14	8.56	Round	10	0.3	Aeraseal	460	30	48	0.01	16	0.05	NA	NA	NA	NA	3000	e35	1	2	B	2	B2	20	2017-11-01T00:00:00Z	2017-10-26T00:00:00Z	e35-8-1-2-B2
2	28	3	12	0	7.5	90	750	Exp	24	1	14.6	0.827	6.23	Round	10	0.3	Aeraseal	460	30	48	0.01	16	0.05	NA	NA	NA	NA	3000	e35	2	2	B	3	B3	20	2017-11-01T00:00:00Z	2017-10-26T00:00:00Z	e35-24-1-2-B3
1	20	7	12	0	7.5	90	750	Exp	38	1	14.6	0.827	6.37	Round	10	0.1	Aeraseal	460	30	48	0.01	16	0.05	NA	NA	NA	NA	1000	e35	3	2	B	4	B4	20	2017-11-01T00:00:00Z	2017-10-26T00:00:00Z	e35-38-1-2-B4
1	28	3	12	0.24	6.7	90	750	Exp	56	1	9.08	5.14	7.16	Round	10	0.3	Aeraseal	460	30	48	0.01	16	0.05	NA	NA	NA	NA	3000	e35	4	2	B	5	B5	20	2017-11-01T00:00:00Z	2017-10-26T00:00:00Z	e35-56-1-2-B5
2	20	7	12	0.24	6.7	90	750	Exp	6	1	9.08	5.14	7.29	Round	10	0.1	Aeraseal	460	30	48	0.01	16	0.05	NA	NA	NA	NA	1000	e35	5	2	B	6	B6	20	2017-11-01T00:00:00Z	2017-10-26T00:00:00Z	e35-6-1-2-B6
1	20	3	12	0	7.5	90	750	Exp	40	1	14.6	0.827	7.64	Round	10	0.3	Aeraseal	460	30	48	0.01	16	0.05	NA	NA	NA	NA	3000	e35	6	2	B	7	B7	20	2017-11-01T00:00:00Z	2017-10-26T00:00:00Z	e35-40-1-2-B7
2	28	7	12	0	7.5	90	750	Exp	22	1	14.6	0.827	4.96	Round	10	0.1	Aeraseal	460	30	48	0.01	16	0.05	NA	NA	NA	NA	1000	e35	7	2	B	8	B8	20	2017-11-01T00:00:00Z	2017-10-26T00:00:00Z	e35-22-1-2-B8
1	28	7	12	0.24	6.7	90	750	Exp	54	1	9.08	5.14	5.89	Round	10	0.1	Aeraseal	460	30	48	0.01	16	0.05	NA	NA	NA	NA	1000	e35	8	2	B	9	B9	20	2017-11-01T00:00:00Z	2017-10-26T00:00:00Z	e35-54-1-2-B9
1	20	3	12	0	6.7	90	750	Exp	46	1	9.08	5.14	8.56	Round	10	0.1	Aeraseal	460	37	48	0.01	16	0.05	NA	NA	NA	NA	1000	e35	1	2	C	2	C2	20	2017-11-01T00:00:00Z	2017-10-26T00:00:00Z	e35-46-1-2-C2
2	20	7	12	0.24	7.5	90	750	Exp	16	1	14.6	0.827	6.37	Round	10	0.3	Aeraseal	460	37	48	0.01	16	0.05	NA	NA	NA	NA	3000	e35	2	2	C	3	C3	20	2017-11-01T00:00:00Z	2017-10-26T00:00:00Z	e35-16-1-2-C3
2	28	7	12	0	6.7	90	750	Exp	32	1	9.08	5.14	5.89	Round	10	0.3	Aeraseal	460	37	48	0.01	16	0.05	NA	NA	NA	NA	3000	e35	3	2	C	4	C4	20	2017-11-01T00:00:00Z	2017-10-26T00:00:00Z	e35-32-1-2-C4
2	28	3	12	0	6.7	90	750	Exp	30	1	9.08	5.14	7.16	Round	10	0.1	Aeraseal	460	37	48	0.01	16	0.05	NA	NA	NA	NA	1000	e35	4	2	C	5	C5	20	2017-11-01T00:00:00Z	2017-10-26T00:00:00Z	e35-30-1-2-C5
1	20	7	12	0	6.7	90	750	Exp	48	1	9.08	5.14	7.29	Round	10	0.3	Aeraseal	460	37	48	0.01	16	0.05	NA	NA	NA	NA	3000	e35	5	2	C	6	C6	20	2017-11-01T00:00:00Z	2017-10-26T00:00:00Z	e35-48-1-2-C6
1	28	7	12	0.24	7.5	90	750	Exp	64	1	14.6	0.827	4.96	Round	10	0.3	Aeraseal	460	37	48	0.01	16	0.05	NA	NA	NA	NA	3000	e35	6	2	C	7	C7	20	2017-11-01T00:00:00Z	2017-10-26T00:00:00Z	e35-64-1-2-C7
2	20	3	12	0.24	7.5	90	750	Exp	14	1	14.6	0.827	7.64	Round	10	0.1	Aeraseal	460	37	48	0.01	16	0.05	NA	NA	NA	NA	1000	e35	7	2	C	8	C8	20	2017-11-01T00:00:00Z	2017-10-26T00:00:00Z	e35-14-1-2-C8
1	28	3	12	0.24	7.5	90	750	Exp	62	1	14.6	0.827	6.23	Round	10	0.1	Aeraseal	460	37	48	0.01	16	0.05	NA	NA	NA	NA	1000	e35	8	2	C	9	C9	20	2017-11-01T00:00:00Z	2017-10-26T00:00:00Z	e35-62-1-2-C9
1	28	7	12	0	6.7	90	750	Exp	55	1	9.08	5.14	5.89	Round	2.5	0.3	Aeraseal	460	30	48	0.01	16	0.05	NA	NA	NA	NA	750	e35	1	2	D	2	D2	20	2017-11-01T00:00:00Z	2017-10-26T00:00:00Z	e35-55-1-2-D2
1	24	5	12	0.12	7.2	90	750	Centerpoint	65	1	12.7	2.28	6.63	Round	2.5	0.1	Aeraseal	460	30	48	0.01	16	0.05	NA	NA	NA	NA	250	e35	2	2	D	3	D3	20	2017-11-01T00:00:00Z	2017-10-26T00:00:00Z	e35-65-1-2-D3
1	28	3	12	0	6.7	90	750	Exp	53	1	9.08	5.14	7.16	Round	2.5	0.1	Aeraseal	460	30	48	0.01	16	0.05	NA	NA	NA	NA	250	e35	3	2	D	4	D4	20	2017-11-01T00:00:00Z	2017-10-26T00:00:00Z	e35-53-1-2-D4
1	24	5	12	0.12	7.2	90	750	Centerpoint	65	2	12.7	2.28	6.63	Round	2.5	0.1	Aeraseal	460	30	48	0.01	16	0.05	NA	NA	NA	NA	250	e35	4	2	D	5	D5	20	2017-11-01T00:00:00Z	2017-10-26T00:00:00Z	e35-65-2-2-D5
1	24	5	12	0.12	7.2	90	750	Centerpoint	65	3	12.7	2.28	6.63	Round	2.5	0.1	Aeraseal	460	30	48	0.01	16	0.05	NA	NA	NA	NA	250	e35	5	2	D	6	D6	20	2017-11-01T00:00:00Z	2017-10-26T00:00:00Z	e35-65-3-2-D6
1	20	3	12	0.24	7.5	90	750	Exp	37	1	14.6	0.827	7.64	Round	2.5	0.1	Aeraseal	460	30	48	0.01	16	0.05	NA	NA	NA	NA	250	e35	6	2	D	7	D7	20	2017-11-01T00:00:00Z	2017-10-26T00:00:00Z	e35-37-1-2-D7
2	20	7	12	0	6.7	90	750	Exp	7	1	9.08	5.14	7.29	Round	2.5	0.3	Aeraseal	460	30	48	0.01	16	0.05	NA	NA	NA	NA	750	e35	7	2	D	8	D8	20	2017-11-01T00:00:00Z	2017-10-26T00:00:00Z	e35-7-1-2-D8
2	28	3	12	0.24	7.5	90	750	Exp	21	1	14.6	0.827	6.23	Round	2.5	0.1	Aeraseal	460	30	48	0.01	16	0.05	NA	NA	NA	NA	250	e35	8	2	D	9	D9	20	2017-11-01T00:00:00Z	2017-10-26T00:00:00Z	e35-21-1-2-D9
2	28	7	12	0.24	7.5	90	750	Exp	23	1	14.6	0.827	4.96	Round	2.5	0.3	Aeraseal	460	30	48	0.01	16	0.05	NA	NA	NA	NA	750	e35	9	2	E	2	E2	20	2017-11-01T00:00:00Z	2017-10-26T00:00:00Z	e35-23-1-2-E2
1	20	7	12	0.24	7.5	90	750	Exp	39	1	14.6	0.827	6.37	Round	2.5	0.3	Aeraseal	460	30	48	0.01	16	0.05	NA	NA	NA	NA	750	e35	10	2	E	3	E3	20	2017-11-01T00:00:00Z	2017-10-26T00:00:00Z	e35-39-1-2-E3
1	24	5	12	0.12	7.2	90	750	Centerpoint	65	4	12.7	2.28	6.63	Round	2.5	0.1	Aeraseal	460	30	48	0.01	16	0.05	NA	NA	NA	NA	250	e35	11	2	E	4	E4	20	2017-11-01T00:00:00Z	2017-10-26T00:00:00Z	e35-65-4-2-E4
2	20	3	12	0	6.7	90	750	Exp	5	1	9.08	5.14	8.56	Round	2.5	0.1	Aeraseal	460	30	48	0.01	16	0.05	NA	NA	NA	NA	250	e35	12	2	E	5	E5	20	2017-11-01T00:00:00Z	2017-10-26T00:00:00Z	e35-5-1-2-E5
2	20	7	12	0	7.5	90	750	Exp	13	1	14.6	0.827	6.37	Round	2.5	0.1	Aeraseal	460	37	48	0.01	16	0.05	NA	NA	NA	NA	250	e35	1	2	E	6	E6	20	2017-11-01T00:00:00Z	2017-10-26T00:00:00Z	e35-13-1-2-E6
1	20	7	12	0.24	6.7	90	750	Exp	45	1	9.08	5.14	7.29	Round	2.5	0.1	Aeraseal	460	37	48	0.01	16	0.05	NA	NA	NA	NA	250	e35	2	2	E	7	E7	20	2017-11-01T00:00:00Z	2017-10-26T00:00:00Z	e35-45-1-2-E7
1	28	3	12	0	7.5	90	750	Exp	63	1	14.6	0.827	6.23	Round	2.5	0.3	Aeraseal	460	37	48	0.01	16	0.05	NA	NA	NA	NA	750	e35	3	2	E	8	E8	20	2017-11-01T00:00:00Z	2017-10-26T00:00:00Z	e35-63-1-2-E8
2	28	7	12	0.24	6.7	90	750	Exp	29	1	9.08	5.14	5.89	Round	2.5	0.1	Aeraseal	460	37	48	0.01	16	0.05	NA	NA	NA	NA	250	e35	4	2	E	9	E9	20	2017-11-01T00:00:00Z	2017-10-26T00:00:00Z	e35-29-1-2-E9
1	20	3	12	0.24	6.7	90	750	Exp	47	1	9.08	5.14	8.56	Round	2.5	0.3	Aeraseal	460	37	48	0.01	16	0.05	NA	NA	NA	NA	750	e35	5	2	F	2	F2	20	2017-11-01T00:00:00Z	2017-10-26T00:00:00Z	e35-47-1-2-F2
1	28	7	12	0	7.5	90	750	Exp	61	1	14.6	0.827	4.96	Round	2.5	0.1	Aeraseal	460	37	48	0.01	16	0.05	NA	NA	NA	NA	250	e35	6	2	F	3	F3	20	2017-11-01T00:00:00Z	2017-10-26T00:00:00Z	e35-61-1-2-F3
2	28	3	12	0.24	6.7	90	750	Exp	31	1	9.08	5.14	7.16	Round	2.5	0.3	Aeraseal	460	37	48	0.01	16	0.05	NA	NA	NA	NA	750	e35	7	2	F	4	F4	20	2017-11-01T00:00:00Z	2017-10-26T00:00:00Z	e35-31-1-2-F4
2	20	3	12	0	7.5	90	750	Exp	15	1	14.6	0.827	7.64	Round	2.5	0.3	Aeraseal	460	37	48	0.01	16	0.05	NA	NA	NA	NA	750	e35	8	2	F	5	F5	20	2017-11-01T00:00:00Z	2017-10-26T00:00:00Z	e35-15-1-2-F5
NA	NA	NA	NA	NA	NA	NA	NA	Blank	NA	NA	NA	NA	NA	NA	NA	NA	NA	NA	NA	48	NA	NA	NA	NA	NA	NA	NA	NA	e35	1	2	F	6	F6	20	2017-11-01T00:00:00Z	2017-10-26T00:00:00Z	e35-NA-NA-2-F6
NA	NA	NA	NA	NA	NA	NA	NA	Blank	NA	NA	NA	NA	NA	NA	NA	NA	NA	NA	NA	48	NA	NA	NA	NA	NA	NA	NA	NA	e35	2	2	F	7	F7	20	2017-11-01T00:00:00Z	2017-10-26T00:00:00Z	e35-NA-NA-2-F7
NA	NA	NA	NA	NA	NA	NA	NA	Blank	NA	NA	NA	NA	NA	NA	NA	NA	NA	NA	NA	48	NA	NA	NA	NA	NA	NA	NA	NA	e35	3	2	F	8	F8	20	2017-11-01T00:00:00Z	2017-10-26T00:00:00Z	e35-NA-NA-2-F8
NA	NA	NA	NA	NA	NA	NA	NA	Blank	NA	NA	NA	NA	NA	NA	NA	NA	NA	NA	NA	48	NA	NA	NA	NA	NA	NA	NA	NA	e35	4	2	F	9	F9	20	2017-11-01T00:00:00Z	2017-10-26T00:00:00Z	e35-NA-NA-2-F9
